# Supplementary material for: The core genetic drivers of chronological aging in yeast are universal regulators of longevity
Source: Microb Cell. 2025 Oct 31;12:274–89. doi: 10.15698/mic2025.10.861 (PMC12632094; doi:10.15698/mic2025.10.861)
Supplement: Supplementary file 2 [file mic-12-274-s02.xlsx]

## Sheet: readme
Datasets used from gene-deletion screens of CLS phenotypes in S. cerevisiae
The core genetic drivers of chronological aging in yeast are universal regulators of longevity
Erika Cruz-Bonilla, Sergio E. Campos, Soledad Funes, Cei Abreu-Goodger, & Alexander DeLuna
This Table was derived from the CLS reported for single knockout mutants in 10 CLS assays.
In cases where no mutant lifespan data is reported on a particular assay, NA label is given (Not Available)
Columns
Gene	Common gene name for deleted gene
ORF	Systematic identifier for deleted gene
Powers	Powers et al (2006) assay. Value is the sum of the relative survival of the mutants across the days sampled (1,2,5,7 weeks)
Matecic	Matecic et al (2010) assay. Value is the mean area under curve of the log2 curve of signal ratios of hybridisation data for both up-tag and down tags, across all days sampled (9,21,33 days)
Fabrizio	Fabrizio et al (2010) assay. Value is the area under curve of the mean log curve of signal intensities across all days sampled (11,15,20 days)
Gresham-L	Gresham et al (2011) assay under leucine starvation. Value is mean half lifespan of all replicates available
Gresham-P	Gresham et al (2011) assay under phosphate starvation. Value is mean half lifespan of all replicates available
Marek	Marek & Korona (2013) assay. Value is mean maximun lifespan of all replicates available
Garay	Garay et al (2014) assay. Value is mean relative lifespan.
Campos-NR	Campos et al (2018) assay under non restricted conditions. Value is relative survival cofficient
Campos-DR	Campos et al (2018) assay under nitrogen restricted conditions. Value is relative survival coefficient

## Sheet: Sheet1
Gene	ORF	Powers	Matecic	Fabrizio	Gresham-L	Gresham-P	Marek	Garay	Campos-NR	Campos-DR
VPS8	YAL002W	-0.0199146	-61.4925	-17.0413	28.6003	54.8276	17.3139	0.99181	-0.0216393	0.00405763
YAL004W	YAL004W	0.29001	-89.4837	-4.4775	15.677	376.149	NA	0.996762	-0.00299701	0.00551276
SSA1	YAL005C	0.0713819	-58.7036	3.5845	18.1018	255.345	123.153	1.00276	-0.00645941	0.0139521
ERP2	YAL007C	2.66946	-13.0352	0.28175	28.6185	453.526	109.825	0.991941	0	-0.000205645
FUN14	YAL008W	2.12189	-25.4531	-2.39775	45.129	555.616	91.5471	1.00083	-0.00176078	-0.00150547
SPO7	YAL009W	-0.173352	-46.7464	NA	20.1553	99.8945	151.583	0.998459	0.00196343	0.00304864
MDM10	YAL010C	-0.26156	-61.3563	NA	NA	NA	70.598	NA	NA	NA
SWC3	YAL011W	-0.0886562	81.7643	-17.1928	28.4801	291.078	114.593	1.01263	0.0183369	0.0068626
CYS3	YAL012W	0.0642405	-7.81103	-9.52425	NA	NA	48.7595	NA	NA	NA
DEP1	YAL013W	0.623686	-75.3057	-17.5095	35.4293	182.018	40.9023	0.964719	-0.0255834	-0.019646
SYN8	YAL014C	6.44669	-34.5056	4.66475	23.6801	176.298	68.8577	0.996404	0.000177913	-0.00682018
NTG1	YAL015C	3.91048	-33.1216	1.90175	20.7839	587.011	133.127	0.9963	-0.00444047	-0.0016624
TPD3	YAL016W	-0.0250409	NA	NA	23.6706	147.111	27.7675	1.00588	-0.000473268	-0.00227102
PSK1	YAL017W	3.47072	-42.0196	5.073	21.7939	323.124	131.042	1.01669	0.00872406	0.00852458
LDS1	YAL018C	1.73103	-49.5416	-0.80075	21.1438	460.308	NA	0.995146	-0.00047362	-0.00296846
FUN30	YAL019W	0.684078	-67.3451	-5.60175	NA	NA	137.813	1.00838	-0.00258844	-0.00313058
ATS1	YAL020C	-0.00692751	-129.917	-10.8703	21.2678	308.777	114.002	0.997644	-0.000388115	-0.00596764
CCR4	YAL021C	2.78246	-120.477	NA	32.0154	100.204	41.315	NA	NA	NA
FUN26	YAL022C	4.7886	-49.5322	2.74525	36.118	481.192	97.7299	1.00459	0.00268417	-0.00672512
PMT2	YAL023C	0.321483	-156.762	NA	32.5734	118.075	73.7915	1.01255	0.0153572	0.0280824
LTE1	YAL024C	7.99293	-32.7111	-2.5495	30.7075	417.589	123.426	NA	NA	NA
DRS2	YAL026C	0.175932	-90.545	-7.191	9.85619	149.905	100.166	1.01207	0.0300638	0.0160344
SAW1	YAL027W	4.21376	-27.3936	3.12725	22.4198	NA	125.521	1.02148	0.00817712	0.00404848
FRT2	YAL028W	4.85422	-28.3143	0.084	20.9855	382.638	112.523	0.996899	0.00466009	0.00408773
MYO4	YAL029C	6.97604	-32.7772	0.71675	22.3374	335.968	126.505	1.00084	-0.000226328	0.0015827
SNC1	YAL030W	10.9178	-37.5382	3.0855	29.0087	358.257	116.133	1.00107	-0.000584001	0.00113181
GIP4	YAL031C	7.47738	-36.9126	1.96575	44.0382	NA	128.074	1.00137	0.00522574	-0.00588344
FUN19	YAL034C	2.68836	-12.9814	-7.09575	27.7251	1840.75	115.663	0.993637	-0.00258099	-0.00479026
FUN12	YAL035W	-0.533622	NA	NA	NA	NA	36.8977	0.993453	-0.00925123	-0.00621173
RBG1	YAL036C	4.81635	-33.9825	1.53675	25.078	497.136	73.7793	1.00611	-0.010799	0.000813215
YAL037W	YAL037W	6.57952	-48.349	2.718	22.0736	372.862	NA	0.996977	-0.00394823	-0.00418898
CYC3	YAL039C	-0.299638	NA	NA	NA	NA	19.3095	NA	NA	NA
CLN3	YAL040C	3.66574	48.3479	-2.30825	NA	NA	118.425	1.01649	0.00131189	0.00291618
ERV46	YAL042W	5.57967	-37.7047	-0.56175	25.8599	317.992	109.541	1.00041	0.00567891	0.00787003
YAL043C-A	YAL043C-A	4.78701	-2.42774	-6.25775	NA	NA	NA	0.99945	NA	NA
GCV3	YAL044C	-0.0840717	-143.965	-27.6022	NA	NA	73.2351	NA	NA	NA
YAL045C	YAL045C	6.62797	-58.4546	3.728	26.8291	616.885	NA	1.00279	0.00179039	0.00954718
BOL3	YAL046C	1.94231	-62.2887	3.83025	38.6473	323.079	128.231	1.00108	-0.000434822	0.0018033
SPC72	YAL047C	2.88414	NA	NA	52.1994	68.7733	71.7207	NA	NA	NA
GEM1	YAL048C	1.50819	-152.699	NA	23.3551	226.652	28.1983	1.00136	0.002108	0.0028473
AIM2	YAL049C	4.5495	-19.48	-0.069	NA	457.918	104.479	1.00235	-0.00637981	-0.00253913
OAF1	YAL051W	0.508461	-84.035	-1.33975	24.5377	377.034	91.0737	1.012	-0.00481891	6.70858e-05
FLC2	YAL053W	9.0835	-35.6361	3.346	24.003	397.145	95.3148	0.992646	-0.0157859	0.00138406
ACS1	YAL054C	2.45556	-32.5854	-3.591	24.1215	142.798	72.2508	1.00343	-0.00238689	-0.0026748
PEX22	YAL055W	0.140546	-37.4631	-5.62425	26.0054	168.166	89.5691	NA	NA	NA
GPB2	YAL056W	0.0148714	-133.132	-17.7007	NA	NA	48.8078	NA	NA	NA
YAL058C-A	YAL058C-A	1.10561	-47.8214	-15.2662	NA	NA	NA	1.0123	0.0114705	0.0036953
CNE1	YAL058W	0.404864	-43.1832	NA	51.577	9586.97	38.1502	1.00692	-0.00824553	-0.00226315
ECM1	YAL059W	1.24143	-74.8551	-18.0197	22.3134	390.582	106.577	1.00997	0.00659138	0.00414889
BDH1	YAL060W	2.56962	-51.6301	4.5865	21.7691	342.963	94.6513	0.998766	0.00441524	0.00168988
BDH2	YAL061W	2.85406	-41.8116	4.91375	28.3044	652.474	NA	0.997474	0.00025982	-0.0135329
GDH3	YAL062W	4.23296	-173.78	-6.061	23.5651	369.014	105.072	0.998013	0.00689548	0.00236688
TDA8	YAL064C-A	6.82422	-47.6928	-1.1335	23.7263	740.785	NA	1.00314	0.00305692	0.000639519
YAL065C	YAL065C	8.36565	-52.5734	1.13525	27.0798	2342	NA	0.993624	0.00347518	0.00601
YAL066W	YAL066W	3.01078	-24.0517	1.4405	NA	NA	NA	1.00616	0.00167271	0.00129459
SEO1	YAL067C	11.3662	-40.3167	0.213	23.3435	342.326	94.3873	1.00666	-0.00152092	-0.00590925
PAU8	YAL068C	2.46045	-79.142	0.06475	24.4997	331.994	90.3411	0.996484	-0.00343884	-0.00501955
ERP1	YAR002C-A	1.48343	-63.7984	0.535	22.0503	326.222	134.656	1.00658	0.0100311	0.00972777
NUP60	YAR002W	4.84329	-5.9989	NA	33.4713	325.525	111.768	0.998035	-0.00581416	-6.18934e-05
SWD1	YAR003W	0.816479	-95.6175	-31.4088	29.3326	473.163	113.878	0.965338	-0.0192039	-0.0253946
BUD14	YAR014C	8.23199	NA	NA	25.4165	492.164	133.636	0.967561	-0.0357722	-0.0197747
ADE1	YAR015W	-0.399785	-79.7827	-14.1768	NA	NA	119.706	NA	NA	NA
KIN3	YAR018C	3.12463	NA	NA	24.3019	433.424	132.757	0.985215	-0.0180941	-0.0142998
PAU7	YAR020C	5.34589	-47.0223	0.047	20.2376	459.689	112.121	1.00867	-0.00680411	-0.00315257
YAR023C	YAR023C	3.08942	-41.3193	3.03175	20.5558	NA	NA	0.99822	0.000862954	-0.00322539
UIP3	YAR027W	1.27271	-39.6898	4.47725	NA	NA	109.789	0.9993	-0.00115347	0.00332303
YAR028W	YAR028W	2.20752	-45.845	1.4765	22.6041	414.669	NA	NA	NA	NA
YAR029W	YAR029W	2.50037	-73.945	-10.1687	26.3481	394.436	NA	1.0103	0.00278589	0.000323187
YAR030C	YAR030C	10.696	-52.1098	3.109	29.0547	394.586	NA	0.998059	-0.00876444	-0.00787414
PRM9	YAR031W	5.75119	-46.4653	0.83975	23.5038	667.49	87.7734	0.996975	0.000894983	-0.0020523
YAT1	YAR035W	4.81058	-54.5166	0.08025	24.083	576.078	116.918	1.00425	-0.00488208	-0.00333326
YAR037W	YAR037W	6.64796	-52.0025	0.761	20.0237	NA	NA	1.00098	0.00338045	-0.00690721
YAR040C	YAR040C	5.5108	-54.8966	-0.769	20.1841	863.816	NA	1.00429	0.000107561	0.0029779
SWH1	YAR042W	3.90013	-30.8538	1.7625	23.661	346.372	124.935	1.00705	-0.000407228	-0.00324568
YAR043C	YAR043C	1.91886	-77.5113	-4.52925	48.1689	764.895	NA	0.999539	-0.00403165	0.0053959
YAR044W	YAR044W	3.22424	-53.9873	1.9515	NA	NA	NA	0.999174	-0.000667759	-0.0011159
YAR047C	YAR047C	0.720476	-51.3944	0.292	22.2232	303.998	NA	1.00002	-0.0099061	-0.00319337
FLO1	YAR050W	6.75353	-20.3387	-1.42875	27.6037	269.585	102.918	1.00066	-0.000253861	0.00264319
ECM15	YBL001C	0.506182	-12.5052	-1.16625	24.4139	255.86	128.778	1.00015	-0.00209836	0.00302248
HTB2	YBL002W	2.73504	NA	NA	29.6945	286.128	6.56433	0.999426	0.00904689	0.0038487
HTA2	YBL003C	0.467515	-18.3481	-5.2415	29.637	267.574	123.008	0.997817	0.000741105	-0.000231747
PDR3	YBL005W	3.29216	-17.563	-2.417	37.953	325.195	108.387	1.00173	0.00381893	-0.000790968
LDB7	YBL006C	0.956337	-129.1	-7.46275	16.0303	119.361	60.0801	0.995617	-0.012217	-0.0175346
SLA1	YBL007C	1.97004	NA	-7.2585	13.6307	283.538	108.753	0.996489	0.00215278	-0.00378042
HIR1	YBL008W	6.05989	-44.4925	-6.30175	20.3431	313.522	95.739	0.996867	0.00680963	0.00168811
ALK2	YBL009W	3.6441	-24.0992	-3.489	24.4046	296.298	100.372	1.00987	0.00108077	0.00404382
YBL010C	YBL010C	4.16836	-14.4576	-3.49575	18.5147	238.04	NA	1.00952	0.00918095	0.0126597
SCT1	YBL011W	2.95434	-21.362	0.39775	22.8344	235.963	125.244	0.99353	-0.00330155	-0.000379282
YBL012C	YBL012C	1.40738	-177.553	-35.4125	23.2842	235.572	NA	0.993647	-0.00924866	-0.00545148
FMT1	YBL013W	1.12399	-68.8765	-15.3175	20.0707	269.072	136.703	0.998272	-0.0032614	0.00417051
ACH1	YBL015W	1.72638	-77.4112	-5.83525	24.9426	656.647	136.236	0.985868	-0.0308345	-0.0148182
FUS3	YBL016W	NA	NA	1.95325	16.0049	318.753	113.981	1.0048	0.0156061	-0.00259755
PEP1	YBL017C	0.566915	NA	-1.8815	23.5792	382.688	114.407	1.0093	0.0019607	-0.00311025
APN2	YBL019W	0.795384	-19.9559	-5.89675	13.587	146.446	113.813	0.998332	-0.00185299	-0.00532416
HAP3	YBL021C	0.0584839	NA	-23.5802	10.5667	132.206	126.198	0.99043	-0.015559	-0.0173531
PIM1	YBL022C	7.70653	NA	NA	NA	NA	11.5639	0.981991	-0.0201512	-0.0176757
NCL1	YBL024W	7.16825	NA	NA	17.2622	415.252	110.576	1.00425	0.0199574	0.0230857
RRN10	YBL025W	0.190261	NA	NA	NA	NA	48.5631	NA	NA	NA
RPL19B	YBL027W	8.82357	-104.579	-0.82675	76.3646	120.852	87.2351	0.991036	-0.0150293	0.00516535
YBL028C	YBL028C	5.65619	-25.3857	0.1175	34.3497	319.971	118.874	0.999923	-0.000487697	0.00523174
YBL029W	YBL029W	4.71033	-22.8527	0.76225	26.8731	331.721	NA	0.999505	-0.00128365	0.00538138
SHE1	YBL031W	3.48913	-28.4144	-3.1945	6.95643	109.202	95.0919	NA	NA	NA
HEK2	YBL032W	4.84885	-26.5912	-10.0653	5.75857	254.5	95.6708	1.00839	0.00906246	0.000612622
RIB1	YBL033C	0.0804436	NA	NA	NA	NA	50.4459	0.993423	-0.00784988	-0.00618601
YBL036C	YBL036C	0.380168	-39.0744	1.4365	12.4655	173.048	113.896	1.00082	-0.0016897	0.0014321
APL3	YBL037W	1.26504	1.31449	-14.2523	28.2075	505.265	78.4459	1.00414	0.00122782	0.00125819
MRPL16	YBL038W	0.182837	-79.803	-20.9367	5.31642	155.861	31.0198	0.979976	-0.0281512	-0.017969
URA7	YBL039C	1.87347	-19.1417	5.8465	33.7937	123.866	123.408	0.996451	-0.00206315	-0.00185198
FUI1	YBL042C	15.1783	-0.0445499	7.294	25.5196	267.431	134.8	1.00777	-0.0051663	0.00457618
ECM13	YBL043W	11.0942	NA	-1.594	16.4104	373.595	126.505	0.993384	4.66479e-06	0.00229417
YBL044W	YBL044W	9.06654	NA	NA	21.6587	379.111	NA	0.993899	-0.00640889	-0.00732321
COR1	YBL045C	9.02612	-104.185	-27.3507	10.6302	123.956	15.8547	0.957807	-0.00432938	0.00566056
PSY4	YBL046W	2.8736	-49.0736	0.282	12.7285	106.459	118.833	1.00483	0.00295359	0.0031917
EDE1	YBL047C	2.56433	31.2626	NA	19.8081	230.563	92.4582	1.00898	0.0164472	0.0105643
RRT1	YBL048W	6.1928	-43.084	-5.62275	24.0523	274.928	NA	1.00274	0.00804201	0.00519179
MOH1	YBL049W	3.48312	-86.7498	-7.5285	22.006	246.53	59.9817	NA	NA	NA
PIN4	YBL051C	2.34777	-12.2583	-12.5595	31.9846	148.166	128.002	1.00604	0.0160694	0.017556
SAS3	YBL052C	2.57179	30.3897	-4.96775	NA	NA	105.146	0.999898	-0.00236411	0.00109351
YBL053W	YBL053W	5.68931	49.3425	-3.62225	8.48317	284.235	NA	1.00296	-0.000846022	-0.0062667
TOD6	YBL054W	4.93133	-21.0605	-0.14	16.4672	578.566	135.709	0.994365	-0.00138881	-0.00577244
YBL055C	YBL055C	4.12213	-43.3684	-7.68075	20.0688	291.208	119.127	0.995046	-0.00384481	-0.000233161
PTC3	YBL056W	5.9343	-75.3734	-3.896	20.4009	275.771	143.524	1.00249	0.00170809	-0.00323588
PTH2	YBL057C	7.54383	-18.5933	-2.988	11.7064	186.743	124.902	1.00479	-0.00310567	-0.00176752
SHP1	YBL058W	2.31748	NA	NA	NA	NA	23.5935	NA	NA	NA
IAI11	YBL059W	5.17557	-44.4798	-5.514	23.0282	299.614	NA	0.997235	-0.00102267	0.00216607
YEL1	YBL060W	3.57829	-27.7226	-6.27	57.1763	221.777	114.249	1.0061	0.00755115	0.00248157
SKT5	YBL061C	2.37963	-42.8977	-7.94025	18.7525	220.332	114.88	NA	NA	NA
YBL062W	YBL062W	3.23071	-16.9877	-11.5217	8.76549	180.373	NA	0.986246	-0.00570135	0.00218031
KIP1	YBL063W	2.91934	-26.1224	-1.73275	24.7105	329.592	103.982	1.01366	0.00683518	0.00252284
PRX1	YBL064C	4.70599	-21.4562	-5.8805	14.4031	257.046	123.153	1.00007	0.00623691	0.00365805
YBL065W	YBL065W	5.42441	NA	-0.7795	37.8166	187.798	NA	1.00241	-0.00157595	-0.00312828
SEF1	YBL066C	12.8212	-65.7033	1.88875	33.0744	121.909	121.101	1.00441	-0.00283063	-0.00519953
UBP13	YBL067C	2.6043	-11.6905	0.36825	29.8105	244.642	113.878	1.00093	-0.00772502	-0.0028944
PRS4	YBL068W	7.42404	-22.0709	-3.489	23.1743	308.793	147.636	1.0064	0	0.00338436
AST1	YBL069W	6.53556	-20.4131	-0.1285	22.4053	278.045	115.04	1.00283	0.00893918	-0.00113086
YBL070C	YBL070C	6.62833	-25.7447	-3.2485	23.6379	293.178	NA	1.00202	-0.00107008	-0.00339205
YBL071C	YBL071C	4.29167	-36.8173	-0.382	22.197	257.075	NA	1	-0.00209299	-0.00600093
RPS8A	YBL072C	3.7806	-35.9977	-3.32875	22.0486	196.424	104.465	0.996208	-0.0152632	0.00886254
SSA3	YBL075C	2.76926	-29.4602	1.5305	21.7054	347.151	123.789	1.001	-0.00340342	-0.000463672
ATG8	YBL078C	0.186893	-134.015	-4.202	19.7557	64.467	58.0929	NA	NA	NA
NUP170	YBL079W	0.203909	-45.9815	-13.0652	9.1771	142.826	81.054	NA	NA	NA
PET112	YBL080C	-0.0783147	-145.276	-24.3952	10.5395	111.779	4.58413	0.968232	-0.0170829	-0.0167981
YBL081W	YBL081W	9.10104	19.48	-1.77325	21.5688	290.096	NA	0.990357	0.00114927	-0.0116085
ALG3	YBL082C	2.16499	-105.596	-4.32275	11.4216	159.172	116.918	1.01355	0.00207902	0.00769078
YBL083C	YBL083C	2.68591	-129.75	-10.669	16.6021	134.351	NA	1.01619	-0.000749895	0.00102314
BOI1	YBL085W	6.74981	-2.40031	-2.66625	20.6966	314.886	138.838	1.00236	0.00358845	0.00137869
YBL086C	YBL086C	4.99678	8.27739	-0.1165	28.9457	326.625	NA	1.00461	0.000925109	0.000312332
RPL23A	YBL087C	10.3752	-14.3895	-8.06	20.1838	1034.49	128.678	1.02346	0.00939453	0.0102212
TEL1	YBL088C	4.29816	-19.2275	-1.6085	132.531	NA	140.735	1.00021	-0.00882206	-6.0986e-05
AVT5	YBL089W	5.36656	NA	-17.6358	21.9763	286.308	133.105	0.998226	-0.00075229	0.00202678
MRP21	YBL090W	0.610243	NA	-28.9845	7.81116	143.843	7.78866	NA	NA	NA
MAP2	YBL091C	2.75301	NA	-8.12875	21.9408	439.87	124.119	NA	NA	NA
SCS22	YBL091C-A	6.94327	-35.5309	-0.11125	19.7015	576.23	107.532	1.00322	0.00722351	0.00125509
ROX3	YBL093C	0.348757	-27.4176	NA	NA	73.6515	22.4459	NA	NA	NA
YBL094C	YBL094C	3.44172	-141.213	NA	22.9232	168.219	NA	1.01574	0.00371976	-0.00174164
MRX3	YBL095W	7.14968	-19.5573	0.95575	21.4614	257.452	NA	1.00044	0.00128104	0.00317512
YBL096C	YBL096C	8.49063	-24.1329	-0.31175	21.5032	248.536	NA	0.994164	-0.0147175	-0.00947758
BNA4	YBL098W	6.08146	-36.1802	0.14675	24.9804	297.299	106.656	0.999795	-0.00406436	-0.00440069
ATP1	YBL099W	0.276137	NA	NA	9.91801	152.803	14.4651	1.00925	NA	NA
YBL100C	YBL100C	1.42862	NA	NA	10.0472	112.929	NA	NA	NA	NA
ECM21	YBL101C	0.153254	-15.0064	-1.709	NA	NA	102.358	0.996521	0.00565522	0.00273477
SFT2	YBL102W	18.8688	-39.939	3.2115	19.5293	289.087	100.441	NA	NA	NA
RTG3	YBL103C	14.7265	0.800546	1.845	18.8889	260.477	120.837	NA	NA	NA
SEA4	YBL104C	5.62114	-13.4096	4.6695	24.9739	292.138	116.88	1.0016	0.0167417	-0.00159553
SRO77	YBL106C	8.21212	17.4815	4.009	21.7438	310.665	65.2361	NA	NA	NA
MIX23	YBL107C	13.0902	-8.58526	1.38875	21.5111	300.525	NA	0.992045	-0.00267982	-0.00488752
NTH2	YBR001C	8.60756	-35.7536	2.1265	28.5597	501.719	99.2831	1.00596	-0.00307251	-0.00297621
COQ1	YBR003W	1.98356	NA	-15.1855	13.5146	97.1353	68.8915	0.95361	NA	NA
RCR1	YBR005W	7.12783	-27.7182	3.17	24.2597	333.999	109.348	1.00601	-0.00275387	-0.0117001
UGA2	YBR006W	3.1966	-27.6887	2.38625	33.5414	238.396	101.184	1.0056	-0.00411148	0.0139212
DSF2	YBR007C	10.0701	-33.6763	3.07575	23.3367	257.509	NA	0.999385	0.00127932	-0.00304525
FLR1	YBR008C	10.3725	-22.3153	-0.5745	29.0085	283.003	119.128	1.00469	-0.00347932	0.00956679
HHF1	YBR009C	2.95268	-32.4201	-5.531	37.5129	281.686	103.237	1.00052	0.00139879	0.00749336
HHT1	YBR010W	2.85445	-52.9648	0.87825	28.6636	260.029	109.66	1.00054	-0.00375199	-0.0075945
YBR012C	YBR012C	13.9365	-20.7386	-0.913	32.0496	283.956	NA	1.00184	-0.00211742	-0.00251951
YBR013C	YBR013C	12.1997	-40.1266	0.7785	23.0852	316.654	NA	1.004	0.00335343	0.0033248
GRX7	YBR014C	8.56235	-31.6502	2.46575	23.6045	291.239	145.942	1.01217	0.00804377	0.00925511
MNN2	YBR015C	12.2832	NA	NA	16.0575	414.885	81.0078	1.00728	-0.00238099	-0.00261293
YBR016W	YBR016W	11.6881	-34.7379	5.017	22.6017	272.783	122.387	0.997808	-0.00466182	0.00199223
GAL7	YBR018C	13.3539	-34.8842	-1.95375	NA	NA	106.747	1.00082	-0.0170773	-0.000934178
GAL10	YBR019C	16.866	-18.9238	-1.84125	24.0817	293.507	113.42	1.00058	-0.00484201	-0.00153769
GAL1	YBR020W	9.22483	-40.2053	-0.20025	27.6338	293.299	133.072	0.98968	-0.00216533	-0.0136615
FUR4	YBR021W	NA	NA	NA	27.078	64.1501	67.7051	1.01356	0	0.00296122
POA1	YBR022W	8.96323	-45.8564	3.47	20.2378	196.077	127.318	0.98802	-0.00785818	-0.0119236
CHS3	YBR023C	5.25725	NA	-0.45475	17.5118	274.381	106.577	0.990447	-0.00408608	0.00102047
SCO2	YBR024W	4.48175	-110.709	-5.49625	20.8793	340.88	126.817	0.995393	0.000195595	-0.00910806
OLA1	YBR025C	1.18018	-33.2577	-4.76275	23.8764	288.882	113.37	NA	NA	NA
ETR1	YBR026C	0.662901	NA	NA	14.2368	161.74	38.2358	NA	NA	NA
YBR027C	YBR027C	7.17657	-21.5314	1.26075	27.3677	297.428	NA	1.0072	-0.00263402	0.00505649
YPK3	YBR028C	12.9803	-5.54154	-0.1535	24.0331	496.447	100.407	0.993222	-0.00729332	-0.00245015
RKM3	YBR030W	15.6431	-38.7748	3.9225	20.0953	318.624	104.479	0.999273	-0.00751696	0.00521106
RPL4A	YBR031W	8.42573	-36.7341	-5.77975	38.2772	167.145	126.198	1.00805	-0.00189518	0.00938473
YBR032W	YBR032W	6.31097	NA	-3.625	22.2482	306.038	NA	1.00474	-0.00223797	-0.000944669
EDS1	YBR033W	6.56059	-26.2551	2.19975	22.7173	286.85	NA	0.990819	-0.00345186	-0.0122298
HMT1	YBR034C	1.49699	-35.2336	1.96275	15.8161	348.316	119.902	0.997466	-0.00369276	-0.0152937
PDX3	YBR035C	0.156145	NA	NA	39.8895	NA	100.327	1.00424	0.00218123	0.00456599
CSG2	YBR036C	0.78181	NA	3.66725	77.0199	237.614	123.541	0.983705	-0.0124856	-0.0155011
SCO1	YBR037C	4.53137	-119.308	NA	12.185	152.887	2.49293	0.962999	-0.0106974	-0.00976652
FIG1	YBR040W	11.2207	NA	0.19	22.2612	325.877	132.425	0.999346	-0.00920173	-0.0021295
FAT1	YBR041W	-0.53766	-134.14	-16.9288	14.2855	119.878	86.3375	1.00603	-0.0103634	-0.0184004
CST26	YBR042C	3.54445	NA	2.17325	17.62	205.208	99.8964	NA	NA	NA
QDR3	YBR043C	8.25569	-45.2897	0.84425	23.9882	330.662	125.113	NA	NA	NA
TCM62	YBR044C	2.04081	-31.1551	-3.781	57.4723	381.779	111.564	0.988601	0.0114028	0.00713653
GIP1	YBR045C	7.26313	-33.6558	5.2045	23.7342	793.854	124.996	1.00179	-0.00180217	0.00330186
ZTA1	YBR046C	5.32858	-36.2167	10.0023	NA	NA	137.408	0.994245	-0.000613829	0.000920241
FMP23	YBR047W	7.40202	-37.9634	2.5685	22.273	311.147	NA	0.992586	-0.00150507	0.00148533
RPS11B	YBR048W	2.06897	NA	7.46875	25.3064	443.802	140.505	1.01191	0.00568703	-0.00527692
REG2	YBR050C	5.78126	-38.0173	NA	32.087	1438.02	126.523	0.994542	-0.00257528	-0.00765089
YBR051W	YBR051W	5.8176	NA	1.774	25.1861	409.406	NA	1.00431	-0.00360722	0.00744513
RFS1	YBR052C	8.12474	-25.5187	1.21125	24.1187	281.242	142.166	0.997839	0.0012376	-0.00317707
YBR053C	YBR053C	5.08418	-37.3956	0.26225	44.8481	5665.39	NA	0.998544	0.00402513	-0.00106896
YRO2	YBR054W	5.67361	-19.3455	-0.25175	23.4424	348.405	121.063	NA	NA	NA
YBR056W	YBR056W	0.142603	-158.92	-18.704	21.96	384.576	NA	1.00598	-0.00172959	-0.000346192
MUM2	YBR057C	10.0605	9.36433	-5.60175	NA	NA	156.002	NA	NA	NA
UBP14	YBR058C	-0.00474629	-76.3217	-2.06575	9.90744	206.216	49.1463	0.962719	-0.0249018	-0.012994
AKL1	YBR059C	4.81236	-94.8854	-9.78525	17.7457	NA	85.9375	0.994897	-0.00496083	-0.00990371
TRM7	YBR061C	NA	-59.8891	-26.4565	NA	NA	131.042	0.971415	-0.0531134	-0.0162055
YBR062C	YBR062C	8.23222	-45.004	2.35375	24.6903	1906.78	NA	0.999929	-0.0011772	-0.00439122
YBR063C	YBR063C	6.80862	-19.5314	1.309	45.3529	NA	NA	0.999874	0.00219562	0.00172884
YBR064W	YBR064W	6.68834	-30.9171	1.86825	27.2809	272.161	NA	0.994539	2.06216e-05	0.00191996
ECM2	YBR065C	2.11958	-50.0027	3.52275	21.3068	200.94	140.598	0.999349	0.00182678	0.00144797
NRG2	YBR066C	4.40826	-40.3615	1.3675	22.8314	272.318	132.916	1.00271	0.00847244	0.00108405
TIP1	YBR067C	5.91419	-27.6752	0.5525	21.3685	310.173	138.214	NA	NA	NA
BAP2	YBR068C	9.1705	4.2168	-25.216	16.4857	323.121	123.825	NA	NA	NA
TAT1	YBR069C	2.50083	NA	NA	17.3324	366.302	113.316	0.993766	-0.0104226	-0.00997203
YBR071W	YBR071W	12.7292	-45.1964	-1.89625	25.9906	303.676	109.153	1.00697	0.00114437	0.00192236
HSP26	YBR072W	13.3822	-45.7495	-0.6565	23.1263	362.205	94.6369	0.998764	0.00639306	0.00160984
RDH54	YBR073W	6.3761	-28.6983	0.1775	36.5167	268.746	144.434	1.00145	-0.00054354	0.00301541
PFF1	YBR074W	4.91107	-37.8476	3.4455	22.3949	222.619	NA	0.988902	-0.0017392	-0.00155465
YBR075W	YBR075W	7.38343	-34.9224	-1.9075	NA	NA	NA	0.98869	-0.00591348	-0.00995962
ECM8	YBR076W	6.31379	-7.32321	-1.2605	35.9763	402.7	129.04	0.999728	0.000432819	-0.00133725
SLM4	YBR077C	28.5536	-21.8008	1.64725	18.6638	8250.3	90.7569	0.992794	-0.0232588	0.00861861
ECM33	YBR078W	0.00764661	-138.777	-15.0122	17.5444	99.5592	28.5881	1	0.00165952	0.00184861
SPT7	YBR081C	1.64512	NA	NA	8.25967	113.6	16.4385	NA	NA	NA
UBC4	YBR082C	NA	-80.8777	8.4505	NA	NA	96.4553	1.01227	0.00237601	-0.000144683
TEC1	YBR083W	2.65585	-66.2813	1.59125	NA	NA	131.132	1.02243	0.00591685	0.0144424
RPL19A	YBR084C-A	4.23309	-31.3124	-8.37	NA	NA	98.5881	1.0061	0.00388122	-0.00135789
MIS1	YBR084W	5.50047	-158.735	-15.3705	23.3845	182.21	110.119	NA	NA	NA
AAC3	YBR085W	NA	-128.156	4.835	28.4031	262.75	101.217	NA	NA	NA
YBR090C	YBR090C	5.15114	-37.1769	1.913	21.029	223.186	NA	1.00724	-0.0070833	-0.00504304
NHP6B	YBR090C-A	NA	-39.5932	-2.96125	NA	NA	NA	0.995847	-0.00691151	-0.00517528
PHO3	YBR092C	6.40921	-26.6517	-1.12625	22.065	293.778	110.643	1.0017	-0.001226	0.00347023
PHO5	YBR093C	5.39895	NA	NA	26.4708	279.109	132.493	1.01087	0.00857048	0.01106
PBY1	YBR094W	3.03866	NA	NA	24.7445	294.437	139.322	1.00095	0.00368886	-0.00140654
RXT2	YBR095C	NA	-95.9144	-23.741	33.5683	168.082	93.7985	0.972345	-0.0151979	-0.0271737
VPS15	YBR097W	NA	NA	NA	NA	NA	2.69115	NA	NA	NA
MMS4	YBR098W	0.852107	-51.7368	-3.37375	25.8692	278.664	107.921	0.999619	0.00261541	0.00449311
YBR099C	YBR099C	1.39507	-33.6264	0.7355	30.6699	252.496	NA	1.00803	-0.00583269	-0.000638059
YBR100W	YBR100W	10.3306	-38.2228	0.3285	NA	NA	NA	0.995185	-0.00331075	-0.00412093
FES1	YBR101C	3.61405	NA	NA	20.0793	203.31	41.8255	1.00074	0.0116537	-0.00178668
SIF2	YBR103W	-0.165966	-57.6445	-10.117	20.8294	164.084	55.5035	NA	NA	NA
YMC2	YBR104W	2.72432	-38.764	-3.63025	28.5352	288.779	126.213	0.999951	-0.000155696	0.00307976
VID24	YBR105C	-0.60946	-99.0644	-1.062	16.54	157.587	83.9027	0.996534	-0.00569221	-0.00998119
SND3	YBR106W	0.00191159	-30.6244	NA	41.9142	199.113	89.8049	0.991646	0.0108898	-0.0033761
IML3	YBR107C	6.33608	-29.8547	-1.09275	28.8335	175.954	103.95	0.993821	0.000663107	-0.00372593
AIM3	YBR108W	6.27461	NA	2.663	20.8395	326.417	107.159	1.00437	0.00225849	-0.00233624
YSA1	YBR111C	NA	NA	0.507	22.9713	283.505	104.681	0.999688	-0.00443423	-0.00194221
CYC8	YBR112C	0.0428544	NA	NA	NA	NA	29.7995	NA	NA	NA
YBR113W	YBR113W	7.41181	-34.1776	0.8525	16.3565	417.172	NA	1.00475	0.00945298	4.7722e-05
RAD16	YBR114W	12.3246	-31.6547	-4.97975	15.621	787.215	101.333	1.02063	0.00985377	0.0118608
LYS2	YBR115C	NA	-93.1304	-22.4898	23.8591	211.631	128.462	NA	NA	NA
YBR116C	YBR116C	10.6164	-40.6505	-1.50525	29.2279	302.963	NA	0.996136	-0.00232636	-0.000374253
MUD1	YBR119W	0.155869	-47.8018	-1.7345	15.8151	10.5453	86.3265	1.00134	0.0175121	0.00609379
CBP6	YBR120C	3.95139	-102.052	NA	15.4013	200.382	91.7289	0.980803	-0.00587481	0.00996907
GRS1	YBR121C	NA	NA	NA	NA	NA	77.4447	1.00361	-0.00100309	0.0237833
MRPL36	YBR122C	NA	NA	NA	NA	NA	62.787	0.993007	-0.0103176	-0.0166043
PTC4	YBR125C	2.55304	-25.9468	-9.80125	12.8605	241.118	126.213	1.00036	-0.0130274	-0.00648198
TPS1	YBR126C	-0.0289866	-112.282	-5.25975	42.6319	158.502	75.9417	NA	NA	NA
VMA2	YBR127C	-0.383687	NA	NA	NA	NA	58.0269	NA	NA	NA
ATG14	YBR128C	-0.427267	-170.03	-13.4585	9.57526	119.513	72.6942	0.991946	-0.0216587	-0.0351085
OPY1	YBR129C	7.34459	-12.9703	-1.04375	33.1647	546.979	120.747	0.993251	-0.0037296	-0.00724686
SHE3	YBR130C	7.68347	-13.0137	0.22525	41.1825	220.368	90.0862	0.986754	-0.0113647	-0.0130719
CCZ1	YBR131W	0.578455	NA	-10.9563	30.1385	25.9023	20.3774	NA	NA	NA
AGP2	YBR132C	NA	NA	NA	25.7974	265.995	10.1894	0.995483	-0.00228273	-0.000337497
HSL7	YBR133C	9.37712	NA	-5.3195	NA	NA	63.0385	NA	NA	NA
YBR134W	YBR134W	8.44219	-32.2305	-5.4875	33.4884	294.223	NA	0.99055	-0.00686666	0.00338505
YBR137W	YBR137W	5.38115	-39.5534	-2.594	NA	NA	106.577	0.996505	-0.000515526	0.00829971
YBR138C	YBR138C	3.96784	-41.6388	-0.65675	23.2682	243.09	NA	1.00349	-0.00357224	0.00366561
ATG42	YBR139W	5.78086	NA	1.1625	23.5932	324.513	99.3697	1.00741	2.83809e-05	0.00587176
BMT2	YBR141C	3.21386	-94.7299	-3.64	NA	NA	NA	1.00432	7.69464e-05	0.00591801
YBR144C	YBR144C	6.36617	NA	0.13075	20.623	NA	NA	1.00432	0.00121703	0.00265346
ADH5	YBR145W	5.91712	-49.8521	2.96975	22.2893	304.709	95.7404	1.00096	0.00357413	0.00319783
MRPS9	YBR146W	2.03447	NA	4.60575	21.9167	171.827	109.146	0.999357	-0.00633623	-0.00826377
RTC2	YBR147W	7.417	-149.093	4.683	23.3641	315.885	121.532	1.00071	0.00598271	0.00313823
YSW1	YBR148W	4.86824	-30.0432	1.2395	25.8772	299.851	109.564	0.992478	-0.0100603	-0.0111821
ARA1	YBR149W	5.91612	NA	2.48775	23.8777	293.166	96.5761	0.995536	-0.00234287	-0.00328526
TBS1	YBR150C	3.32651	NA	-1.751	21.2593	235.312	89.8049	0.994614	-0.00671166	-0.0177644
APD1	YBR151W	5.58706	-28.222	14.576	24.0533	326.67	105.902	0.998141	0.00372843	0.00248685
SLI15	YBR156C	2.86552	NA	4.18825	23.9951	171.452	128.207	1.00612	0.00148814	0.00961325
ICS2	YBR157C	4.59428	-35.7419	-0.36875	NA	NA	98.1596	1.02336	0.015188	0.0194344
AMN1	YBR158W	5.77815	-28.8266	-5.124	NA	NA	109.092	1.00503	0.00272857	0.00200935
IFA38	YBR159W	2.43607	NA	NA	17.1902	531.986	114.337	1.00395	0.00335832	0.00553178
CSH1	YBR161W	3.03859	-39.3923	1.82375	22.6193	262.625	104.563	1.00463	-0.000267088	-0.000349873
TOS1	YBR162C	0.000546267	NA	-1.33875	22.1655	496.91	111.113	0.987372	-0.0179046	-0.0167928
YSY6	YBR162W-A	NA	-39.3773	-5.87775	21.6555	283.163	102.231	1.0003	0	0.00507463
EXO5	YBR163W	-0.726778	NA	NA	20.5675	466.007	115.663	0.961597	-0.0678401	-0.0444195
ARL1	YBR164C	0.190317	-110.812	-11.5092	21.7631	432.269	118.741	0.997125	-0.00757284	-0.0167922
UBS1	YBR165W	NA	-47.6034	3.0925	23.2127	278.339	134.8	0.998914	-0.00701318	-0.00762688
TYR1	YBR166C	NA	-113.167	-9.88775	NA	NA	126.505	0.992566	-0.00538908	-0.00831783
PEX32	YBR168W	2.14203	-30.8732	NA	31.0618	304.404	94.6164	1.00543	0.0139911	0.0253666
SSE2	YBR169C	3.35767	-28.0677	1.54175	21.3874	309.865	107.159	0.999302	0.00253216	0.00793828
NPL4	YBR170C	6.58051	NA	-3.2315	25.2948	478.822	149.856	1.00501	0.00186898	0.00175764
SEC66	YBR171W	0.958204	-143.241	NA	17.405	52.4362	78.8547	0.994175	0.0166525	0.00425489
SMY2	YBR172C	1.57084	7.50107	-1.5775	21.9055	360.527	90.8331	1.00645	-0.002415	0.000604312
UMP1	YBR173C	0.549177	-89.4802	NA	22.858	322.473	94.6489	NA	NA	NA
YBR174C	YBR174C	0.589689	NA	-20.676	29.4809	664.262	NA	0.971756	-0.0292841	-0.0119993
SWD3	YBR175W	1.05451	-111.438	-34.9757	29.7973	367.271	108.703	NA	NA	NA
ECM31	YBR176W	5.75567	-36.0469	2.53975	21.9402	466.689	80.2358	NA	NA	NA
EHT1	YBR177C	6.05088	-45.4434	0.8595	22.6167	311.929	90.6481	1.00684	0.00913133	0.0145487
YBR178W	YBR178W	4.48065	NA	NA	22.1034	303.752	NA	1.00668	0.00114388	0.0129568
FZO1	YBR179C	0.444875	-74.3504	NA	NA	NA	109.146	0.985237	0.00871192	0.0010221
DTR1	YBR180W	3.59044	-50.1717	0.912	21.8555	302.896	79.5316	1.0025	0.00716416	0.00475647
RPS6B	YBR181C	1.34953	-63.0349	-15.8553	23.9893	252.803	118.897	1.02713	0.0309133	0.0206844
SMP1	YBR182C	5.83517	-32.4971	0.78575	NA	NA	133.909	0.993458	-0.00047657	0.00100013
YPC1	YBR183W	4.00014	-78.4952	-4.27775	20.1025	290.398	115.235	0.997716	0.0012673	-0.00318326
YBR184W	YBR184W	2.94161	-57.5069	-0.48175	NA	NA	NA	0.994343	-0.00213435	-0.00274649
MBA1	YBR185C	3.92364	-55.81	-12.8498	NA	NA	107.493	0.993915	-0.0169594	-0.00932467
PCH2	YBR186W	4.08813	-43.2315	0.05475	21.8436	280.835	104.425	1.00665	-0.00680606	-0.00437968
GDT1	YBR187W	2.52808	NA	-0.4085	31.3487	288.116	NA	NA	NA	NA
NTC20	YBR188C	0.931617	-58.9321	2.41525	21.9723	155.17	104.563	1.01027	-0.00195125	0.00234997
RPS9B	YBR189W	0.0259752	NA	NA	14.9227	110.057	99.6745	NA	NA	NA
RPL21A	YBR191W	0.312132	-45.4083	NA	11.9776	NA	62.4252	NA	NA	NA
AIM4	YBR194W	0.310554	NA	NA	14.8048	643.749	115.779	1.00417	0.00329848	0.000291814
MSI1	YBR195C	0.41186	NA	-4.10575	33.2521	345.07	130.231	0.99717	0.00116286	-0.00209766
YBR197C	YBR197C	2.57053	-38.8348	-1.10675	20.9806	593.948	NA	0.992903	0	0.000914464
KTR4	YBR199W	4.50769	-36.9766	3.79025	19.6028	292.818	104.741	1.0061	0.000886975	0.00568564
BEM1	YBR200W	-0.0807832	NA	NA	31.537	169.329	88.1329	NA	NA	NA
DER1	YBR201W	2.65355	NA	2.22375	26.1643	377.318	93.8379	0.999595	0.0098814	0.0101429
COS111	YBR203W	2.94461	-29.4681	0.92625	NA	NA	112.523	1.0008	-0.00123897	-0.00591804
LDH1	YBR204C	1.35278	-24.6475	2.57	22.1559	319.662	111.521	1.00418	-0.0120303	-0.00681434
KTR3	YBR205W	1.86837	-38.3127	0.3005	25.2207	274.975	100.166	1.00188	NA	NA
YBR206W	YBR206W	5.54641	-40.8809	3.5485	24.9929	544.146	NA	1.0075	-0.0118775	-0.00369708
FTH1	YBR207W	0.600453	-45.8774	1.3985	36.4688	215.532	111.73	1.00034	-0.00416764	0.00100451
DUR1,2	YBR208C	5.27891	-36.6529	0.3295	19.6816	249.068	120.648	NA	NA	NA
YBR209W	YBR209W	NA	NA	-14.3015	25.5867	301.897	NA	0.992204	0.00162723	-0.00762338
ERV15	YBR210W	2.63859	-46.6718	-4.89725	NA	NA	142.48	0.996868	-0.00349501	-7.87567e-05
NGR1	YBR212W	2.18537	-79.6487	-6.241	24.4672	380.816	109.271	1.00196	0.00692766	-0.00391377
MET8	YBR213W	0.615869	NA	0.9395	11.8854	241.009	89.042	0.992244	-0.00035399	-0.00540341
SDS24	YBR214W	2.83315	-11.9527	-0.90125	25.0743	712.943	105.127	0.991684	-0.00993877	-0.00136794
HPC2	YBR215W	2.17873	-27.7732	-7.65625	18.2495	281.531	82.8577	1.0014	0.000976994	0.00480885
YBP1	YBR216C	2.27658	-27.5424	-4.94925	15.1391	698.454	96.9023	0.99618	-0.000191844	0.000244939
ATG12	YBR217W	-0.00931813	-161.205	-7.3235	17.7996	112.971	35.2601	0.990174	-0.0326044	-0.0450666
PYC2	YBR218C	0.151871	-24.484	1.26125	23.7711	307.326	107.931	1.00074	-0.0155788	-0.00181872
YBR219C	YBR219C	1.99133	NA	-5.939	19.7398	307.223	NA	1.00646	-0.0143669	0.00349007
YBR220C	YBR220C	13.0308	-45.7017	-0.27375	25.8119	284.212	NA	NA	NA	NA
PDB1	YBR221C	3.39883	NA	-18.8298	12.5581	257.823	67.8249	NA	NA	NA
PCS60	YBR222C	9.20925	NA	3.42625	21.8177	351.434	117.982	1.01505	-0.00455556	0.000333425
TDP1	YBR223C	5.06588	-26.2815	2.91825	25.2579	347.516	99.8195	1.02508	0.000837468	0.00342234
YBR224W	YBR224W	4.64074	8.14915	4.365	28.7504	234.496	NA	0.998873	0.00132326	-0.00866226
YBR225W	YBR225W	7.35612	40.2048	6.24375	29.0625	181.147	NA	1.0058	0.0057862	0.000307279
YBR226C	YBR226C	7.65755	43.7869	7.61575	27.056	195.268	NA	1.00626	0.0141194	0.00366546
MCX1	YBR227C	2.13087	NA	-2.3465	21.3196	457.133	128.969	1.01537	0.00477671	0.00262116
SLX1	YBR228W	2.77565	-29.1907	1.30475	23.2577	261.602	110.373	1	0.00133191	-0.00531928
ROT2	YBR229C	5.96533	-20.0712	-3.97675	50.871	487.64	128.09	1.00126	-0.00414343	-0.00365888
OM14	YBR230C	1.04457	-71.4621	-3.43425	26.9025	612.764	140.121	1.00231	-0.00592672	0.00446949
SWC5	YBR231C	2.10264	-6.35369	-3.405	22.7786	93.1755	67.1315	1.02398	0.021192	0.0145507
YBR232C	YBR232C	7.62473	-25.0162	2.24675	22.8597	290.712	NA	1.01014	-0.00752093	-0.0045021
PBP2	YBR233W	9.08599	NA	3.44675	29.0384	292.601	109.789	0.998669	-0.00552024	-0.00683282
VHC1	YBR235W	9.78235	-45.4825	-0.8835	26.1928	324.023	NA	NA	NA	NA
YBR238C	YBR238C	4.79649	-14.0583	1.80375	23.4969	273.28	137.054	NA	8.63052e-05	0.00553561
ERT1	YBR239C	5.1473	-40.2193	2.0635	25.6842	301.684	NA	NA	-0.000256345	0.0019834
THI2	YBR240C	2.63869	-30.1234	0.85825	NA	NA	123.094	0.99414	-0.0076628	0.000780132
YBR241C	YBR241C	3.73095	-30.3052	2.40225	NA	NA	NA	1.004	NA	NA
YBR242W	YBR242W	3.99418	-28.6836	-0.3025	21.7397	329.419	NA	0.997528	-0.00244476	0.00205258
GPX2	YBR244W	3.30339	-43.7575	2.66975	22.6684	305.827	101.505	0.993281	-3.02272e-05	0.00209365
ISW1	YBR245C	1.11005	-46.0779	-1.37125	21.4824	163.442	110.935	1.00949	0.00989062	-0.00157251
RRT2	YBR246W	2.47407	-15.4116	-6.75075	20.2422	467.907	96.0116	0.999714	-0.000567605	-0.00954243
HIS7	YBR248C	14.3025	NA	-12.8518	21.5756	373.67	112.735	NA	NA	NA
ARO4	YBR249C	5.17182	NA	NA	21.4899	286.809	114.439	1.00603	0.00113096	0.000963387
SPO23	YBR250W	6.22779	-30.6942	-2.92275	28.0028	355.622	105.789	0.995315	0.000921281	-0.00266408
MRPS5	YBR251W	1.03162	NA	NA	NA	NA	0.741525	NA	NA	NA
MTC4	YBR255W	2.97741	-49.4166	-6.749	19.1352	180.142	91.8838	0.991444	-0.00433199	0.00122301
SHG1	YBR258C	1.22384	-19.9644	0.336	23.4509	340.5	106.44	1.00847	-0.000107181	0.0040377
YBR259W	YBR259W	2.43523	-33.2043	0.5685	30.2497	333.174	NA	1.00391	0.00676109	0.000919042
RGD1	YBR260C	2.94675	-91.9861	-3.53775	22.3851	386.882	109.159	NA	-0.00349827	-0.00237469
TAE1	YBR261C	3.46936	-19.358	2.66925	29.4612	294.713	111.322	NA	NA	NA
MIC12	YBR262C	4.06853	-59.2771	4.26925	22.3406	326.322	84.4651	0.99463	-0.00616737	-0.00124857
SHM1	YBR263W	1.34045	-17.9987	-0.2185	24.1188	183.581	107.921	0.992357	-0.0131974	-0.0088341
YPT10	YBR264C	8.15843	NA	3.5055	21.1552	310.627	97.691	1.0004	-0.00688	-0.00683396
SLM6	YBR266C	0.647844	NA	NA	NA	NA	NA	1.01594	0.0110139	0.0337733
REI1	YBR267W	0.945658	NA	NA	20.5051	170.582	111.504	NA	NA	NA
MRPL37	YBR268W	1.32274	NA	NA	24.1106	179.618	7.52795	0.968296	-0.0485202	-0.0306468
SDH8	YBR269C	2.2499	NA	NA	26.9819	223.821	NA	1.00863	0.00463385	0.00613071
BIT2	YBR270C	2.62399	-40.6374	-1.68125	25.2864	270.28	NA	0.994739	-0.00100957	0.000386543
EFM2	YBR271W	5.4423	NA	-1.49425	22.1194	354.488	NA	1.00527	-0.0102989	-0.0049151
HSM3	YBR272C	0.994715	NA	-3.389	22.2502	310.661	110.517	1.00582	0.00290707	0.00136724
UBX7	YBR273C	4.63239	-46.4598	1.83175	20.5391	620.221	87.2351	0.993847	-0.0120507	-0.00113102
CHK1	YBR274W	2.71386	NA	4.94325	NA	NA	109.541	0.99424	0.000745584	-0.00210406
RIF1	YBR275C	0.795755	-47.2926	-1.8365	23.4823	290.479	133.999	0.997931	-0.000102636	-0.00133827
PPS1	YBR276C	5.85349	-87.509	-11.227	18.7105	309.133	91.1284	1.00955	-0.00513902	-0.00115369
YBR277C	YBR277C	0.0723287	-139.753	-15.6143	22.2364	394.573	NA	1.00243	0.00311936	-0.00590144
DPB3	YBR278W	0.273827	NA	NA	22.3944	345.955	53.0919	NA	NA	NA
PAF1	YBR279W	-0.121322	NA	NA	NA	62.835	32.7875	1.00859	0.00330514	-0.000682911
SAF1	YBR280C	5.11376	NA	0.99425	NA	NA	117.237	0.960628	-0.0525963	-0.0436187
DUG2	YBR281C	0.0627879	-131.186	-40.5463	28.1905	279.047	63.0041	0.998316	0.00884739	0.00577883
MRPL27	YBR282W	-0.290187	NA	NA	7.92508	133.187	13.4679	NA	NA	NA
SSH1	YBR283C	0.115627	NA	NA	45.6087	145.689	92.4459	0.997523	-0.0123817	-0.00524706
YBR284W	YBR284W	2.07855	-129.071	-45.9395	21.646	241.215	NA	1.00253	0.0038489	-0.00367916
YBR285W	YBR285W	0.617659	-23.3825	2.15725	19.7085	894.25	NA	1.00673	-0.000601408	0.00484328
APE3	YBR286W	1.70963	-136.496	-35.132	23.1538	321.258	62.7411	1.00335	0.00663489	0.00525981
YBR287W	YBR287W	5.62507	8.25128	0.745	16.7807	NA	NA	NA	-0.00892613	-0.00596928
APM3	YBR288C	5.48179	-124.844	0.5345	23.0052	182.112	105.729	NA	NA	NA
SNF5	YBR289W	1.14391	NA	NA	12.033	135.764	58.778	NA	NA	NA
BSD2	YBR290W	2.4127	-63.489	-10.1295	18.9071	213.345	88.1329	1.01026	-0.00422542	-0.00162662
CTP1	YBR291C	0.146459	-144.906	-6.66825	17.8142	108.088	65.8379	1.00626	0.00881425	0.00588691
YBR292C	YBR292C	0.447038	-47.7275	2.91625	12.8517	22.9011	NA	0.994794	-0.0149028	0.00376215
VBA2	YBR293W	2.78171	-24.5562	0.065	23.8245	320.452	139.521	0.993384	-0.00300511	-0.00496862
SUL1	YBR294W	6.17462	-48.1366	-0.3335	22.0578	317.495	103.942	NA	-0.000514493	-0.00396029
PCA1	YBR295W	1.68168	-111.851	-34.9693	19.5398	392.562	53.4998	0.994079	-0.00293577	0.00415362
PHO89	YBR296C	-0.0854186	-39.7568	0.64575	13.447	27.3051	111.125	0.993156	-0.00347121	0.00148794
MAL33	YBR297W	-0.199822	-53.3272	-17.5117	22.744	319.341	74.3966	NA	NA	NA
MAL31	YBR298C	-0.530144	NA	-28.3855	15.1943	64.0696	64.6483	NA	NA	NA
MAL32	YBR299W	5.41013	NA	1.568	15.6427	189	127.721	1.00887	-0.00113926	-0.00135715
YBR300C	YBR300C	1.69049	NA	0.46675	14.4039	24.3953	NA	1.00353	0.00620157	0.00221425
PAU24	YBR301W	4.58019	-47.9121	3.761	23.0224	332.602	109.008	NA	0.00238379	0.00671352
RER1	YCL001W	9.0422	-41.2575	-8.05175	14.7341	593.237	103.569	0.995611	-0.00143714	-0.00413775
YCL001W-A	YCL001W-A	0.929298	NA	-17.4955	13.5659	676.046	NA	0.993553	-0.00558518	0.00488702
YCL002C	YCL002C	4.5214	NA	1.78275	33.5452	210.317	NA	1.00071	-0.00777714	-0.00302984
LDB16	YCL005W	1.77356	-101.35	-8.23	16.9418	209.785	44.4071	NA	NA	NA
YCL006C	YCL006C	3.94916	-31.0619	2.93825	22.4463	432.006	NA	0.998483	-0.00799383	0.00102958
YCL007C	YCL007C	0.659969	NA	NA	NA	NA	NA	NA	NA	NA
STP22	YCL008C	0.234014	-72.1646	-19.04	52.6694	150.276	67.5639	0.971593	-0.0375243	-0.0298543
ILV6	YCL009C	1.261	-67.2799	-5.802	21.3637	432.077	96.5761	1.00735	0.0125841	0.0152083
SGF29	YCL010C	0.012412	-161.241	-28.4017	7.90642	65.4995	91.9017	1.00971	0.00337002	0.000123437
GBP2	YCL011C	0.298783	NA	-7.27025	21.6791	459.187	81.5407	0.996499	-0.000999087	-5.17884e-06
YCL012W	YCL012W	4.73673	-24.6565	-0.21375	NA	NA	NA	0.995141	-0.00408966	-0.00280916
YCL013W	YCL013W	12.7785	-30.3727	0.07375	23.0523	359.608	NA	0.993305	-0.00770099	-0.0080007
BUD3	YCL014W	7.13345	-43.6304	2.8065	26.7651	353.072	123.671	0.999394	0.000781949	-0.01719
DCC1	YCL016C	2.60925	NA	-11.5277	25.4793	203.293	99.8964	NA	NA	NA
YCL022C	YCL022C	3.40173	-28.4943	-2.90725	24.9069	343.222	NA	1.00446	0.00303084	0.00189876
YCL023C	YCL023C	4.33874	-30.6951	1.629	23.9699	886.318	NA	1.00008	-0.010222	-0.00493878
KCC4	YCL024W	5.74996	-31.7607	2.24375	23.341	NA	92.8977	0.993841	-0.000314355	-0.000595194
AGP1	YCL025C	206.879	NA	1.8465	21.543	431.378	87.6627	1.00123	0.00983433	5.44523e-05
YCL026C	YCL026C	5.96281	NA	-15.7148	19.0158	327.85	NA	0.990739	-0.0229376	0.00854262
FRM2	YCL026C-A	3.10575	-46.6736	3.7025	17.1706	320.134	108.387	1.00195	0.00198534	0.0114777
FUS1	YCL027W	4.907	NA	-0.008	19.2465	512.422	120.8	1.00589	0.0081149	0.00411515
RNQ1	YCL028W	3.57856	-35.4678	-0.51175	23.7572	341.965	126.505	1.00024	0.00900473	0.000624197
BIK1	YCL029C	1.56224	-35.9243	2.47225	28.6013	304.33	121.856	1	0.00168808	0.00208683
HIS4	YCL030C	4.75311	NA	-0.77275	17.9193	346.284	116.188	NA	NA	NA
STE50	YCL032W	1.44638	-88.8628	-31.4605	18.9422	291.547	20.8331	1.01074	0.00090292	0.00600058
MXR2	YCL033C	6.85328	NA	-17.7163	30.2353	342.547	36.4582	0.983224	-0.0234943	-0.0090732
LSB5	YCL034W	3.69005	NA	2.44825	9.89469	267.787	125.73	1.00321	0.00491037	0.000715278
GRX1	YCL035C	8.41244	-43.1684	0.297	48.1266	NA	133.004	1.00055	-0.000776146	0.00360964
GFD2	YCL036W	6.37193	NA	-29.8197	25.5814	412.348	36.6483	NA	NA	NA
SRO9	YCL037C	1.59289	NA	-11.2002	14.5906	130.492	109.335	1.00893	-0.0168726	-0.00806114
ATG22	YCL038C	0.576535	-30.099	-20.137	25.4854	252.819	124.012	1.00835	-0.000775548	-0.00203608
GID7	YCL039W	6.95512	-87.8056	-8.63825	24.1685	206.51	63.1463	1.02136	-0.014041	-0.00992966
GLK1	YCL040W	3.81387	NA	-2.591	22.9403	291.784	99.9375	0.956804	-0.0281817	-0.0316858
YCL042W	YCL042W	1.96235	NA	-1.28625	21.9589	153.919	NA	0.967009	-0.0308371	-0.0276129
MGR1	YCL044C	2.17549	NA	-2.96525	25.8554	465.688	114.46	0.993504	-0.00077884	-0.00973615
EMC1	YCL045C	2.08329	NA	-0.4855	28.187	336.357	124.858	0.996504	-0.00316477	-0.00274127
YCL046W	YCL046W	1.75755	-23.294	-3.018	26.4688	315.477	NA	0.993999	-0.00243199	-0.00034103
POF1	YCL047C	2.19738	-62.4321	1.44325	40.6465	314.074	119.26	1.00194	0.000492981	0.00460429
SPS22	YCL048W	0.592165	-41.077	3.72	NA	128.224	117.265	0.994341	0.00395349	0.0046809
YCL049C	YCL049C	3.71064	-44.1015	2.315	28.0047	334.895	NA	1.009	-0.00916099	-0.00287088
APA1	YCL050C	3.97514	-131.71	-28.69	23.0589	334.373	40.2137	NA	NA	NA
LRE1	YCL051W	4.72779	-74.8185	-2.8985	21.3294	342.611	95.8249	1.01028	0.0140399	0.00999856
KAR4	YCL055W	2.65174	-13.9772	-2.96775	28.2216	364.115	103.982	NA	NA	NA
PEX34	YCL056C	3.11423	NA	-24.0745	21.7139	423.343	85.8195	NA	NA	NA
PRD1	YCL057W	3.79178	-36.0686	1.07625	31.8251	2334.35	99.3035	NA	NA	NA
FYV5	YCL058C	0.593449	-63.5112	NA	18.7295	92.8653	47.4017	NA	NA	NA
YCL060C	YCL060C	0.393614	NA	-13.99	NA	NA	NA	0.970262	-0.0284501	-0.0303825
MRC1	YCL061C	1.80135	-23.2313	-3.39475	47.1256	377.086	113.878	1.01132	0.00219347	8.80388e-06
YCL062W	YCL062W	1.22662	6.01028	-4.88425	38.6875	388.929	NA	0.991877	0.00127848	0.00807815
VAC17	YCL063W	0.0513784	NA	-20.82	31.2303	285.007	40.3729	0.978431	-0.0115137	0.0111299
CHA1	YCL064C	3.46513	NA	-2.4865	27.6962	361.836	104.757	0.997181	0.00206457	0.00580446
VBA3	YCL069W	0.916602	-34.856	3.48725	30.6906	937.436	88.7875	0.999763	-0.00383813	-0.00114058
YCL074W	YCL074W	-0.718789	-39.1029	1.23875	NA	NA	NA	1.00061	0.00173846	-0.00522667
YCL075W	YCL075W	5.91044	-54.8002	2.7485	22.5644	350.356	NA	1.00001	-0.00475514	-0.00435188
YCL076W	YCL076W	3.40716	-20.1155	-2.09625	24.7734	321.284	NA	NA	NA	NA
YCR001W	YCR001W	5.99265	-32.3362	-1.2075	23.919	328.697	NA	1.00207	-0.000486371	0.00168066
CDC10	YCR002C	0.26818	NA	NA	9.71144	190.541	53.7889	NA	NA	NA
MRPL32	YCR003W	0.24758	-159.415	-27.5838	12.5927	220.504	67.4262	NA	NA	NA
YCP4	YCR004C	3.16014	-139.137	-17.5807	26.1446	294.169	2.33432	NA	NA	NA
CIT2	YCR005C	3.02402	-48.2418	4.183	39.5199	370.71	100.251	0.997124	-0.00276142	0.00171737
YCR006C	YCR006C	2.84347	NA	0.97175	NA	NA	NA	0.990744	-0.00974128	0.000182059
YCR007C	YCR007C	2.66313	-30.7757	-1.2275	22.7221	369.275	NA	0.996193	0.00219781	-0.00183522
SAT4	YCR008W	1.63238	-25.6793	-1.69025	16.3422	363.822	119.055	0.994694	NA	NA
RVS161	YCR009C	0.0308046	-98.4034	NA	17.4199	164.445	17.5047	NA	NA	NA
ADY2	YCR010C	2.63941	-24.041	2.2535	21.444	368.558	92.2681	1.00711	0.00508377	0.00149094
ADP1	YCR011C	5.62918	113.714	4.41075	20.5654	265.151	91.3449	0.99765	0.00952576	0.00884954
POL4	YCR014C	0.211587	NA	2.3495	NA	NA	94.0684	1.0042	0.00592955	0.00804864
CTO1	YCR015C	6.57941	-30.044	1.007	22.1905	334.647	NA	1.0048	0.001873	0.0008387
YCR016W	YCR016W	6.56144	-46.3977	1.51075	21.9004	275.028	NA	NA	NA	NA
CWH43	YCR017C	2.4903	-156.487	-11.8012	35.8944	285.099	77.4521	NA	NA	NA
MAK32	YCR019W	6.84914	-144.839	-24.945	24.3912	324.883	31.2171	0.987066	-0.0202724	-0.00454162
PET18	YCR020C	3.30459	NA	1.348	27.2845	283.527	106.44	0.99878	0.00598036	0.00613219
MAK31	YCR020C-A	2.20644	NA	-0.4305	31.2239	251.014	73.3097	0.966988	-0.0314074	-0.018694
HTL1	YCR020W-B	0.351293	NA	NA	NA	NA	28.3753	NA	NA	NA
HSP30	YCR021C	3.49772	-29.1265	1.6215	23.9092	293.674	99.8259	0.997463	-0.00301966	-0.00315708
YCR022C	YCR022C	4.2027	-22.4264	2.12375	34.7048	225.174	NA	1.00676	-0.0114382	-0.00431437
YCR023C	YCR023C	2.45632	-41.8515	1.667	22.9076	358.433	107.798	1.01127	0.0010616	0.0086742
SLM5	YCR024C	0.698574	NA	NA	23.0314	589.641	23.7134	NA	NA	NA
PMP1	YCR024C-A	1.58792	-106.637	-12.9678	36.5515	999.569	64.1911	1.00686	-0.00201569	-0.00099439
YCR025C	YCR025C	1.13106	-131.532	-41.018	12.9398	19.4232	NA	0.990646	-0.0134585	-0.00767621
NPP1	YCR026C	2.17291	NA	-20.7715	13.4884	21.9027	81.9268	1.00517	-0.00865864	0.00112675
RHB1	YCR027C	2.34241	NA	NA	31.911	405.168	112.598	1.00065	-0.00815048	-0.00302542
FEN2	YCR028C	0.118381	13.2624	-18.4285	20.3219	264.046	104.916	NA	NA	NA
RIM1	YCR028C-A	0.182001	-47.5448	NA	19.8515	124.555	5.06815	NA	NA	NA
SYP1	YCR030C	2.55478	-38.604	6.81	NA	NA	104.086	1.0062	0.00981806	-0.000204804
RPS14A	YCR031C	1.49712	-41.8489	3.9875	20.099	332.214	110.214	1.01724	0.015684	0.0115068
BPH1	YCR032W	0.260417	-144.742	-6.74825	37.6764	NA	109.739	1.00642	0.00224314	-0.00325859
SNT1	YCR033W	-0.143793	-79.1502	-13.9582	19.5806	195.203	67.7051	0.992239	-0.0043377	0.00944554
ELO2	YCR034W	-0.255291	NA	NA	NA	NA	67.8249	NA	NA	NA
RBK1	YCR036W	-0.59547	-71.5126	-16.047	13.9606	23.7057	61.9822	1.00325	2.68667e-05	-0.000331949
PHO87	YCR037C	19.4469	-41.0667	-6.09725	22.8889	435.617	76.4862	1.00481	0.00633823	0.00701962
YCR043C	YCR043C	1.41925	-60.2647	-6.09675	13.8571	244.319	NA	1.00597	0.00209181	0.00328549
PER1	YCR044C	0.48597	NA	NA	16.834	132.987	57.7982	0.990953	0.00410915	0.00340975
RRT12	YCR045C	0.639933	-97.81	-34.4513	13.2687	23.116	55.7675	1.00458	0.00433545	0.00491848
IMG1	YCR046C	0.0811264	NA	NA	7.23499	142.135	39.1902	NA	NA	NA
BUD23	YCR047C	0.446116	NA	NA	NA	NA	59.9107	NA	NA	NA
ARE1	YCR048W	14.152	-44.089	4.6155	16.0907	2428.48	140.817	0.995717	6.17591e-05	0.00384693
YCR049C	YCR049C	2.63243	-32.3932	4.66875	14.1524	20.7411	NA	0.996112	0.00605577	-0.00406715
YCR050C	YCR050C	0.166485	-105.037	-24.4705	14.9254	22.04	NA	1.01354	0.00728995	0.00349268
YCR051W	YCR051W	0.346002	-22.2168	-0.90775	10.9681	150.859	NA	1.00332	-0.00354966	-0.000820209
THR4	YCR053W	-0.136356	-164.557	-7.36925	NA	NA	34.0363	NA	NA	NA
YIH1	YCR059C	1.13888	-22.1061	-0.69625	NA	NA	132.757	0.999127	-0.00275988	-0.00209593
TAH1	YCR060W	8.90565	-35.462	2.1105	22.8807	307.954	94.2358	0.992543	-6.17591e-05	-0.00457411
YCR061W	YCR061W	1.02331	-90.1204	-0.04675	17.7395	324.277	NA	0.999598	-0.00461402	-0.0062303
YCR062W	YCR062W	3.67472	-47.6525	-7.4305	NA	NA	NA	1.00305	0.00836335	0.00201861
BUD31	YCR063W	-0.210966	NA	NA	11.1208	90.5138	91.1222	NA	NA	NA
HCM1	YCR065W	-0.341803	-63.6762	-10.5457	NA	NA	104.465	0.985333	-0.00740215	-0.00547012
RAD18	YCR066W	0.137809	-28.7153	-2.38675	22.8234	NA	109.789	NA	NA	NA
SED4	YCR067C	3.80864	-58.3026	-5.69175	19.9776	283.182	114.407	0.999389	0.00310421	0.00403091
ATG15	YCR068W	0.586043	-123.709	-36.99	15.389	29.764	62.7595	NA	NA	NA
CPR4	YCR069W	4.92529	-32.5664	1.77925	23.9025	275.029	127.813	1.00898	-0.000281781	0.00139641
IMG2	YCR071C	-0.0158823	NA	NA	13.5432	230.64	5.83432	NA	NA	NA
SSK22	YCR073C	4.11256	-35.1125	-1.6775	23.4535	443.696	107.532	0.995103	0.00449557	0.00168409
SOL2	YCR073W-A	3.6034	-27.1113	-12.1532	22.3047	333.867	81.5841	0.99647	-0.00915644	-0.00956565
ERS1	YCR075C	2.32262	-48.1469	0.2335	20.995	319.342	118.897	0.993865	-0.0100891	-0.00518938
FUB1	YCR076C	1.27153	-74.4356	-9.6465	20.949	375.938	NA	0.9698	-0.0400002	-0.0193848
PAT1	YCR077C	0.112427	-106.251	-8.6625	35.6869	36.1316	121.584	0.997731	0.00368087	0.00375497
PTC6	YCR079W	0.065818	-77.4509	-3.1975	11.7215	31.9152	67.7212	1.02123	0.0285467	0.0183087
SRB8	YCR081W	-0.311303	NA	NA	NA	NA	36.1713	NA	NA	NA
AHC2	YCR082W	-0.138037	-2.63152	-0.21	22.9059	363.319	129.601	1.01215	0.00536911	0.00796374
TRX3	YCR083W	1.4461	-1.11722	NA	21.0044	339.348	119.909	1.00287	-0.0470315	-0.0495332
TUP1	YCR084C	-0.310082	NA	NA	NA	143.508	45.2351	NA	NA	NA
YCR085W	YCR085W	0.691499	-111.512	-9.37775	21.3759	352.329	NA	1.00898	-0.00182603	0.00335259
CSM1	YCR086W	-0.0169762	-36.4698	-9.95525	18.5687	58.2487	117.402	0.994724	-0.00318886	-0.00353942
YCR087C-A	YCR087C-A	0.177213	NA	-36.3798	13.2305	16.983	NA	0.999542	-0.00828012	-0.00295829
YCR087W	YCR087W	-0.625546	-104.685	-17.5738	12.2178	18.3815	NA	NA	NA	NA
ABP1	YCR088W	8.38458	-30.7894	2.8365	23.4188	345.544	114.207	0.993837	0.00388063	0.00724134
FIG2	YCR089W	4.58006	NA	3.70025	NA	NA	84.1596	1.00425	0.00509849	0.00209373
YCR090C	YCR090C	5.70354	-33.8421	0.90525	21.4099	456.179	NA	1.00175	-0.00611565	-0.000202674
KIN82	YCR091W	4.41129	-35.2051	2.32325	23.9121	311.921	110.996	1.00286	-0.00418401	0.00128587
MSH3	YCR092C	6.45547	-27.0594	0.75725	21.6435	404.537	104.741	1.00368	0.00256922	-0.000586915
CDC50	YCR094W	3.01582	-81.5287	NA	7.35902	201.234	153.466	NA	NA	NA
OCA4	YCR095C	7.22556	-14.0456	-0.07275	42.984	1006	NA	1.01402	0.00858409	0.00324652
GIT1	YCR098C	2.50264	-51.5699	-1.29275	22.6531	334.864	107.838	1.00541	NA	NA
YCR099C	YCR099C	3.34241	-54.4708	1.08425	23.6006	348.592	NA	0.998535	0.00214787	-0.0212434
EMA35	YCR100C	5.85296	-29.7778	-1.1835	22.9831	369.637	NA	1.00327	-0.0031476	-0.00390079
YCR101C	YCR101C	3.16624	-30.3689	-2.076	20.9883	3672.74	NA	0.999097	-0.00134066	-0.000537048
YCR102C	YCR102C	9.45158	-48.2137	0.75075	22.7475	455.979	NA	0.999652	-0.00111903	-0.00200818
YCR102W-A	YCR102W-A	4.29682	-52.6255	4.6335	24.4591	527.409	NA	0.998571	0.00267944	0.0017597
ADH7	YCR105W	8.423	-60.4972	4.99075	21.0986	413.187	121.063	0.999197	-0.00549785	-0.00720396
RDS1	YCR106W	5.47497	-39.2233	3.7435	21.0718	334.204	115.982	1.00519	0.00288669	-0.00676475
AAD3	YCR107W	6.81408	-37.8275	-3.8585	24.0958	405.454	123.584	0.994001	-0.00213625	-0.000394359
RMD1	YDL001W	0.0885073	-139.757	1.952	33.2374	128.893	64.4582	0.988785	-0.0128718	0.00377404
NHP10	YDL002C	0.283753	NA	-19.6335	25.8765	79.4923	88.3966	NA	NA	NA
PTC1	YDL006W	6.19746	-64.9103	4.94625	53.9049	248.643	111.315	NA	NA	NA
YDL009C	YDL009C	3.40949	NA	-3.3935	22.996	299.924	NA	1.00577	-0.00552305	-0.00104116
GRX6	YDL010W	3.94556	-16.6793	-1.198	21.0028	617.225	105.146	1.00375	0.00354855	-0.00486012
YDL011C	YDL011C	5.24923	-39.1914	-2.85	22.3083	144.755	NA	0.996408	-0.00509807	-0.00615203
YDL012C	YDL012C	5.1775	-43.9448	0.937	7.11124	122.511	121.709	0.984779	-0.0138446	-0.0119538
SLX5	YDL013W	0.109069	NA	NA	NA	NA	53.7932	NA	NA	NA
ERP3	YDL018C	4.38148	-32.8242	4.202	20.3684	513.003	124.858	1.00196	0.00396066	-0.0108283
OSH2	YDL019C	11.0994	-85.647	-13.7207	32.7663	173.2	50.2356	0.994148	-0.0103335	-0.00163094
RPN4	YDL020C	3.57544	-38.735	-10.2025	13.2912	199.266	100.593	0.977732	-0.00809141	-0.011805
GPM2	YDL021W	4.62097	-143.339	NA	23.9912	291.151	56.598	NA	NA	NA
GPD1	YDL022W	2.97572	-19.7232	12.7668	41.9821	1430.43	95.5825	0.996783	-0.000455626	-0.00798985
YDL023C	YDL023C	0.117933	NA	0.64075	24.7413	282.002	NA	0.999972	-0.0020115	-0.011843
DIA3	YDL024C	4.48166	NA	-0.93725	22.368	294.188	113.316	0.999078	-6.97768e-05	-0.000230763
RTK1	YDL025C	-0.350838	-92.7058	-13.5657	24.3477	300.297	90.4862	1.00045	0.00257025	0.00035748
YDL026W	YDL026W	4.72258	-59.3373	4.2305	22.3477	295.789	NA	1.02867	0.0191017	0.0161448
MRX9	YDL027C	5.56445	-57.6313	0.80025	23.1902	278.152	NA	0.993118	-0.00400347	-0.0081108
YDL032W	YDL032W	0.596335	NA	NA	NA	237.182	NA	0.972916	-0.0252718	-0.0111022
SLM3	YDL033C	2.27564	NA	NA	NA	NA	86.9689	1.00528	0.0023356	0.00982674
YDL034W	YDL034W	14.008	NA	3.84625	49.9509	NA	NA	0.990859	-0.00280229	-0.0125584
GPR1	YDL035C	6.33597	NA	5.921	45.1595	15229.6	81.4235	0.999936	-0.00827668	-0.0100704
PUS9	YDL036C	9.96213	-41.3982	3.539	23.7752	474.641	107.454	0.991137	0.00038746	-0.00100455
BSC1	YDL037C	2.62	-27.217	-5.09625	23.8014	304.813	113.798	1.00869	-0.00739411	-0.0190137
YDL038C	YDL038C	7.20667	-35.3991	-4.8045	23.2835	185.493	NA	0.997681	0.00173387	0.00797994
PRM7	YDL039C	4.31368	-31.867	0.41425	10.8447	165.316	109.426	1.00339	0.00573142	0.00525149
NAT1	YDL040C	-0.137957	NA	NA	NA	NA	6.10555	1.00445	0.000318315	-0.00641388
YDL041W	YDL041W	-0.0167471	-31.8111	NA	54.648	NA	NA	NA	NA	NA
SIR2	YDL042C	NA	-30.4849	NA	20.1117	NA	109.584	NA	NA	NA
MTF2	YDL044C	0.207981	-57.7257	NA	9.25175	141.258	15.7609	0.951491	-0.0340084	-0.0203438
MRP10	YDL045W-A	-0.0212789	NA	NA	5.39519	151.831	21.2511	0.961909	-0.0319207	-0.042444
NPC2	YDL046W	10.2409	NA	3.851	NA	NA	114.388	1.00192	0	0.00907776
SIT4	YDL047W	0.158052	NA	NA	NA	190.945	142.002	NA	NA	NA
STP4	YDL048C	2.03127	-59.814	3.11375	29.4017	310.115	138.838	1.00832	-0.00262425	-0.0089738
KNH1	YDL049C	11.9488	NA	-17.3122	25.7229	305.973	19.9348	1.00018	-0.00708638	-0.00524242
YDL050C	YDL050C	0.651755	-99.8678	-7.604	22.8728	224.858	NA	0.991653	-0.00138363	0.00559196
LHP1	YDL051W	0.697291	-88.8444	-7.66725	25.2259	233.764	98.7351	0.994877	0.00257283	-0.00167156
SLC1	YDL052C	1.42952	-10.4751	-0.742	22.153	236.182	91.1052	1.00084	-0.00770869	-0.00745641
PBP4	YDL053C	12.1981	NA	-2.662	26.5512	445.069	96.4553	1.00944	0.018245	0.0140879
MCH1	YDL054C	3.19714	NA	0.05375	24.3149	253.948	96.1188	NA	NA	NA
MBP1	YDL056W	-0.29549	2.35062	1.108	41.8896	NA	119.884	0.986213	-0.0101782	-0.0268613
YDL057W	YDL057W	2.77657	NA	-15.2865	18.7095	398.776	NA	0.999022	0.00189042	0.00221539
RAD59	YDL059C	1.55078	-11.9336	-3.9885	28.9986	284.532	96.643	0.997932	-0.00311066	-0.00666976
RPS29B	YDL061C	2.58417	NA	NA	20.0485	239.718	109.159	1.01258	0.0167853	0.00704972
YDL062W	YDL062W	0.244177	NA	NA	22.4145	254.697	NA	NA	NA	NA
SYO1	YDL063C	0.370578	NA	NA	22.3132	265.179	16.7985	1.01073	-0.00780225	0.000620511
PEX19	YDL065C	1.02916	NA	-5.568	49.8384	111.57	117.255	1.00166	-0.019946	-0.0178161
IDP1	YDL066W	0.212501	-14.0648	1.2215	23.123	161.112	107.024	0.999434	0.00258923	0.00745863
COX9	YDL067C	0.0647966	NA	NA	16.4233	124.047	9.47959	NA	NA	NA
YDL068W	YDL068W	-0.270752	NA	NA	15.5686	160.757	NA	0.967053	-0.0334348	-0.0127182
CBS1	YDL069C	-0.297571	NA	NA	NA	NA	18.1702	0.969764	-0.0272607	-0.0141291
BDF2	YDL070W	2.47344	NA	-2.0045	27.1078	371.186	98.2131	1.01694	0.00526775	0.00195462
YDL071C	YDL071C	1.19717	-28.1816	0.625	23.1935	286.921	NA	NA	NA	NA
YET3	YDL072C	-0.622777	NA	NA	19.9669	151.292	21.9993	1.00026	0.00165474	0.00152518
AHK1	YDL073W	2.11101	-80.152	-23.0045	28.493	348.282	NA	1.00345	-0.00197992	-0.0032256
BRE1	YDL074C	0.653571	-101.152	NA	24.8458	78.0237	104.604	1.00217	0.00130935	0.00878124
RPL31A	YDL075W	0.507995	NA	NA	20.7335	267.031	84.3753	1.00901	-0.00291479	-0.00032569
RXT3	YDL076C	1.54484	-117.846	-19.7935	39.6656	304.983	127.283	0.982949	-0.00552651	-0.00498167
VAM6	YDL077C	0.461464	NA	NA	21.1448	NA	107.159	0.998252	0.0108871	-0.0123677
MDH3	YDL078C	3.19221	-37.374	1.148	21.9598	668.659	114.015	1.00461	0.00546224	-0.00280328
MRK1	YDL079C	6.33308	-45.9852	2.06325	25.4008	350.609	110.517	1.00264	0.00704206	-0.00164786
THI3	YDL080C	0.230614	NA	-2.03325	24.086	NA	105.999	1.00479	-0.00242973	0.0140794
RPP1A	YDL081C	-0.0382748	NA	NA	12.0998	139.198	53.7951	1.00434	0.0159579	0.00902361
RPL13A	YDL082W	2.42974	-30.7665	-8.95375	22.8953	323.037	98.5708	1.01398	0.0103448	0.00051954
RPS16B	YDL083C	-0.224564	NA	NA	24.5857	357.059	81.6599	NA	NA	NA
NDE2	YDL085W	1.9726	-35.8349	-1.58375	NA	NA	96.3956	1	-0.0027472	-0.00882992
YDL086W	YDL086W	5.95301	-41.6901	-6.72075	22.8825	283.523	NA	NA	NA	NA
ASM4	YDL088C	5.53056	NA	-6.6085	16.7451	228.035	117.942	0.999322	0.00465679	0.0057641
NUR1	YDL089W	3.67598	-22.6794	-0.03325	24.4252	330.607	76.3411	1.00647	-0.0031869	0.000337497
RAM1	YDL090C	9.52411	-83.9578	NA	10.7166	43.7363	47.7206	NA	NA	NA
UBX3	YDL091C	9.04307	NA	-3.8095	9.89603	144.747	74.0801	1.00428	-0.00545418	-0.00514493
PMT5	YDL093W	4.96116	-20.8022	0.932	NA	NA	104.086	1.00101	0.00118974	-0.00347047
YDL094C	YDL094C	5.77234	NA	-4.136	27.8113	303.709	NA	0.991398	NA	NA
PMT1	YDL095W	0.899993	NA	-9.49125	NA	NA	77.0385	0.992184	NA	NA
OPI6	YDL096C	0.447738	-83.8461	-6.6035	26.7226	187.9	NA	NA	NA	NA
BUG1	YDL099W	1.57765	NA	2.85275	13.6566	111.605	90.5631	1.00585	0.00224916	0.00196851
GET3	YDL100C	0.421748	NA	-8.88375	13.6489	204.992	69.1126	0.987521	-0.0225523	-0.0220507
DUN1	YDL101C	0.0785216	-35.4849	-15.38	24.7371	292.563	102.231	0.990128	-0.00620299	-0.010347
QRI7	YDL104C	1.12158	NA	NA	23.256	243.773	9.17052	0.981805	-0.0244239	-0.0111896
PHO2	YDL106C	-0.174293	NA	NA	27.0014	54.0037	114.074	0.997321	0.00405393	0.0191824
MSS2	YDL107W	0.502882	NA	NA	NA	NA	46.3339	0.969333	-0.0309463	-0.0170056
YDL109C	YDL109C	5.96875	-24.593	-5.48625	28.0381	340.775	NA	1.00355	0.00718798	0.000725247
TMA17	YDL110C	3.61642	-29.9115	1.94825	23.1775	271.108	112.523	0.999852	0.00759801	0.00857998
TRM3	YDL112W	1.60886	-24.1281	-2.335	23.0347	264.132	125.521	1.02237	0.0101519	0.00231689
ATG20	YDL113C	-0.226122	NA	NA	NA	NA	18.6807	1.0057	-0.0044726	-0.00387127
YDL114W	YDL114W	3.54426	-25.265	1.36225	8.76471	146.34	NA	1.00256	-0.00258703	0.004459
IWR1	YDL115C	0.638849	NA	NA	18.8729	248.891	96.5761	NA	NA	NA
NUP84	YDL116W	1.29641	NA	NA	NA	NA	79.0633	NA	NA	NA
CYK3	YDL117W	1.53619	NA	9.2245	25.2717	312.693	111.315	0.976859	-0.0240137	-0.0185666
YDL118W	YDL118W	2.63689	-6.55711	5.2915	NA	633.033	NA	NA	NA	NA
HEM25	YDL119C	1.02775	-72.7233	-24.2443	14.2356	198.085	NA	0.990683	-0.00708378	-0.00507798
EXP1	YDL121C	7.55049	-34.4298	-9.683	26.3701	303.507	NA	0.998261	0.0034722	-0.00185282
UBP1	YDL122W	4.4907	35.0573	5.56775	NA	NA	133.127	0.98995	-0.00314202	-0.00971392
SNA4	YDL123W	3.46688	NA	-2.69525	NA	NA	120.191	0.996349	0.00228485	-0.00304128
YDL124W	YDL124W	2.152	-16.4782	-3.46675	71.0532	288.381	120.236	0.998436	-0.00015539	0.00431125
HNT1	YDL125C	2.34368	NA	-0.67425	10.925	258.58	114.593	0.993144	-0.00293795	0.000501051
PCL2	YDL127W	3.67349	NA	-8.871	22.7517	323.766	135.931	1.0029	0.00380307	0.00465909
VCX1	YDL128W	2.29723	NA	1.241	22.2711	NA	123.583	1.00328	0.00362635	0.00361267
YDL129W	YDL129W	2.34146	NA	-3.89425	6.03857	159.394	NA	1.00896	-0.0099177	-0.00595834
RPP1B	YDL130W	0.231341	NA	-0.342	21.6793	323.957	109.825	NA	NA	NA
STF1	YDL130W-A	8.53109	-44.1565	0.54475	21.9774	315.207	114.002	0.958947	-0.0416741	-0.0188268
LYS21	YDL131W	6.44073	-22.7305	1.83075	21.8786	357.753	117.982	NA	NA	NA
RPL41B	YDL133C-A	4.61915	-48.6543	-2.985	31.4193	NA	99.4195	1.0005	0.00290859	0.0156803
SRF1	YDL133W	1.2815	NA	-1.9235	NA	NA	90.4862	NA	NA	NA
PPH21	YDL134C	3.29735	-0.984873	-3.3305	42.5098	361.698	131.97	0.990576	0.00169834	-0.00208477
RPL41B	YDL134C-A	4.33246	NA	1.3695	NA	369.246	NA	0.995718	3.67393e-05	-0.00114749
RDI1	YDL135C	2.48726	2.70802	NA	22.4812	259.382	118.545	1.01102	0.0172383	0.0152689
RPL35B	YDL136W	1.50493	NA	-10.2108	19.3901	486.915	110.302	1.01352	0.00471431	-0.00512314
ARF2	YDL137W	2.66658	NA	1.6785	23.9291	285.408	129.04	0.998545	0.0033931	0.00600219
RGT2	YDL138W	5.18804	NA	-6.47275	24.5734	282.01	118.757	1.00262	-0.00716126	-0.00867596
CRD1	YDL142C	0.856481	NA	-25.0835	21.5644	566.654	126.121	0.972733	-0.0227285	-0.0104573
YDL144C	YDL144C	4.0821	NA	3.05425	35.2091	275.288	NA	0.996134	-0.0014965	-0.00420162
LDB17	YDL146W	2.00611	NA	NA	22.7838	348.626	63.1222	NA	NA	NA
ATG9	YDL149W	0.656147	-111.355	-6.58625	17.1047	57.9323	39.4262	0.997001	-0.0322971	-0.0401171
BUD30	YDL151C	0.825761	NA	NA	17.1377	158.338	NA	NA	NA	NA
MSH5	YDL154W	5.69454	-37.0994	-1.181	19.8164	280.295	104.917	0.994584	-0.00196651	-0.0080237
CLB3	YDL155W	3.15795	-30.002	-1.00025	25.1934	336.3	90.4276	1.00215	-0.00270389	-0.0118318
CMR1	YDL156W	4.80254	-31.7844	-10.614	20.0684	337.017	NA	1.00292	-0.00423775	-0.00378039
YDL157C	YDL157C	3.19064	NA	0.0065	14.4304	160.959	NA	1.00037	-0.000885155	-0.00228642
STE7	YDL159W	NA	-88.8476	-0.89425	16.4846	229.664	148.171	NA	NA	NA
DHH1	YDL160C	0.135579	NA	NA	34.8005	139.689	8.93015	1.00151	0.004712	-0.00346591
ENT1	YDL161W	4.76019	-69.7505	-17.1412	27.1874	199.423	106.268	0.998648	-0.00159259	-0.00946839
YDL162C	YDL162C	2.38442	-0.726484	-7.35425	26.5624	272.8	NA	0.998252	0.000192873	-0.00782309
NRP1	YDL167C	4.7451	NA	NA	21.3331	274.17	0.633333	0.989793	0.00614085	0.000889561
SFA1	YDL168W	2.40346	-27.8771	-8.80325	23.217	333.943	117.402	0.998369	-0.00194358	-0.00380827
UGX2	YDL169C	1.7812	-56.0393	1.494	30.3524	1237.48	100.439	0.993788	0.00574492	4.17943e-06
UGA3	YDL170W	3.45442	-39.4641	-9.50375	22.1699	275.12	115.122	1.00706	0.00526154	0.00816342
GLT1	YDL171C	4.27188	-30.5163	-1.0845	22.1498	311.021	114.785	0.991742	-0.00407717	-0.00246416
YDL172C	YDL172C	43.7612	-86.3819	-15.9017	21.4454	176.017	NA	NA	NA	NA
PAR32	YDL173W	46.1313	-97.2039	-7.885	21.8851	164.696	111.107	NA	NA	NA
DLD1	YDL174C	5.00537	-33.3391	-5.88875	25.2811	298.206	110.643	1.00095	0.00137366	-4.17943e-06
AIR2	YDL175C	2.8335	NA	-3.339	NA	NA	109.159	1.00912	0.000875503	-0.010931
YDL176W	YDL176W	0.769246	NA	-10.97	18.4904	617.93	120.656	1.00912	-0.00152083	0.00455369
YDL177C	YDL177C	2.23891	-47.1158	-4.24125	19.5953	340.619	NA	0.997288	-0.00537205	0.00390043
DLD2	YDL178W	3.91527	-34.479	-4.20325	23.9724	255.946	131.255	1.00508	-0.00532654	-0.001953
PCL9	YDL179W	3.28432	NA	-0.33525	26.1152	376.18	121.024	1.00427	-0.00122474	-0.00698666
YDL180W	YDL180W	0.486356	-13.3129	0.37225	17.1063	214.546	NA	0.999255	0	-0.00131993
INH1	YDL181W	NA	-100.229	NA	21.738	320.33	74.1702	NA	NA	NA
LYS20	YDL182W	11.9794	-9.77962	NA	21.5192	340.035	102.88	NA	NA	NA
YDL183C	YDL183C	2.29132	-76.3645	-8.06825	23.2537	377.83	97.9027	NA	NA	NA
RPL41A	YDL184C	3.82516	NA	-6.21025	22.2917	315.184	103.805	0.999081	-0.000290594	-0.0087239
VMA1	YDL185W	4.85055	NA	NA	10.1501	NA	27.4059	NA	NA	NA
YDL186W	YDL186W	3.82518	NA	-2.99625	22.781	298.739	NA	0.998081	-0.00220967	-0.00200384
YDL187C	YDL187C	4.57507	NA	-1.04925	22.3281	330.145	NA	1.01548	-0.0102972	0.00513525
PPH22	YDL188C	4.45965	NA	-0.83875	32.2071	436.553	104.681	1.00712	0.00946673	0.000589242
RBS1	YDL189W	2.2394	NA	-9.152	19.1251	291.708	133.85	0.996311	-0.000316449	-0.000599899
UFD2	YDL190C	2.44786	NA	-10.301	15.309	200.267	91.9993	0.995421	-0.0167071	-0.000879773
RPL35A	YDL191W	0.127174	NA	NA	32.4431	146.733	135.709	1.00677	0.00678265	3.18412e-05
ARF1	YDL192W	0.290098	NA	-16.391	11.199	157.919	100.46	NA	NA	NA
SNF3	YDL194W	7.24167	14.3049	1.31	25.5028	392.891	124.373	0.995781	-0.00555588	-0.00683545
ASF2	YDL197C	4.37383	NA	-0.87275	23.865	317.833	96.8577	0.995333	-0.00388416	-0.000357302
GGC1	YDL198C	0.310834	NA	NA	28.091	161.361	26.9023	NA	NA	NA
YDL199C	YDL199C	5.74557	13.6235	2.22925	23.4362	532.198	NA	0.988045	0.0010871	-0.00950928
MGT1	YDL200C	4.87447	NA	-7.6045	23.5267	409.037	131.265	1.001	-0.0110578	-0.00872847
TRM8	YDL201W	4.33312	-42.3021	-3.22725	19.5247	443.54	114.249	1.0031	-0.0125941	-0.00945049
MRPL11	YDL202W	3.24562	-97.7515	NA	NA	NA	27.1864	0.997682	0.00240852	-0.000443984
ACK1	YDL203C	3.84428	-62.6877	-0.5505	20.5135	167.033	100.88	NA	NA	NA
RTN2	YDL204W	5.29563	-29.6213	2.788	15.7995	523.691	114.492	NA	NA	NA
YDL206W	YDL206W	3.54091	-26.7781	4.63575	23.2983	288.491	NA	NA	NA	NA
UGA4	YDL210W	2.45005	NA	-8.0375	22.0094	317.307	132.486	NA	NA	NA
YDL211C	YDL211C	2.5199	-29.4027	-1.767	23.5792	315.663	NA	NA	NA	NA
NOP6	YDL213C	2.72739	NA	2.244	36.8128	399.457	130.434	1.00768	0.000309164	0
PRR2	YDL214C	7.55519	NA	NA	21.5933	253.591	132.545	1.00821	-0.00334894	-0.000372133
GDH2	YDL215C	13.6359	-17.443	1.88275	21.8184	321.268	119.636	0.99651	-0.000728668	0.020171
RRI1	YDL216C	11.5597	NA	-0.226	20.6335	187.549	143.04	1.01064	0.00410686	0.00830277
YDL218W	YDL218W	5.39071	-31.5372	1.612	24.3435	323.108	NA	0.998013	0.000167923	-0.00652207
DTD1	YDL219W	7.0051	-37.1218	1.75675	23.8527	344.511	130.788	0.997905	0.00242864	-0.000990533
FMP45	YDL222C	4.63587	-40.6523	1.98125	24.7313	466.07	118.465	0.993852	-0.0059434	-0.00286657
HBT1	YDL223C	4.4148	NA	-5.62675	NA	NA	95.7889	NA	NA	NA
WHI4	YDL224C	7.05093	-21.2313	-4.01325	21.735	452.153	100.093	NA	NA	NA
SHS1	YDL225W	0.76267	NA	-3.39875	23.8662	182.817	76.3873	0.988308	-0.0276599	-0.0224012
GCS1	YDL226C	10.5743	-60.1369	-0.69575	24.1867	314.426	109.584	NA	NA	NA
HO	YDL227C	3.17434	-69.1987	4.2365	24.619	312.099	109.094	0.995445	-0.00585784	-0.00426514
SSB1	YDL229W	2.87238	-34.5146	1.8455	NA	NA	112.251	NA	NA	NA
PTP1	YDL230W	10.6736	-56.3121	8.69025	19.7181	270.199	123.721	1	-0.00352049	0.00243051
BRE4	YDL231C	3.87645	-63.0798	0.80075	NA	NA	143.505	0.999324	-0.000712858	-0.00308137
OST4	YDL232W	3.72161	NA	NA	42.8998	112.215	138.935	1.01848	-0.00232427	0.00442029
MFG1	YDL233W	2.76222	-30.124	2.9055	NA	NA	NA	0.996238	-0.00329704	-0.00459767
GYP7	YDL234C	2.90406	NA	4.343	28.7042	311.771	126.735	1.00065	0.000503959	0.000581391
PHO13	YDL236W	0.484496	-42.172	2.65025	21.7791	274.77	119.105	1.00526	-0.00431272	-0.00182474
AIM6	YDL237W	2.67747	NA	3.62325	19.7599	321.486	110.455	NA	NA	NA
GUD1	YDL238C	3.01855	NA	3.67125	22.9922	376.736	105.452	NA	NA	NA
ADY3	YDL239C	3.96725	-36.2878	1.71625	24.4596	367.606	63.8838	0.998948	-0.00366137	-0.00130862
LRG1	YDL240W	2.26237	NA	3.84525	22.6869	359.334	111.107	0.992823	-0.00972913	-0.00586625
YDL241W	YDL241W	3.94369	-51.3355	-3.52425	19.4065	213.355	NA	1.00829	-0.0133368	-3.1051e-05
YDL242W	YDL242W	7.48341	-21.669	3.171	21.6808	223.7	NA	1.00273	6.10943e-05	0.00071378
AAD4	YDL243C	7.15755	-34.2451	2.26825	25.9825	296.057	55.3222	0.997674	-0.000753598	-0.00192248
NTH1	YDR001C	5.02785	-9.47779	-0.9075	9.90346	191.224	121.798	0.990012	-0.00766125	-0.00947915
RCR2	YDR003W	5.59543	-33.0031	0.62975	18.4269	1770.27	126.588	0.997875	-0.000988871	-0.00172689
RAD57	YDR004W	2.99879	-39.3806	0.82625	24.508	708.849	125.691	0.991009	-0.0108712	-0.0144488
MAF1	YDR005C	0.376888	NA	-12.4358	7.09083	44.3881	114.441	0.975664	-0.0272851	-0.0190605
SOK1	YDR006C	4.33103	-43.4352	2.798	28.3675	237.992	111.504	0.995385	0.00309787	0.0064055
TRP1	YDR007W	-0.20046	-26.9678	-9.15375	NA	NA	128.09	1.01294	0.0187295	0.0129006
YDR008C	YDR008C	5.77094	NA	-4.229	NA	NA	NA	0.992811	-0.014992	-0.0105923
GAL3	YDR009W	2.89645	-41.1053	3.44025	20.7796	342.236	97.9027	1.00309	0.00316469	0.00153856
YDR010C	YDR010C	4.64791	-37.3893	4.642	11.9271	155.628	NA	NA	NA	NA
SNQ2	YDR011W	4.2285	-61.4255	-1.88875	24.1193	328.698	99.2831	NA	NA	NA
RAD61	YDR014W	0.206294	-37.8834	0.1965	16.4291	NA	102.492	NA	NA	NA
YDR015C	YDR015C	6.97656	-22.3865	3.1035	10.1101	368.461	NA	0.995459	-0.00407706	-0.00565603
KCS1	YDR017C	5.16332	NA	NA	7.72142	226.314	105.85	0.999618	0.00261038	-0.00181586
YDR018C	YDR018C	11.3896	-20.9258	-5.13325	25.7462	306.379	NA	0.993549	0.00069487	0.00152689
GCV1	YDR019C	105.566	-52.1798	-0.978	19.0156	183.461	105.128	0.996362	-0.0125192	-0.011617
DAS2	YDR020C	3.65586	-32.9691	-1.9735	20.921	242.458	NA	1.00321	-0.002101	-0.00614429
ATG31	YDR022C	0.320051	-125.194	-10.8245	NA	NA	86.3265	0.994623	-0.0214912	-0.0319634
FYV1	YDR024W	1.14077	NA	NA	70.2256	97.213	NA	1.02943	0.0275198	0.0208298
RPS11A	YDR025W	0.403459	NA	NA	19.2533	116.785	105.445	NA	NA	NA
NSI1	YDR026C	3.22997	-35.7739	2.54825	21.4777	243.19	94.6083	0.997962	-0.000299276	-0.00385123
VPS54	YDR027C	-0.0824626	NA	NA	NA	NA	90.3411	0.982639	-0.0304088	-0.0232577
REG1	YDR028C	-0.145897	-28.2403	NA	50.0223	331.606	30.6942	0.974433	-0.0416621	-0.020612
YDR029W	YDR029W	3.90877	NA	-3.76625	25.3193	354.04	NA	1.00621	0.00467652	0.00453931
RAD28	YDR030C	3.1395	-32.8758	3.11475	22.129	211.466	113.42	1.00471	0.00262625	-0.00167299
MIX14	YDR031W	2.27807	-42.1189	2.428	21.7627	283.947	119.072	0.998057	0.00122501	-0.000597622
PST2	YDR032C	4.05767	NA	-4.96475	25.5142	233.924	119.038	0.991247	-0.00104001	0.00587138
MRH1	YDR033W	1.33704	-33.3544	0.936	20.1865	266.346	108.651	1.00283	0.000505241	-0.00331957
LYS14	YDR034C	5.99158	NA	2.09475	20.1908	263.474	101.911	NA	NA	NA
ARO3	YDR035W	2.65508	-23.0825	1.1775	22.9767	300.077	89.4835	0.999426	0.00241311	0.00124506
EHD3	YDR036C	2.99576	-18.5016	2.774	22.7321	300.175	66.703	0.996797	-0.000619523	0.000331949
YDR042C	YDR042C	4.06889	NA	NA	22.8588	323.224	NA	0.992322	-0.00774475	-0.00657478
NRG1	YDR043C	7.93309	NA	0.2585	35.1507	217.125	99.9815	0.992504	-0.0114453	-0.00444992
BAP3	YDR046C	1.8569	-15.9399	4.5045	NA	NA	109.74	1.00514	-0.000168527	0.00174095
YDR048C	YDR048C	1.53519	-130.308	-15.447	12.9936	42.9492	NA	0.979665	-0.0248689	-0.0225532
VMS1	YDR049W	-0.06249	-177.225	-13.2843	12.648	19.8123	41.9027	NA	NA	NA
TPI1	YDR050C	NA	NA	NA	NA	NA	108.472	1.00451	0.00933352	0.008819
DET1	YDR051C	2.16317	-39.3799	4.25725	20.8127	314.963	136.616	1.02533	0.00656422	-0.00313972
PST1	YDR055W	3.96735	-46.042	-0.454	NA	NA	107.159	NA	NA	NA
EMC10	YDR056C	7.18178	-26.628	-1.669	21.0325	283.877	NA	1.00253	0.00290145	-0.00361621
YOS9	YDR057W	4.6014	-3.27956	2.6015	14.9598	306.752	101.184	1.00154	-0.00288614	0.00680964
TGL2	YDR058C	4.68154	-37.5521	-1.389	21.393	462.67	133.072	0.998255	-0.00174402	-0.00428606
UBC5	YDR059C	3.37784	-27.2055	4.43925	25.8103	365.176	115.333	0.997556	-0.0108566	0.000999208
YDR061W	YDR061W	3.45526	NA	4.61075	22.1829	300.534	NA	0.998197	-0.0100609	0.000622295
AIM7	YDR063W	4.2365	-27.2075	0.9865	21.5764	280.547	93.9041	1.00052	0	-0.000148111
RRG1	YDR065W	1.35543	-53.5047	NA	10.5435	159.046	90.9932	NA	NA	NA
RTR2	YDR066C	3.47317	-33.3053	3.56075	NA	NA	NA	1.00451	0.00627704	0.00113898
OCA6	YDR067C	2.63855	-4.25513	-0.6635	58.257	677.009	NA	NA	NA	NA
DOS2	YDR068W	3.01658	-34.3188	4.80475	22.37	259.023	113.275	1.0022	0.00365483	0.00542145
DOA4	YDR069C	1.52437	NA	NA	16.0727	51.1279	29.075	NA	NA	NA
FMP16	YDR070C	3.80093	NA	1.7025	23.057	229.388	NA	0.999608	0.00313947	0.00596647
PAA1	YDR071C	0.863763	-163.51	-36.5577	15.4176	1398.24	113.896	NA	NA	NA
IPT1	YDR072C	4.7941	-55.244	4.53275	29.3521	198.397	97.4134	0.995404	-0.00241676	-0.00189222
SNF11	YDR073W	2.22855	NA	-0.387	15.4595	427.207	118.086	1.00029	0.0103253	0.00780756
TPS2	YDR074W	-0.129089	-95.5209	NA	17.6073	194.439	59.7793	0.997196	-0.00607495	-0.0170923
PPH3	YDR075W	2.66008	NA	3.35575	NA	292.231	100.406	0.990377	-0.0102119	-0.00797449
RAD55	YDR076W	2.3605	-14.4379	-9.048	24.4339	331.083	123.705	0.998589	0.00137621	0.00676297
SED1	YDR077W	5.64951	NA	-0.65625	22.128	248.893	108.651	1.00983	0.000678245	0.00307515
SHU2	YDR078C	3.895	NA	NA	NA	NA	87.9107	1.00419	-0.00227189	0.000270648
PET100	YDR079W	0.427513	NA	NA	23.606	150.809	73.1502	0.966598	0.00584427	-0.0033405
VPS41	YDR080W	0.664245	-72.2605	-10.252	26.1283	12.1135	59.0329	NA	NA	NA
RRP8	YDR083W	0.443663	-56.121	-11.4765	23.7173	269.768	137.315	1.04173	0.0421061	0.0207014
TVP23	YDR084C	3.35716	NA	3.213	22.2147	280.98	175.074	1.00573	-0.00524189	0.00212423
AFR1	YDR085C	1.93183	-29.0581	-2.489	24.1893	277.34	85.8127	0.993365	-0.00699062	-0.00495251
VTC5	YDR089W	2.90775	-0.636832	4.62425	17.9573	328.717	NA	0.995142	0.00421679	-0.000955323
ILT1	YDR090C	4.68276	-44.9872	3.55625	26.7917	303.675	NA	0.998438	0.00460938	0.0013945
UBC13	YDR092W	5.40017	NA	-2.3025	236.929	144.845	152.576	1.00701	0.00278634	-0.00011955
DNF2	YDR093W	5.32967	-29.9775	-6.42175	23.0939	295.986	119.902	0.994773	0.00711943	0.00597541
YDR094W	YDR094W	4.16861	NA	1.0395	21.8653	306.024	NA	0.99813	0.00287199	0.00337962
YDR095C	YDR095C	3.73272	-61.3581	-0.72325	20.0477	511.606	NA	1.00323	0.00137999	0.00134103
GIS1	YDR096W	2.14221	-57.9838	-2.72375	22.6895	2317.38	109.092	0.996072	0.0107473	0.0106829
MSH6	YDR097C	3.91653	NA	5.89575	22.5652	441.732	142.337	NA	NA	NA
GRX3	YDR098C	3.74982	-22.9329	-0.712	30.1468	304.587	132.563	0.994432	-0.0099559	-0.00931309
BMH2	YDR099W	4.55548	-26.9411	2.97625	22.9538	348.011	157.779	1.00587	0.00836744	0.0087744
TVP15	YDR100W	2.20958	-38.3602	-1.65825	22.2916	289.568	144.231	1.00541	0.00538486	0.005918
ARX1	YDR101C	-0.0925183	-35.7292	3.97225	23.9321	323.197	101.663	1.01482	0.0127365	0.00101371
YDR102C	YDR102C	5.68388	-48.5798	7.606	18.6661	292.231	NA	1	0.00262283	0.00826902
STE5	YDR103W	NA	NA	1.0695	21.2303	343.03	97.4662	NA	NA	NA
SPO71	YDR104C	6.39699	-50.973	3.925	22.9027	353.555	135.838	1.0022	0.00187121	-0.00386185
TMS1	YDR105C	6.82696	NA	-0.507	29.1405	158.078	93.8563	1.0081	0.00504068	-3.91049e-05
TMN2	YDR107C	7.16466	-33.1032	-0.6375	20.8073	370.91	116.188	1.00112	-0.00920791	-0.000284912
TRS85	YDR108W	1.05853	-129.002	-6.56925	20.3689	193.999	137.5	0.988523	-0.000300803	0.00289112
YDR109C	YDR109C	2.79294	-34.7754	2.21625	23.4342	1077.96	NA	0.994767	0.00231016	-0.000144679
FOB1	YDR110W	2.00554	-28.76	-9.97575	21.6509	305.228	111.73	0.986749	-0.00351116	-0.00866072
ALT2	YDR111C	4.11124	-35.7404	-2.97425	21.4654	308.562	NA	NA	NA	NA
IRC2	YDR112W	3.49202	-49.587	1.8215	22.8604	346.341	NA	0.991511	0.00218947	-0.00266842
YDR114C	YDR114C	0.0843399	NA	NA	13.2491	156.339	NA	NA	NA	NA
MRX14	YDR115W	-0.0756122	NA	2.978	12.1294	79.6867	NA	NA	NA	NA
MRPL1	YDR116C	0.00615123	NA	-1.5885	19.5631	256.124	121.709	0.973558	-0.0262844	-0.0199996
TMA64	YDR117C	4.69724	-25.8929	0.97725	19.8115	322.745	109.793	0.992349	-0.00513419	-0.00114973
VBA4	YDR119W	6.66756	-32.5746	3.01375	21.2507	336.324	NA	0.998323	-0.000281113	-0.00553268
TRM1	YDR120C	2.39496	NA	-22.6618	14.7085	490.864	96.9023	0.989315	0.00452672	0.00204882
DPB4	YDR121W	3.48478	5.27337	2.702	40.5436	330.661	128.593	0.998156	NA	NA
KIN1	YDR122W	2.16979	-62.8789	-4.96575	14.6521	269.277	131.265	0.979906	-0.0169683	-0.0132829
INO2	YDR123C	1.3423	-125.869	NA	11.7037	248.361	142.249	NA	NA	NA
YDR124W	YDR124W	2.89881	-30.5368	1.47725	18.9377	274.773	NA	NA	NA	NA
ECM18	YDR125C	3.72661	NA	-5.49125	21.2158	292.814	114.492	NA	NA	NA
SWF1	YDR126W	0.0957331	-65.0588	NA	22.9507	136.948	131.982	1.01998	0.0158774	0.000808911
ARO1	YDR127W	4.33636	30.6389	9.20825	NA	NA	123.153	NA	NA	NA
MTC5	YDR128W	1.96333	-11.9913	-1.26675	25.4551	354.109	136.637	1.01417	0.0129523	0.0152007
SAC6	YDR129C	-0.443214	NA	NA	NA	NA	107.101	1.00487	0.0133141	0.0273532
FIN1	YDR130C	4.99108	NA	-1.61475	23.3735	281.769	123.212	0.996589	0.00104988	-0.000373415
YDR131C	YDR131C	6.55478	-34.1634	2.73275	18.3402	608.034	NA	1.00521	-0.00400591	-0.00277014
MRX16	YDR132C	6.89539	NA	0.8255	23.2787	310.728	NA	0.994579	-0.00363641	-0.00492307
YDR133C	YDR133C	3.87294	-31.3291	3.331	21.6525	322.054	NA	0.998271	-0.00622614	-0.00226033
CCW22Â	YDR134C	3.75998	-43.2601	2.16925	21.5491	310.512	NA	0.990466	0.00419271	-0.00240254
YCF1	YDR135C	2.48649	-25.0217	-2.963	20.7168	313.485	118.465	0.996802	-0.00244844	0.000228006
VPS61	YDR136C	2.12085	NA	18.2342	19.1061	288.426	NA	NA	NA	NA
RGP1	YDR137W	0.825275	NA	4.3745	18.5853	302.112	114.093	NA	NA	NA
HPR1	YDR138W	0.19598	NA	NA	24.6141	35.499	26.6717	NA	NA	NA
RUB1	YDR139C	1.96429	NA	-0.153	22.6798	549.274	109.584	1.00488	0.00153967	-0.00204525
MTQ2	YDR140W	-0.016064	NA	NA	NA	NA	132.428	1.00121	0.00406562	0.00295295
PEX7	YDR142C	0.920811	-14.7557	0.408	53.1236	195.297	121.584	1.00425	-0.00345768	-0.0031127
SAN1	YDR143C	11.7204	-5.5139	1.52625	NA	NA	119.055	0.996708	-0.00366837	0.00502256
MKC7	YDR144C	3.0129	-87.2942	-5.98175	24.0651	330.13	92.1713	1.00493	0.00109826	0.00158085
SWI5	YDR146C	3.87986	NA	NA	NA	NA	120.268	0.998944	0.000620181	0.00192984
EKI1	YDR147W	5.94618	NA	NA	22.5882	273.97	76.5631	NA	NA	NA
KGD2	YDR148C	0.132098	-131	-6.006	NA	NA	55.1126	0.98355	0.0146131	-0.00736887
YDR149C	YDR149C	0.62764	NA	-2.9985	24.7947	150.418	NA	0.97709	-0.015775	-0.0117955
NUM1	YDR150W	1.01381	-23.0263	-17.3785	27.604	124.554	101.663	0.980281	-0.00197417	-0.0212884
CTH1	YDR151C	2.06573	-23.6128	-11.1267	25.9962	507.617	100.074	0.987279	-0.00810792	-0.0031131
GIR2	YDR152W	4.10805	-43.7659	3.01625	NA	NA	88.1329	0.996261	0.00397475	-0.00421017
ENT5	YDR153C	4.63622	-15.7588	-4.4165	18.1368	253.139	107.838	1.00791	0.00211051	0.000353967
YDR154C	YDR154C	3.021	-61.0268	0.2555	23.4593	354.984	NA	1.00066	0.00687802	0.00947421
CPR1	YDR155C	0.890643	NA	NA	26.2242	283.363	116.188	1.00094	0.00719584	0.012081
RPA14	YDR156W	2.37959	-108.595	-13.8165	22.4247	873.281	118.833	1.03042	0.0173954	0.00895738
YDR157W	YDR157W	1.0319	32.155	-1.923	16.0466	110.759	NA	NA	NA	NA
HOM2	YDR158W	1.50844	-146.286	-8.91425	NA	NA	111.73	NA	NA	NA
SAC3	YDR159W	0.433449	NA	NA	79.2929	32.7291	69.315	NA	NA	NA
ACL4	YDR161W	4.96402	-37.4335	-5.57075	31.1199	237.998	NA	0.99407	0.00320166	0.00830359
NBP2	YDR162C	4.26972	NA	-13.636	66.4098	198.381	109.813	0.976302	-0.0180841	-0.0105671
CWC15	YDR163W	2.55881	NA	-3.968	NA	NA	99.9375	0.994651	-0.000135762	0.00148169
TRM82	YDR165W	2.6873	NA	-0.88925	17.8341	388.441	112.375	0.986576	-0.00877801	-0.00768728
STB3	YDR169C	1.36153	-110.003	2.606	20.9634	93.6805	119.127	0.991525	3.93241e-08	-0.00857288
HSP42	YDR171W	2.83634	-18.8482	2.00975	20.3238	342.79	101.524	1.00164	0.00454694	-0.00165531
ARG82	YDR173C	0.0221419	NA	NA	14.6627	41.5376	87.5689	0.984552	-0.0151966	-0.0204624
HMO1	YDR174W	0.636776	NA	NA	21.3982	308.076	77.0385	1.00316	0.0101464	0.00637646
RSM24	YDR175C	-0.45148	NA	-23.3418	18.7536	165.829	48.6502	0.972516	-0.0253976	-0.0254923
NGG1	YDR176W	0.31115	NA	NA	20.8434	94.1759	61.2647	1.02341	0.0422511	0.0292283
SDH4	YDR178W	0.574635	NA	NA	49.2283	341.344	90.9159	0.995179	0.0111712	0.00672592
CSN9	YDR179C	8.45811	NA	6.04025	21.5094	174.684	96.2137	1.0014	0.00580612	0.00791283
NVJ3	YDR179W-A	3.55611	NA	-0.65375	25.8101	298.285	NA	NA	NA	NA
SAS4	YDR181C	4.37333	-13.9056	0.867	NA	NA	99.3155	NA	NA	NA
PLP1	YDR183W	3.48792	NA	3.9805	21.3312	335.645	95.1529	NA	NA	NA
ATC1	YDR184C	4.1528	-5.2153	6.2585	20.7611	254.096	108.637	1.00577	-0.00355957	-0.000187204
UPS3	YDR185C	3.47102	-27.9552	1.01325	30.8127	296.689	107.101	0.981958	-0.0082078	-0.00993639
SND1	YDR186C	5.64814	24.823	-1.04325	19.2547	276.791	118.545	0.984905	-0.0213385	-0.0202251
HST4	YDR191W	7.64905	-12.8264	2.9235	26.7073	415.211	110.302	1.00015	0.00154075	-0.00333168
NUP42	YDR192C	2.65441	-58.7239	2.66425	23.7235	257.832	59.0395	1.00181	0.00754661	-0.000948349
YDR193W	YDR193W	2.75489	NA	3.6985	23.5714	262.477	NA	1.01019	0.00415082	0.00189312
MSS116	YDR194C	1.13178	-151.476	-35.2877	8.99734	179.152	20.2909	0.979153	-0.0264364	-0.00594356
REF2	YDR195W	0.856465	NA	NA	42.5688	164.198	48.4649	NA	NA	NA
CBS2	YDR197W	1.86426	NA	NA	16.7619	128.117	46.7889	NA	NA	NA
RKM2	YDR198C	7.9446	NA	0.10575	21.0317	380.74	104.76	0.998815	0.00202802	-0.00369213
YDR199W	YDR199W	3.40598	NA	8.848	NA	NA	NA	NA	NA	NA
VPS64	YDR200C	0.99703	NA	NA	23.179	NA	48.9175	0.992333	0.00314241	-0.00300822
RAV2	YDR202C	3.8108	-51.7556	1.85175	16.1343	6758.41	108.651	0.976856	-0.0250357	-0.0310997
YDR203W	YDR203W	2.51494	NA	-1.02425	19.1643	1552.04	NA	0.9569	-0.0260844	-0.0262459
COQ4	YDR204W	0.142787	NA	NA	12.213	115.26	9.58439	0.965904	-0.0230348	-0.0192079
MSC2	YDR205W	2.59401	-108.229	-5.12025	27.3029	305.891	69.2441	0.999555	0.00432858	0.00673316
EBS1	YDR206W	2.91349	NA	5.62375	38.3869	277.971	91.0545	0.998843	-0.00720098	0.00192143
UME6	YDR207C	0.209409	NA	NA	41.641	653.262	59.5047	NA	NA	NA
YDR209C	YDR209C	3.00218	NA	1.7465	23.0745	373.285	NA	0.991416	-0.00576774	-0.0050161
YDR210W	YDR210W	8.64235	-38.317	1.56425	23.5727	289.645	NA	0.997145	-0.00264925	-0.00526813
UPC2	YDR213W	6.31879	-43.9552	-0.8745	23.9022	312.34	98.7351	0.989038	-0.00325983	-0.00660624
AHA1	YDR214W	8.68494	-32.53	0.34225	23.7324	284.975	91.1052	1.00079	0.00595948	0.000134624
YDR215C	YDR215C	9.06104	NA	-0.9105	23.9846	302.211	NA	1.00314	0.00646831	-0.00302628
ADR1	YDR216W	5.28369	NA	1.9215	25.0124	319.023	110.119	0.995641	0.000115083	-0.00040701
RAD9	YDR217C	5.19076	15.5886	-8.30975	24.9688	307.69	101.217	NA	NA	NA
SPR28	YDR218C	4.24257	NA	2.5795	22.0567	299.416	87.7734	0.99463	-0.00222767	0.000385325
MFB1	YDR219C	2.95488	-44.5719	-0.5765	27.9022	286.425	87.3097	0.988078	-0.0112031	-0.00480925
YDR220C	YDR220C	3.32024	3.18577	-1.59325	21.9516	311.91	NA	0.995492	0.00429547	0.000359136
GTB1	YDR221W	24.8978	NA	3.79	26.493	313.34	135.322	1.0041	-0.00420956	0.00102006
YDR222W	YDR222W	3.07937	-27.2297	-4.334	24.3062	362.487	NA	0.995637	-0.00605482	-0.000765148
CRF1	YDR223W	4.54865	-25.7038	-1.22825	22.7726	318.31	84.5881	0.997438	0.00339399	1.73211e-05
HTA1	YDR225W	4.95808	NA	1.63475	23.465	284.011	93.0243	1.00177	-0.00242409	0.00257643
ADK1	YDR226W	3.65033	NA	NA	21.3797	76.4628	58.4406	NA	NA	NA
SIR4	YDR227W	NA	8.14501	NA	15.9946	NA	102.17	NA	NA	NA
IVY1	YDR229W	11.6781	-44.2691	-2.46975	27.6527	268.916	98.2131	1.00492	0.00498287	-0.00206687
YDR230W	YDR230W	3.62244	-140.013	-5.85575	15.3143	117.909	NA	NA	NA	NA
COX20	YDR231C	1.56487	NA	NA	6.92571	87.4674	56.6815	0.982789	0.00216434	0.000477515
RTN1	YDR233C	5.78973	-20.6027	-4.35125	19.2888	398.445	94.6164	0.995588	-0.0061793	-0.0130495
LYS4	YDR234W	0.399825	-89.5237	-12.9885	23.8292	344.324	93.1588	NA	NA	NA
MRPL7	YDR237W	0.500152	NA	NA	11.4942	138.757	20.7807	0.969207	0.0147275	-0.0282177
YDR239C	YDR239C	3.71031	-88.3476	-3.4825	20.7571	2170.36	101.184	1.00431	-0.00336655	5.03174e-05
BUD26	YDR241W	0.666069	-65.727	NA	43.792	287.904	NA	1.00403	0.00829952	-0.00147632
AMD2	YDR242W	3.53558	-43.2421	1.3685	22.0411	240.214	132.428	1.00718	0.00641868	-0.00340865
PEX5	YDR244W	2.70928	-37.9075	-9.8385	NA	NA	92.8369	0.995058	-0.010795	-0.0222324
MNN10	YDR245W	0.41008	NA	NA	NA	NA	45.7915	0.99805	-0.000400213	-0.00395156
VHS1	YDR247W	5.47399	-47.5337	-2.37825	25.8888	215.878	102.88	0.998548	0.0015422	0.00351721
YDR248C	YDR248C	6.30758	-48.272	-3.206	24.2081	270.093	NA	1.00551	0.00206072	-0.00109242
YDR249C	YDR249C	9.02621	-26.9663	-3.50075	24.5696	291.047	NA	0.998909	-0.00036767	0.0036824
YDR250C	YDR250C	7.91546	-42.9374	-0.37625	23.8961	230.119	NA	1.00445	-0.0255781	0.00322443
PAM1	YDR251W	4.73437	-89.853	-2.18025	23.846	222.046	79.1588	0.998664	0.0013825	-4.34818e-05
BTT1	YDR252W	4.57091	-29.2023	-1.82075	22.1021	288.187	86.0145	0.997012	0.00248962	0.0028678
MET32	YDR253C	2.51185	-40.9005	-3.4385	10.4131	365.762	87.1836	1.00016	0.00773617	0.00413667
CHL4	YDR254W	6.13802	-46.7872	-1.91875	21.0298	277.878	87.3327	0.999287	-0.00840284	-0.00690073
RMD5	YDR255C	2.66788	NA	-28.5685	20.4058	73.4989	30.4617	0.98108	-0.0386711	-0.0328159
CTA1	YDR256C	5.21938	-33.3429	-3.23675	21.2201	250.673	98.5708	1.0058	-0.000742369	0.000811463
RKM4	YDR257C	3.51356	-78.3758	-17.752	34.6352	269.714	114.327	1.00308	-0.00593119	-0.00771777
HSP78	YDR258C	4.00213	-6.55306	1.37425	19.9578	250.877	101.062	1.00244	0.00130824	-0.00281707
YAP6	YDR259C	8.09511	-33.4514	-1.33425	22.5089	281.765	91.4447	0.992811	0.00578622	-0.00156085
SWM1	YDR260C	10.3552	NA	4.0185	25.9061	278.438	113.275	0.992634	-0.00404763	0.000168316
EXG2	YDR261C	9.98591	-27.467	-1.93425	19.3727	445.589	109.008	0.990408	-0.00138221	0.00347764
YDR262W	YDR262W	16.096	-42.4037	-2.31725	23.7665	275.893	NA	0.991322	-0.00314951	0.000271225
DIN7	YDR263C	6.40761	NA	-3.49125	NA	NA	120.747	0.994255	-0.00309374	-0.00224445
AKR1	YDR264C	2.21935	-87.8377	NA	17.4366	26.3737	136.753	0.99819	0.00790233	-0.000432249
PEX10	YDR265W	4.47969	-20.5077	-7.289	37.8959	93.3555	114.406	1.00878	-0.0221963	-0.0122251
HEL2	YDR266C	4.89162	NA	-4.11175	21.8032	249.102	109.705	0.998225	-0.00474523	-0.00208914
MSW1	YDR268W	3.92343	NA	-19.1928	NA	NA	20.7299	NA	NA	NA
YDR269C	YDR269C	3.87649	-148.174	-31.8662	152.933	214.544	NA	0.998053	0.0148753	0.0141666
CCC2	YDR270W	6.69779	NA	-4.60025	163.237	169.615	97.2441	1.00021	-0.0449213	0.0165169
YDR271C	YDR271C	4.11823	-77.5561	NA	185.383	163.248	NA	1.00692	0.000294459	0.00334129
GLO2	YDR272W	5.36698	-15.4678	-2.89625	25.4559	275.475	104.036	0.999806	0.00389458	0.00500074
DON1	YDR273W	4.21919	NA	-0.33025	14.3068	2159.38	108.236	NA	NA	NA
YDR274C	YDR274C	10.647	NA	2.52575	20.8782	314.67	NA	1.00306	-0.000792927	-0.0028144
BSC2	YDR275W	7.21877	-43.5995	-8.27675	21.7777	348.349	95.7404	0.998622	-0.011608	-0.00608647
PMP3	YDR276C	3.89608	-51.0935	-8.78925	17.1827	223.423	25.146	NA	NA	NA
MTH1	YDR277C	4.35032	-101.652	-4.6315	20.2902	267.828	116.865	0.994567	0.000494364	-0.00660572
YDR278C	YDR278C	7.35115	-36.7306	-1.70225	22.3886	244.058	NA	1.00639	0.0016917	-0.00363835
RNH202	YDR279W	5.5922	NA	3.072	23.2201	296.827	110.576	1.00328	-0.0122907	0.0115181
PHM6	YDR281C	1.48291	-50.9733	-4.15	19.9481	226.396	129.235	1.01027	0.00151087	0.011626
MRX10	YDR282C	2.50891	NA	0.60425	21.431	228.957	NA	1.00312	-0.000311691	0.00340532
GCN2	YDR283C	9.7533	NA	NA	NA	NA	87.9817	1.00917	-0.010297	0.000548213
DPP1	YDR284C	3.206	NA	-1.762	26.2472	254.137	140.16	1.00203	0.00317862	0.000266395
ZIP1	YDR285W	6.4962	-31.9558	-2.9905	NA	NA	109.092	1.00509	-0.00737046	0.0100058
MGP12	YDR286C	2.38949	-43.7692	-2.998	23.2388	252.635	NA	NA	NA	NA
INM2	YDR287W	5.83993	NA	3.827	43.4569	288.873	118.563	0.996457	-0.00117495	-2.3169e-05
RTT103	YDR289C	1.35681	NA	2.8405	45.2192	196.252	101.779	0.999985	0.0018386	-0.0197676
YDR290W	YDR290W	1.63205	-57.0884	-2.866	24.333	250.268	NA	0.993304	-0.0128347	-0.00610692
HRQ1	YDR291W	2.25477	-36.058	2.87175	23.5088	384.546	NA	0.998988	0.000167204	0.00357405
SSD1	YDR293C	1.12342	-157.569	-32.5237	46.1498	262.521	76.7411	0.995159	0.0191808	0.0213346
DPL1	YDR294C	3.93422	-43.0392	-4.88825	17.4511	251.21	144.133	0.994487	0.00167967	-0.00260032
HDA2	YDR295C	3.97346	NA	NA	23.4866	186.23	19.1897	1.00335	0.0143632	0.024299
MHR1	YDR296W	0.0362079	-112.37	-17.9142	13.1326	145.808	25.3351	1.00037	-0.00361464	-0.00742328
SUR2	YDR297W	5.76266	-41.8923	3.22325	24.4557	253.751	106.855	1.00511	0.0194445	0.00376023
ATP5	YDR298C	0.0222622	NA	-14.0572	8.20581	150.548	13.8331	NA	NA	NA
PRO1	YDR300C	-0.0799578	NA	NA	35.0115	80.8519	4.81293	0.996532	NA	NA
CPR5	YDR304C	2.20392	-20.8704	-1.70725	22.5759	284.837	129.792	0.99077	-0.0122124	-0.00361633
HNT2	YDR305C	3.77101	-14.5187	0.315	23.8719	221.387	121.063	1.00602	0.0162448	0.00737404
YDR306C	YDR306C	4.93031	-19.518	1.91675	22.6214	252.591	NA	NA	NA	NA
PMT7	YDR307W	7.21168	-51.5513	1.54175	23.3436	154.456	NA	1.02776	-0.000335847	-0.00334839
GIC2	YDR309C	8.36476	-30.5781	-1.85975	24.3799	311.005	147.146	0.987092	-0.0117253	-0.00757187
SUM1	YDR310C	2.45248	-82.2011	-12.6987	25.0017	359.033	99.9375	0.999569	0.00997047	0.00119863
SSF2	YDR312W	2.96031	-23.6624	-0.65175	20.9659	277.046	126.375	0.992939	-0.00744678	-0.00635609
PIB1	YDR313C	4.54154	-24.5052	-0.76575	NA	NA	151.793	0.996757	-0.0125365	-0.00157908
RAD34	YDR314C	6.25084	-39.4345	-2.70475	22.2973	291.328	124.858	1.00017	0.0057248	-0.000108233
IPK1	YDR315C	4.8171	NA	NA	NA	NA	124.902	NA	NA	NA
OMS1	YDR316W	0.353537	-144.797	-16.977	16.2499	173.314	133.26	0.988885	-0.0109069	-0.000458884
HIM1	YDR317W	1.40006	-50.625	-1.86225	13.0432	28.9593	140.598	1.00242	0.000984495	0
MCM21	YDR318W	0.55819	NA	2.75725	27.3696	298.776	137.583	0.997764	-0.00381964	-0.00259653
YFT2	YDR319C	3.207	-33.4099	-1.789	22.851	294.021	NA	1.00321	0.00632738	0.00904042
SWA2	YDR320C	1.7327	NA	NA	NA	NA	105.158	NA	NA	NA
ASP1	YDR321W	6.40354	-32.4624	-0.7065	22.6256	318.695	94.6489	1.00212	-0.00362172	-0.00674565
MRPL35	YDR322W	2.97376	NA	NA	NA	NA	6.46942	NA	NA	NA
PEP7	YDR323C	2.54195	NA	NA	13.3124	60.9108	113.304	NA	NA	NA
YSP2	YDR326C	7.16292	-35.3594	-1.557	23.9735	279.909	140.251	1.011	0.00705032	0.00840624
PEX3	YDR329C	1.02639	-69.4447	-9.4255	29.9651	149.139	139.768	0.992876	-0.00876866	-0.0134601
UBX5	YDR330W	4.13824	-44.8117	3.186	16.5251	179.418	137.212	0.990332	-0.00967027	-0.00188645
IRC3	YDR332W	1.77846	NA	-10.0808	19.2622	134.409	156.969	NA	NA	NA
RQC1	YDR333C	1.93551	-42.6534	-4.335	11.3018	335.697	NA	1.0001	-0.000697484	-0.00124985
SWR1	YDR334W	1.2835	-0.334043	-20.181	18.937	145.675	95.4235	1.01425	0.0182412	0.00612073
MSN5	YDR335W	3.48253	-81.6325	-13.7157	22.8551	551.929	56.1209	0.976743	-0.0159732	-0.00636661
MRX8	YDR336W	2.30812	NA	-5.26575	24.2648	262.31	NA	NA	NA	NA
MRPS28	YDR337W	1.09362	NA	-13.7477	14.2012	911.864	133.122	0.992462	-0.00708079	-0.00301049
YDR338C	YDR338C	5.94692	-44.6923	0.03625	21.8808	229.794	NA	0.995149	-0.00890183	-0.00616642
YDR340W	YDR340W	9.35196	NA	0.75625	23.5716	319.272	NA	1.00065	-0.0124201	-0.00490765
YDR344C	YDR344C	7.93747	-17.0055	3.8335	23.1623	251.758	NA	0.998355	-0.00644198	0.001044
HXT3	YDR345C	3.01081	NA	-1.1865	NA	NA	96.4553	0.994323	-0.00408111	-0.00603677
SVF1	YDR346C	6.62065	12.9258	1.616	22.9334	300.984	124.119	NA	NA	NA
MRP1	YDR347W	0.231812	-104.315	NA	9.20064	153.086	129.217	0.989688	-0.0105086	-0.00880751
PAL1	YDR348C	0.771336	NA	-12.1715	116.508	64.1275	NA	NA	NA	NA
YPS7	YDR349C	4.56749	-66.7861	-0.09675	22.1535	276.265	101.31	0.988247	-0.00236531	0.00846841
ATP22	YDR350C	4.89922	NA	NA	9.20273	166.934	67.1593	0.993522	0.00506798	-0.00394512
SBE2	YDR351W	2.49537	-48.3246	0.682	23.0124	310.831	125.322	0.999572	0.00376129	-0.000222847
YPQ2	YDR352W	4.69601	-45.3714	2.403	19.5185	329.675	NA	NA	NA	NA
TRP4	YDR354W	0.545316	-34.6033	-2.49075	NA	NA	135.921	1.00049	0.00188448	0.00649424
CNL1	YDR357C	11.7867	NA	-6.334	23.4572	238.985	NA	0.993465	-0.000212191	0.00623708
GGA1	YDR358W	9.75956	-43.6887	-0.4875	29.9253	831.408	119.107	0.99868	0.000663514	-0.00155335
EAF1	YDR359C	0.358227	NA	NA	44.3626	98.9207	102.17	0.989519	-0.00291901	-0.00721455
OPI7	YDR360W	2.12094	-30.8054	-3.295	23.5477	121.198	NA	1.0202	0.000482816	-0.0107563
ESC2	YDR363W	0.521105	-46.3895	-6.5415	22.6838	412.842	121.236	NA	NA	NA
SEM1	YDR363W-A	1.50634	NA	NA	21.6449	113.87	77.1463	0.995923	-0.00655533	0.00353041
CDC40	YDR364C	NA	NA	NA	NA	597.687	42.6815	NA	NA	NA
YPR1	YDR368W	4.92042	-29.1399	-1.85175	21.679	384.077	113.283	0.999293	0.00666766	0.00437704
XRS2	YDR369C	0.422851	-34.8821	-13.8742	NA	NA	144.492	0.994119	0.0126017	0.0126295
DXO1	YDR370C	3.46522	-28.0327	-0.25675	25.2324	294.001	NA	1.00253	0.0024383	0.00711735
CTS2	YDR371W	3.17013	-27.936	2.084	31.8648	290.126	NA	1.00486	0.00428351	0.00116733
VPS74	YDR372C	0.254726	-120.167	-15.5545	21.0001	175.199	87.3327	0.994853	0.00438241	0.0108546
PHO92	YDR374C	2.74321	NA	4.147	29.8287	288.442	NA	1.00491	-0.00824838	0.00371549
BCS1	YDR375C	-0.0207392	-53.4337	-19.9002	NA	NA	93.9041	0.97047	-8.73826e-05	0.000610791
ATP17	YDR377W	1.2811	NA	1.644	7.83974	137.025	118.993	0.96247	NA	NA
LSM6	YDR378C	0.312286	-120.361	NA	10.5597	20.9048	77.7289	NA	NA	NA
RGA2	YDR379W	4.78711	-66.5301	0.74925	23.3652	298.878	114.778	0.99444	-0.00858044	-0.000667806
ARO10	YDR380W	5.48472	-11.0149	-0.41425	22.4507	356.467	89.9417	0.997547	-0.0112141	-0.00707856
RPP2B	YDR382W	6.01014	-1.59485	NA	20.46	211.276	81.0078	NA	NA	NA
NKP1	YDR383C	2.66037	-43.3257	1.00225	24.0041	292.363	89.7206	1.00248	0.00221389	0.00233213
ATO3	YDR384C	3.60002	NA	0.85975	21.4237	313.433	102.08	0.995154	0.0043759	0.00321078
EFT2	YDR385W	1.15949	NA	-8.0345	20.0772	251.69	94.7529	1.00046	-0.00693773	-0.00357975
MUS81	YDR386W	1.31446	-42.9884	-2.12475	24.562	287.851	95.739	0.996243	0.00240261	-0.0023574
CIN10	YDR387C	4.12912	NA	-1.64425	23.3647	288.516	NA	1.00215	-0.00487159	0.000676342
RVS167	YDR388W	2.62574	NA	-3.36075	NA	NA	108.651	0.992674	0.00467423	8.66245e-05
SAC7	YDR389W	1.00978	-89.4539	-4.83425	19.5305	159.39	134.577	0.985728	NA	NA
YDR391C	YDR391C	8.78138	-34.681	-5.3825	18.3602	360.51	NA	0.99541	-0.0142278	0.00123301
SPT3	YDR392W	1.92843	NA	NA	7.39898	63.4659	71.3697	NA	NA	NA
SHE9	YDR393W	3.29974	-74.2493	-4.321	15.2605	183.987	109.315	NA	NA	NA
SXM1	YDR395W	1.72736	-124.604	-13.0602	18.9145	267.667	114.407	0.98362	0.0128527	0.000873323
HPT1	YDR399W	4.89339	-55.2608	0.9575	NA	NA	109.146	0.99728	-0.00765365	-0.00386005
URH1	YDR400W	6.49436	-41.9946	1.106	29.4504	303.248	112.198	0.997694	0.00102089	0.0041379
YDR401W	YDR401W	3.88208	NA	-1.1505	29.9281	327.73	NA	1.00765	0.00406576	0.00745963
DIT2	YDR402C	4.37624	-32.3007	3.5975	25.4176	273.97	110.576	0.998051	0.00435888	0.00236171
DIT1	YDR403W	1.25398	-35.5787	0.761	17.6609	374.687	105.902	1.00485	0.00309615	-8.66245e-05
MRP20	YDR405W	0.791432	-38.4958	NA	NA	NA	13.874	NA	NA	NA
PDR15	YDR406W	5.39818	-32.6206	0.65825	23.0795	282.634	98.1596	0.999099	0.00186437	0.00687087
ADE8	YDR408C	-0.00229479	NA	4.304	NA	118.55	53.0919	0.975938	NA	NA
SIZ1	YDR409W	3.93708	-14.5532	-3.68925	23.5385	209.487	137.671	0.996537	-0.000556427	-0.000126402
STE14	YDR410C	NA	-77.5749	-10.604	17.1182	213.586	71.8964	NA	NA	NA
DFM1	YDR411C	7.40232	-22.2103	3.2585	27.2503	295.566	97.1126	0.993518	-0.00307054	-0.0057141
ERD1	YDR414C	1.91038	-132.467	-17.8193	17.067	330.437	74.231	0.987782	0.0088728	0.00809294
YDR415C	YDR415C	4.51977	-54.5929	-1.477	27.1928	218.651	NA	0.994656	-0.00198176	-0.00364947
YDR417C	YDR417C	5.36347	-34.1433	9.895	10.635	203.345	NA	1.00208	0.00492168	0.00554984
RPL12B	YDR418W	6.01288	-59.3046	7.74575	17.8129	284.838	58.0745	NA	NA	NA
RAD30	YDR419W	4.01374	NA	2.6775	21.2501	333.512	106.8	0.991521	0.00202763	-0.00288916
HKR1	YDR420W	3.46813	-31.1299	-1.388	22.4469	331.859	112.505	1.00365	0.00824329	0.00409692
ARO80	YDR421W	3.80494	-43.0084	2.23325	24.6898	320.386	98.523	1.00027	0.0082153	0.00789561
SIP1	YDR422C	1.42532	NA	-0.39775	27.3414	295.61	102.188	1.00167	-0.0132396	-0.00768215
CAD1	YDR423C	3.33084	-46.2912	0.30375	23.6572	320.665	76.8331	1.00413	0.00515558	0.00341136
DYN2	YDR424C	3.19733	-29.9253	-5.80375	25.5672	320.597	104.668	0.993845	-0.00153203	-0.00511481
SNX41	YDR425W	0.295534	91.0463	-0.22375	31.1264	214.964	162.458	1.00583	0.0160945	0.0053618
YDR426C	YDR426C	2.48982	14.6573	-1.22875	33.8888	275.115	NA	0.994241	NA	NA
BNA7	YDR428C	4.92135	-32.5324	2.361	22.6895	340.376	134.648	1.00256	-0.00178425	0.00459488
CYM1	YDR430C	9.49255	-19.9157	-1.754	24.1472	242.365	104.668	1.00124	-0.00242742	0.00456913
YDR431W	YDR431W	0.490041	-76.7697	-5.5685	18.9478	215.581	NA	0.991333	-0.000166418	-0.00904612
NPL3	YDR432W	-0.239587	NA	NA	13.5908	39.25	85.9375	NA	NA	NA
YDR433W	YDR433W	-0.277455	NA	NA	26.4341	34.5839	NA	1.00802	0.00306132	-0.000466323
PPM1	YDR435C	-0.141299	-51.7235	1.111	NA	185.234	119.127	0.972889	-0.011472	-0.0202935
PPZ2	YDR436W	4.66996	-101.271	-1.76175	23.2901	243.333	78.1911	0.999493	0.00362737	-0.00658181
THI74	YDR438W	9.71322	-40.5219	-3.21175	25.0095	282.741	99.3179	0.989006	NA	NA
LRS4	YDR439W	2.45425	-32.3055	0.392	24.5491	219.619	115.911	0.991016	NA	NA
DOT1	YDR440W	9.33411	-18.8735	-0.27025	28.6385	385.023	54.6717	NA	NA	NA
APT2	YDR441C	4.84654	NA	-3.2535	22.836	1170.89	80.703	1.00384	NA	NA
YDR442W	YDR442W	-0.0414769	NA	16.3997	NA	NA	NA	NA	NA	NA
SSN2	YDR443C	11.6431	27.4936	22.6322	41.2179	290.257	104.648	NA	NA	NA
YDR444W	YDR444W	1.50739	-29.4462	0.47675	24.124	288.335	NA	1.00073	0.000366863	0.00657333
YDR445C	YDR445C	7.53842	NA	-1.87575	NA	NA	NA	0.995002	0.00224121	-0.00276837
ECM11	YDR446W	5.66658	NA	3.76325	23.9542	292.604	100.407	0.998427	0.00576256	0.00637819
RPS17B	YDR447C	0.820415	NA	-1.56625	24.8489	376.003	99.8127	1.01968	0.0171558	0.0141753
ADA2	YDR448W	-0.127454	NA	NA	NA	NA	70.1983	1.01298	NA	NA
RPS18A	YDR450W	0.392201	NA	NA	NA	NA	118.897	1.02247	0.0204716	0.00149664
YHP1	YDR451C	0.952682	-33.9952	-2.645	29.2606	420.958	115.243	0.995796	NA	NA
PPN1	YDR452W	1.52301	NA	-3.1025	NA	53.4912	96.5684	1.00621	NA	NA
TSA2	YDR453C	10.0717	NA	3.50275	25.0683	NA	109.541	0.994753	NA	NA
YDR455C	YDR455C	4.58861	-63.1512	-5.50475	19.8303	125.206	NA	1.00144	NA	NA
NHX1	YDR456W	4.64505	NA	2.45225	35.6419	148.137	90.4252	NA	NA	NA
TOM1	YDR457W	9.49585	-46.8623	3.47525	16.6149	483.381	63.0041	1.01379	NA	NA
HEH2	YDR458C	5.93694	-13.3147	-0.4075	11.2545	147.922	81.2297	NA	NA	NA
PFA5	YDR459C	5.20737	-37.6191	-2.90575	NA	NA	92.4459	1.00149	0.00247459	-0.00644437
MFA1	YDR461W	4.25207	0.00099632	-6.93225	59.0854	227.712	120.268	NA	NA	NA
MRPL28	YDR462W	-0.0625159	NA	-15.2815	NA	NA	69.5643	NA	NA	NA
STP1	YDR463W	-0.0379088	NA	38.6393	45.5652	288.514	101.663	1.01123	-0.00681256	0.030935
RMT2	YDR465C	2.30718	NA	-7.1545	23.8257	457.192	100.074	0.996333	0.00275855	-0.00209242
PKH3	YDR466W	1.77897	NA	-7.044	28.1371	2185.56	106.8	1.00568	0.00241882	-0.0025064
YDR467C	YDR467C	2.98746	NA	-3.82025	28.6452	411.298	NA	1.00491	NA	NA
SDC1	YDR469W	-0.500749	-80.0199	-17.1137	29.8595	179.246	107.856	0.961891	NA	NA
UGO1	YDR470C	3.49371	NA	NA	NA	NA	27.5214	NA	NA	NA
RPL27B	YDR471W	6.02344	-23.2381	5.60925	21.0921	292.543	95.4998	1.01757	NA	NA
YDR474C	YDR474C	9.70899	NA	-0.45075	NA	NA	NA	0.969473	NA	NA
JIP4	YDR475C	NA	-36.2785	0.38375	26.679	356.926	107.063	0.980424	NA	NA
YDR476C	YDR476C	10.5425	NA	-5.67975	28.9919	315.893	NA	0.997648	NA	NA
SNF1	YDR477W	0.429437	-117.663	NA	NA	NA	49.1265	0.978422	-0.0145747	-0.0143427
PEX29	YDR479C	4.00381	NA	-8.91375	17.5271	250.089	104.668	0.990414	-0.00300321	-0.0022004
DIG2	YDR480W	5.39617	-49.3808	0.17525	23.9816	338.48	91.1463	1.01144	0.00466648	0.00501053
PHO8	YDR481C	4.91236	-28.9127	2.57425	25.2397	NA	113.937	1.00854	0.00226587	0.00443169
CWC21	YDR482C	4.96999	-47.1072	0.05925	24.6461	372.065	103.042	1.00185	-0.00476855	0.0081819
KRE2	YDR483W	2.2254	-69.9248	NA	28.0607	357.065	138.858	1.01686	0.00916804	0.0168133
VPS52	YDR484W	-0.183168	NA	NA	NA	NA	81.7932	0.992712	NA	NA
VPS72	YDR485C	-0.560872	29.3044	-3.45075	28.8973	513.855	96.8577	1.0104	NA	NA
VPS60	YDR486C	1.6845	-36.3653	-10.1473	36.9312	172.404	106.236	1.00638	NA	NA
PAC11	YDR488C	5.50017	-49.183	-3.597	24.091	249.748	95.9268	0.987624	-0.00422377	-0.00709322
PKH1	YDR490C	18.3157	NA	-4.78675	26.2473	296.356	121.931	1.00485	NA	NA
YDR491C	YDR491C	8.38287	-45.674	-7.53075	19.0371	147.649	NA	0.984632	NA	NA
IZH1	YDR492W	9.28165	-45.4433	1.2575	24.2258	338.269	96.2137	NA	NA	NA
MZM1	YDR493W	-0.193255	-113.085	-15.9773	16.9672	135.779	96.0116	0.985153	-0.00463019	-0.00114916
RSM28	YDR494W	5.14625	NA	0.828	NA	NA	99.3155	0.993559	-0.00641856	0.000466217
VPS3	YDR495C	2.02347	NA	NA	16.2753	78.3425	39.1529	NA	NA	NA
PUF6	YDR496C	2.45969	-61.7509	2.4595	34.0127	NA	85.3035	0.99475	-0.00290754	-0.00659317
ITR1	YDR497C	2.39257	-37.0161	-5.34325	43.9241	309.685	107.101	1.00563	0.00710537	-0.00373832
RPL37B	YDR500C	0.859883	-7.67041	-4.312	21.8417	297.92	118.833	1.0093	0.00853365	-0.00653787
PLM2	YDR501W	4.20314	-46.4497	1.12275	23.6077	237.203	100.969	0.995453	NA	NA
SAM2	YDR502C	6.32539	-17.4196	0.03575	23.6809	439.775	136.068	0.993762	0.00986549	0.00758781
LPP1	YDR503C	2.77528	-50.8387	-0.69375	NA	NA	110.373	1.01756	NA	NA
SPG3	YDR504C	6.07857	NA	3.938	NA	NA	104.757	1.01375	0.00247149	0.00824383
PSP1	YDR505C	3.81989	-14.7598	-7.23725	28.6281	278.48	93.4542	0.996137	NA	NA
GMC1	YDR506C	9.08761	-38.9048	2.39525	12.7734	NA	NA	1.0006	-0.00499438	0.00476618
GIN4	YDR507C	0.0160138	NA	NA	NA	NA	8.12992	NA	NA	NA
GNP1	YDR508C	3.2269	-22.4627	-0.13475	24.2354	424.383	53.4262	NA	NA	NA
YDR509W	YDR509W	0.274678	-10.4292	0.10625	24.6509	740.883	NA	1.00814	0.00423111	0.00519589
SDH7	YDR511W	0.658831	-37.0264	-1.85575	NA	NA	81.5841	1.00152	0.00584715	-0.00731969
EMI1	YDR512C	-0.270867	-120.666	-23.9745	15.6174	141.963	81.0919	0.987071	-0.0157934	-0.0065865
GRX2	YDR513W	2.73198	-59.5458	-5.3865	18.6337	274.903	84.2511	1.00307	-0.00177689	0.0185208
YDR514C	YDR514C	3.30597	NA	-7.84425	18.0176	292.389	77.0545	0.999751	-0.00740627	-0.01002
SLF1	YDR515W	14.2321	-17.6457	-5.153	20.8059	479.039	77.7887	NA	NA	NA
EMI2	YDR516C	0.0703887	26.9564	-0.59525	23.5557	301.933	101.505	0.983379	NA	NA
GRH1	YDR517W	1.50946	-26.1089	2.266	25.8021	326.132	106.268	1.00568	NA	NA
EUG1	YDR518W	0.726797	-111.384	-8.24125	NA	NA	14.3449	1.00882	NA	NA
FPR2	YDR519W	0.771495	-23.1076	-1.3495	28.7771	245.289	94.0684	1.00472	NA	NA
URC2	YDR520C	3.90733	NA	-2.86075	22.5086	388.049	NA	1.00921	NA	NA
YDR521W	YDR521W	9.53826	NA	NA	15.8201	282.894	NA	NA	NA	NA
SPS2	YDR522C	8.4292	-40.9664	0.724	NA	NA	82.4553	1.01789	NA	NA
SPS1	YDR523C	7.76255	-134.76	NA	NA	NA	23.5935	0.999691	-0.000325971	0.00271046
AGE1	YDR524C	9.50162	NA	1.97325	18.016	159.649	96.1188	NA	NA	NA
API2	YDR525W	3.23403	NA	-4.6505	24.5386	251.567	NA	1.00307	-0.00707092	-0.000958327
SNA2	YDR525W-A	2.91224	-62.3271	-3.73425	21.4996	150.828	104.604	0.990463	-0.0152794	-0.0216829
HLR1	YDR528W	4.95046	-31.4872	0.309	21.2231	95.4377	87.7734	1.00616	0.00276181	-0.00385325
QCR7	YDR529C	-0.84319	NA	-23.8257	16.7984	107.722	3.66384	0.968148	-0.0195527	-0.007448
APA2	YDR530C	2.70101	-36.026	0.684	101.691	374.614	85.8259	1.00907	0.00158543	-0.0117245
KRE28	YDR532C	-1.19882	NA	NA	31.3592	131.711	69.3222	NA	NA	NA
HSP31	YDR533C	0.991873	NA	0.24525	NA	NA	112.465	0.995387	NA	NA
FIT1	YDR534C	8.51788	-32.796	2.3355	24.4252	331.468	107.921	1.00403	NA	NA
YDR535C	YDR535C	3.75281	-50.8609	-0.04075	NA	NA	NA	0.994313	-0.00034102	0.00182301
STL1	YDR536W	3.78435	-44.5893	-3.2645	20.8985	235.898	142.46	0.989205	-0.0031526	0.000818649
YDR537C	YDR537C	2.47096	-55.0634	-7.85125	23.3319	293.634	NA	NA	NA	NA
PAD1	YDR538W	3.45076	-37.3196	1.63325	18.4679	297.076	157.524	0.995221	0	-0.00474733
FDC1	YDR539W	4.55752	-31.5288	-0.79675	22.0213	346.556	120.236	0.993504	-0.00606938	5.58008e-05
IRC4	YDR540C	2.51133	-40.6153	1.79475	19.8207	293.619	142.593	0.998663	-0.00274832	-0.00432255
YDR541C	YDR541C	3.87053	-29.1872	3.49425	19.8443	329.625	NA	0.991086	0.00179915	-0.00255713
IRC22	YEL001C	4.04001	-51.5695	-0.7085	21.3777	327.368	115.569	1.01166	-7.19862e-05	0.00201284
GIM4	YEL003W	2.40885	-55.8028	4.96625	15.5041	235.99	77.2601	0.999452	-0.00266359	0.0025132
YEA4	YEL004W	5.57117	-68.9501	-0.22625	17.2126	195.788	126.598	NA	NA	NA
VAB2	YEL005C	1.76603	-16.2815	-4.33425	28.319	178.743	86.2492	1.00368	NA	NA
YEA6	YEL006W	4.37331	-10.3017	-0.9235	23.6522	457.783	119.547	1.00346	-0.00203881	-0.00481824
MIT1	YEL007W	1.91093	NA	-18.4185	39.4338	156.211	NA	NA	NA	NA
YEL008W	YEL008W	9.7365	-74.0605	-10.9465	17.7587	223.3	NA	0.98606	0.00199804	0.000472204
GCN4	YEL009C	0.215397	-49.3556	-19.2495	NA	64.2156	132.486	NA	NA	NA
YEL010W	YEL010W	7.14756	-21.9743	-9.50375	21.6295	323.529	NA	NA	NA	NA
GLC3	YEL011W	4.33996	-33.9648	-6.104	23.6746	365.216	114.48	0.967631	-0.0239462	-0.0397256
UBC8	YEL012W	0.690861	-134.957	-30.3837	22.144	76.2856	44.2305	0.972574	-0.0268684	-0.0341858
VAC8	YEL013W	6.60148	-96.6612	-0.348	13.1227	60.1691	46.4342	NA	NA	NA
YEL014C	YEL014C	28.5412	-26.0434	-0.195	32.0997	262.733	NA	1.0061	0.00732747	0.000359924
EDC3	YEL015W	7.09198	NA	2.14825	31.754	271.27	110.302	NA	NA	NA
NPP2	YEL016C	4.79622	-30.7833	-6.107	22.894	346.726	110.373	1.00784	7.19862e-05	0.00570309
PMP2	YEL017C-A	3.48232	NA	-0.95025	22.184	320.482	95.4235	1.00861	0.0098847	-0.000785181
GTT3	YEL017W	0.980801	-56.5939	1.79925	21.4993	259.213	116.788	NA	NA	NA
PXP1	YEL020C	8.02811	-41.4748	-1.53	21.254	219.546	NA	NA	NA	NA
YEL023C	YEL023C	6.66681	-24.9756	-1.61025	22.4799	474.488	NA	NA	NA	NA
RIP1	YEL024W	0.253859	-81.1932	NA	9.44261	143.885	12.8343	NA	NA	NA
YEL025C	YEL025C	3.90739	-29.9005	-4.42875	22.3404	301.662	NA	NA	NA	NA
VMA3	YEL027W	0.151739	NA	NA	18.6614	20.4052	8.76093	NA	NA	NA
YEL028W	YEL028W	3.88088	-38.2749	-8.14875	20.0258	456.876	NA	NA	NA	NA
BUD16	YEL029C	0.751563	NA	NA	18.3787	166.207	88.0801	NA	NA	NA
ECM10	YEL030W	2.48924	NA	0.19125	21.3619	288.775	86.3879	NA	NA	NA
SPF1	YEL031W	-0.186413	NA	NA	24.2508	269.08	64.1713	NA	NA	NA
MTC7	YEL033W	0.30067	-118.156	-2.9255	20.0041	65.2646	NA	NA	NA	NA
ANP1	YEL036C	-0.683429	NA	NA	12.0705	322.256	16.2073	NA	NA	NA
RAD23	YEL037C	11.6088	NA	-4.32625	17.5306	415.136	103.402	0.996788	-0.00242886	-0.00387888
UTR4	YEL038W	5.12925	-44.2954	-2.8645	20.301	171.672	161.105	NA	NA	NA
CYC7	YEL039C	8.94984	-60.974	-2.393	26.2212	284.409	129.122	NA	NA	NA
UTR2	YEL040W	7.75778	-35.4772	0.45325	NA	NA	156.785	NA	NA	NA
YEF1	YEL041W	8.12183	-42.7691	2.297	20.2115	235.365	133.884	NA	NA	NA
GDA1	YEL042W	3.2083	-141.643	-15.0297	26.4503	387.684	83.1067	NA	NA	NA
YEL043W	YEL043W	2.28697	-60.1461	-14.7298	23.2078	184.186	91.9763	NA	NA	NA
IES6	YEL044W	0.536013	NA	NA	17.3972	46.2972	25.0078	NA	NA	NA
YEL045C	YEL045C	0.157192	NA	NA	21.1014	179.101	NA	NA	NA	NA
GLY1	YEL046C	0.293814	NA	NA	13.1564	35.2328	59.9889	NA	NA	NA
FRD1	YEL047C	4.13345	-46.2157	-0.8965	22.0181	307.056	103.132	0.994908	0.000131808	-0.00636133
TCA17	YEL048C	-0.192309	-39.6204	-6.3525	23.1273	300.087	98.5881	1.01033	0.0138903	0.00726088
PAU2	YEL049W	11.8893	-95.9443	-4.2835	23.7824	192.066	51.0243	1.00627	0.0130809	0.0106912
RML2	YEL050C	0.404243	NA	NA	8.61841	126.631	67.7739	NA	NA	NA
VMA8	YEL051W	0.218454	NA	NA	20.491	28.5743	3.62863	NA	NA	NA
AFG1	YEL052W	5.00744	-32.0587	-4.81275	24.2066	249.232	116.88	NA	NA	NA
MAK10	YEL053C	6.07255	-144.52	-5.506	30.8863	238.135	83.9027	NA	NA	NA
RPL12A	YEL054C	-0.0574214	NA	3.27325	24.0022	421.17	136.472	NA	NA	NA
HAT2	YEL056W	5.04562	-27.3177	1.14975	24.0782	4092.77	103.95	NA	NA	NA
SDD1	YEL057C	3.73964	NA	8.3955	27.1002	298.103	NA	NA	NA	NA
HHY1	YEL059W	4.53137	-0.635661	6.00075	36.4964	295.722	NA	NA	NA	NA
PRB1	YEL060C	10.4311	NA	2.25375	20.865	160.035	129.184	NA	NA	NA
CIN8	YEL061C	1.70637	-70.578	-10.867	80.1969	142.891	68.666	NA	NA	NA
NPR2	YEL062W	-0.353802	-82.8991	-20.2735	8.03777	385.089	39.7951	NA	NA	NA
CAN1	YEL063C	5.96436	-46.6579	-8.13625	20.7017	258.09	93.9041	0.996206	-0.00915405	0.0145058
AVT2	YEL064C	7.17724	-33.224	-1.167	20.3775	236.512	170.327	NA	NA	NA
SIT1	YEL065W	5.32384	-31.7889	-1.4315	21.8022	319.304	82.3956	1.0076	0.000852199	0.00172194
HPA3	YEL066W	5.64018	-39.3586	-0.04025	21.7583	318.239	114.778	0.99677	0.00232752	0.0120021
YEL067C	YEL067C	4.85609	-31.8749	0.90425	21.4401	376.054	NA	1.00565	0.000125928	-0.00670172
YEL068C	YEL068C	7.39839	-30.6909	-2.05825	23.9699	340.304	NA	0.999751	-0.0291956	0.00356033
DLD3	YEL071W	1.71405	-37.3255	-0.7175	21.8417	317.653	122.387	1.00265	-0.00192421	-0.00382761
RMD6	YEL072W	4.98042	NA	-16.3427	16.4565	220.416	97.4134	NA	NA	NA
MNN1	YER001W	2.1334	-46.9552	0.32825	23.3922	316.098	99.4195	1.00008	-0.00568085	-0.00222627
NOP16	YER002W	3.5449	-79.8178	-9.48125	24.2063	296.958	109.739	1.00252	0.005366	-0.0056935
FMP52	YER004W	4.60901	-26.5709	2.92675	NA	NA	123.705	0.993957	0.000469453	-0.00616935
YND1	YER005W	-0.357524	-80.9301	-12.7843	17.0886	462.357	131.985	1.00503	0.00475372	-0.00893191
TMA20	YER007C-A	6.27573	-13.0743	7.30375	NA	NA	120.577	1.00788	0.00175211	-0.00220933
PAC2	YER007W	4.36093	-38.3805	0.935	23.0148	344.953	89.4835	1.0066	0.00485964	0.0028294
YER010C	YER010C	7.18755	-20.5419	-4.199	25.9616	307.591	108.703	1.00168	0.00457378	0.00487838
TIR1	YER011W	8.50481	-31.986	2.37225	26.0929	257.494	80.2358	0.998773	0.000597993	0.0069512
BUD25	YER014C-A	0.660726	NA	NA	NA	NA	54.5761	NA	NA	NA
HEM14	YER014W	0.574159	NA	NA	NA	NA	52.6369	NA	NA	NA
BIM1	YER016W	0.614683	-83.5522	-1.1885	NA	NA	139.768	0.991762	0.000993224	0.00406158
AFG3	YER017C	0.606229	NA	NA	6.75528	114.284	51.6204	1.00096	-0.00797927	-0.0109928
SBH2	YER019C-A	0.163629	-69.1275	-8.731	22.4261	342.013	114.231	1.00398	-0.00104818	0.00277997
ISC1	YER019W	1.96479	-144.181	NA	21.961	183.675	93.5316	NA	NA	NA
GPA2	YER020W	4.7418	-19.0735	-0.40925	24.1975	169.367	91.9095	0.992868	-0.00974883	-0.00183068
YAT2	YER024W	0.489021	-38.3086	-2.69125	26.3895	1438.6	96.5684	1.00013	-0.00340717	-0.0037364
GAL83	YER027C	5.17659	-79.5103	-8.21625	39.1944	26078.9	88.231	0.980837	-0.0169116	-0.0151369
MIG3	YER028C	-0.0378246	-35.5904	0.6845	25.6665	326.264	146.545	1.00479	0.00466231	0.00386447
CHZ1	YER030W	4.79365	0.927314	4.4455	20.7958	257.305	128.207	0.991518	0.0132116	-0.0080251
YPT31	YER031C	3.42228	NA	-1.124	22.2323	290.369	119.909	1.00918	0.00613113	0.00951503
FIR1	YER032W	7.30692	-20.3386	-9.227	23.0129	571.241	121.493	0.999043	0.00631369	-0.00201493
ZRG8	YER033C	6.39338	-27.7859	-2.6095	23.7031	249.606	85.7585	1.00032	0.00530993	0.0102848
YER034W	YER034W	6.07686	-31.2414	-1.5015	25.4665	334.028	NA	1.00366	0.00270837	0.00357362
EDC2	YER035W	NA	-31.941	-6.78	22.1775	286.561	109.23	1.01573	NA	NA
PHM8	YER037W	4.80388	NA	NA	59.1113	467.77	115.663	NA	NA	NA
FMP49	YER038W-A	4.91537	-27.5052	-0.44675	29.659	286.198	NA	0.998718	0.00265487	0.00780266
HVG1	YER039C	2.14782	NA	1.17325	22.1226	335.714	111.564	0.99761	0.00305951	0.00426469
YER039C-A	YER039C-A	4.64082	-30.2398	1.15975	21.9359	303.768	NA	0.998269	0.00884469	0.00242408
GLN3	YER040W	17.2224	-4.21165	-2.42675	45.0867	345.266	120.329	NA	NA	NA
YEN1	YER041W	0.532604	-38.546	2.53575	15.1551	45933.1	146.741	1.00237	-0.00505951	-0.00264153
MXR1	YER042W	2.84531	-38.8917	-3.233	24.2361	274.763	102.133	1.00054	-0.00883714	-0.0050604
ERG28	YER044C	2.40387	NA	NA	NA	NA	133.636	NA	NA	NA
MEI4	YER044C-A	2.82034	NA	0.86275	22.5619	282.184	121.838	0.996497	-0.00221685	-0.00985302
ACA1	YER045C	0.295699	-44.4239	0.579	21.7338	307.914	107.856	0.997323	0.0042367	-0.00421693
SPO73	YER046W	5.36287	-30.4053	1.17225	24.43	322.529	96.5684	1.00547	-0.000345104	-0.000217411
YER046W-A	YER046W-A	5.4928	NA	-3.41825	25.2403	326.234	NA	1.00015	0.00151484	-0.00663991
SAP1	YER047C	2.43106	NA	-3.6845	22.0039	313.627	104.833	0.993741	-0.00369886	-0.00283433
CAJ1	YER048C	0.843136	-85.2095	-14.947	12.9021	226.323	92.4582	NA	NA	NA
TPA1	YER049W	5.77909	-16.7419	2.10275	21.9349	440.735	135.063	NA	NA	NA
RSM18	YER050C	-0.22172	-99.7128	NA	7.39084	120.728	6.39583	NA	NA	NA
JHD1	YER051W	3.70225	NA	-0.72875	24.016	273.317	95.3351	0.99306	NA	NA
HOM3	YER052C	-0.204826	NA	-4.6155	NA	NA	105.146	NA	NA	NA
PIC2	YER053C	1.45713	-15.0055	0.6295	23.2383	306.268	113.937	1.00317	0.00181468	0.00323209
GIP2	YER054C	3.73123	-12.0123	-6.37725	21.3375	278.714	112.375	0.986357	-0.0293463	-0.0190591
HIS1	YER055C	3.08901	-34.4999	-2.8545	19.8482	301.092	143.04	NA	NA	NA
FCY2	YER056C	3.40795	65.7983	5.293	20.2918	246.541	123.793	0.998568	-0.00372344	-0.00273018
RPL34A	YER056C-A	3.30337	-63.3036	-10.6322	19.4882	176.666	115.524	NA	NA	NA
HMF1	YER057C	5.57208	-122.661	-33.1088	15.3803	210.133	87.5689	0.996151	-0.00159759	0.000637259
PET117	YER058W	0.9073	-125.149	NA	20.5188	149.361	27.6502	0.973185	0.000201043	-0.0181179
PCL6	YER059W	12.8201	-46.0351	-7.57425	22.7907	296.601	98.598	0.994568	-0.0126527	-0.00662045
FCY21	YER060W	4.79875	-45.8274	-3.3585	17.8225	295.349	114.249	1.00586	-0.00318992	0.0018815
FCY22	YER060W-A	9.66958	-93.5863	-25.807	14.9014	241.26	96.2137	1.00706	0.00526305	0.012893
CEM1	YER061C	0.00967859	NA	NA	9.75481	96.2341	63.1583	NA	NA	NA
GPP2	YER062C	5.29833	3.12099	-5.13425	21.5973	284.255	108.649	0.995107	-0.00836716	0.00234909
THO1	YER063W	3.16419	-93.6325	-2.9415	19.9011	401.816	104.874	1.00876	0.00590656	0.00610294
VHR2	YER064C	3.19429	-41.4494	-5.65425	24.9445	290.735	NA	0.998356	0.00499403	0.00816688
ICL1	YER065C	0.372797	-113.152	-11.1035	22.8532	334.668	39.1529	0.992874	NA	NA
YER066C-A	YER066C-A	2.49098	-28.1281	-3.45325	22.3951	300.027	NA	0.997754	-0.000467128	-0.00191576
RRT13	YER066W	3.81962	-31.9379	-5.01025	26.7704	347.904	NA	1.00194	0.0030661	0.00526875
YER067C-A	YER067C-A	2.25967	-40.7803	0.26425	21.6725	307.535	NA	0.998758	-0.000426227	-0.0025069
RGI1	YER067W	1.83343	-41.6809	-3.28525	21.852	266.089	116.434	1.00137	-0.000444327	-0.00455706
YER068C-A	YER068C-A	1.02961	-12.7037	-8.56275	NA	NA	NA	NA	NA	NA
MOT2	YER068W	-0.10467	NA	NA	20.5095	209.862	91.6355	NA	NA	NA
ARG5,6	YER069W	0.288616	-22.0454	-9.0165	14.0142	67.4748	114.09	NA	NA	NA
RNR1	YER070W	0.315237	NA	NA	NA	209.253	12.5684	1.01083	-0.00808354	-0.00428055
TDA2	YER071C	5.72447	-29.9556	0.5935	20.6422	286.702	NA	0.992692	-0.00520782	-0.00106502
VTC1	YER072W	1.50393	6.83842	3.507	16.5081	374.49	100.456	0.989207	-0.000868148	0.00149524
ALD5	YER073W	5.13989	-29.0191	-4.26025	20.3332	294.397	100.093	NA	NA	NA
RPS24A	YER074W	0.92924	-76.2813	-5.78075	21.9123	201.006	85.7207	1.03448	0.0378511	0.0379566
PTP3	YER075C	5.67912	-6.54505	4.3985	17.9909	399.651	118.917	0.993388	0.00154411	-0.00504672
MRX1	YER077C	0.502606	NA	NA	NA	NA	NA	1.00754	0.00497647	0.00763134
ICP55	YER078C	0.691663	-36.1952	-0.003	NA	NA	123.793	1.01164	-0.00227815	0.00251531
YER079W	YER079W	2.52915	-20.1176	5.04375	31.9614	344.102	NA	0.999915	-0.00978857	-0.00355781
AIM9	YER080W	2.72378	-32.9658	4.10025	21.8201	297.316	112.251	1.00469	0.00175787	-0.00918921
SER3	YER081W	8.56264	-29.2681	1.3685	22.7871	278.331	119.055	0.966935	-0.0266361	-0.0249945
GET2	YER083C	5.55272	-110.612	NA	12.8685	340.302	50.1713	NA	NA	NA
YER084W	YER084W	5.5381	-14.9695	-12.8633	16.3554	261.604	NA	0.985059	-0.0143579	-0.00590556
YER085C	YER085C	7.48599	-46.1129	0.327	19.9332	263.454	NA	1.00136	-0.00216139	-0.000839197
ILV1	YER086W	0.0893882	58.784	0.6095	NA	NA	112.735	NA	NA	NA
YER087C-A	YER087C-A	3.21859	-27.4995	-1.34625	NA	NA	NA	1.00123	-0.000956816	-0.00758925
AIM10	YER087W	0.573749	NA	NA	6.79197	134.789	6.78755	NA	NA	NA
DOT6	YER088C	1.21275	-88.6087	-1.3605	27.1744	244.022	138.858	0.999661	0.014208	0.00736264
PTC2	YER089C	6.61067	-94.2221	-8.73325	17.8909	407.129	128.785	NA	NA	NA
TRP2	YER090W	-0.205195	-23.9646	-2.78225	NA	NA	106.236	1.00277	-0.00184842	-5.55551e-05
MET6	YER091C	-0.383468	-45.913	-1.5755	NA	NA	109.927	1.00302	-0.0141769	-0.0122946
YER091C-A	YER091C-A	87.6557	-20.9037	0.8495	34.9243	221.917	NA	0.996433	-0.00797414	-0.00783014
IES5	YER092W	0.390583	1.2562	-8.038	24.6561	78.6116	126.598	0.984141	-0.0123452	-0.0228208
AIM11	YER093C-A	3.91236	-83.7938	-5.51275	26.5459	291.028	100.249	0.988882	-0.021111	-0.019279
RAD51	YER095W	0.906114	-42.18	0.80325	28.3608	603.89	124.214	NA	NA	NA
SHC1	YER096W	8.08506	-36.5673	0.9945	22.0151	303.79	91.1583	0.99734	7.22329e-05	-0.00515951
YER097W	YER097W	5.8617	-43.3888	0.55725	24.1618	287.588	NA	0.999097	0.000735302	-0.00225869
UBP9	YER098W	5.49084	-40.2612	-0.953	22.1942	270.621	123.153	1.00181	-0.00344003	-0.00082053
AST2	YER101C	7.32337	-51.1308	3.81	20.3425	360.333	96.9023	0.992205	NA	NA
SSA4	YER103W	2.78145	-125.591	-29.7522	20.4295	221.806	16.5935	0.995088	NA	NA
MAM1	YER106W	8.92747	-39.1282	2.739	22.6056	338.631	117.265	0.993194	-0.00684721	-0.00428561
YER108C	YER108C	4.41778	-40.7734	1.1535	NA	NA	NA	1.01377	-0.00662124	-0.00058769
FLO8Â	YER109C	5.48814	-33.1912	6.6865	24.544	242.783	96.2137	1.00522	0.00857393	0.00574458
KAP123	YER110C	0.219208	-107.17	NA	18.0633	111.777	9.49159	NA	NA	NA
SWI4	YER111C	0.659623	-15.7995	-16.8413	50.6939	313.482	81.1529	0.990542	NA	NA
TMN3	YER113C	6.57293	-13.6509	-4.125	26.7181	412.18	94.6369	0.997976	NA	NA
BOI2	YER114C	5.84232	-31.0954	-4.14525	12.619	198.486	116.434	0.994629	-0.0521732	-0.0325143
SPR6	YER115C	3.6961	-40.4999	2.01775	27.5243	799.928	118.545	0.999229	NA	NA
SLX8	YER116C	0.00824308	-49.3323	NA	NA	NA	110.302	0.9958	NA	NA
RPL23B	YER117W	3.61919	NA	NA	NA	126.371	110.373	1.00134	NA	NA
SHO1	YER118C	5.00845	-40.1323	0.3845	21.6931	301.895	104.757	0.995099	0.00016719	-0.00103766
AVT6	YER119C	7.64413	-63.4741	3.032	23.3034	255.494	84.1209	0.995055	-0.00847971	-0.0065156
YER119C-A	YER119C-A	1.68746	-13.2902	-5.50475	NA	NA	NA	0.989993	-0.0121305	-0.00304468
SCS2	YER120W	3.95104	-22.1531	-19.3417	16.3678	1423.38	100.456	NA	NA	NA
YER121W	YER121W	6.11318	NA	-2.17975	25.4148	347.963	NA	NA	NA	NA
GLO3	YER122C	0.858086	NA	NA	NA	NA	NA	1.00111	0.0098021	0.00357552
YCK3	YER123W	1.01744	-88.6658	-14.844	19.1774	245.363	95.054	0.992605	NA	NA
DSE1	YER124C	5.08466	NA	2.12275	24.4991	294.529	128.251	1.00059	NA	NA
VFA1	YER128W	4.57928	-20.9549	-5.74675	21.6943	340.62	99.7609	1.01115	NA	NA
SAK1	YER129W	1.23514	-70.6048	-15.2935	18.4409	NA	116.918	0.971949	0.00234099	0.00238264
COM2	YER130C	3.20475	NA	-2.60525	27.8251	303.834	NA	1.00974	NA	NA
RPS26B	YER131W	0.8105	-48.221	1.48925	13.3645	186.082	106.171	1.00668	NA	NA
PMD1	YER132C	14.9921	-2.51514	3.71675	29.697	300.486	96.9348	1.00646	NA	NA
YER134C	YER134C	9.85298	-38.1454	-1.5825	22.6272	305.28	105.345	0.989197	-0.00622936	-0.00935041
YER135C	YER135C	6.09987	-38.2684	-1.14825	NA	NA	NA	0.997814	-0.000981668	-0.00351418
YER137C	YER137C	13.5869	-46.4496	-1.80325	NA	NA	NA	0.990696	-0.00963099	-0.0107057
RTR1	YER139C	1.2387	-43.6655	-25.9515	15.6413	304.409	91.7887	0.991874	0.0037599	0.00434927
EMP65	YER140W	6.3304	-46.3421	-3.39	23.7167	447.042	NA	NA	NA	NA
COX15	YER141W	1.12113	NA	-2.1875	60.416	179.992	101.217	0.975001	NA	NA
MAG1	YER142C	4.64177	-36.9475	0.82075	23.9158	275.455	111.107	1.00588	NA	NA
DDI1	YER143W	4.83614	-37.6159	-3.4385	27.8956	306.221	105.976	1.01233	NA	NA
UBP5	YER144C	9.18643	-59.9759	3.9075	20.6882	268.941	114.492	NA	NA	NA
FTR1	YER145C	1.7703	-95.2692	-19.0385	66.0772	143.928	113.826	NA	NA	NA
PEA2	YER149C	5.12723	-47.7545	2.02575	26.5793	292.992	50.6555	0.995407	NA	NA
SPI1	YER150W	4.38658	-34.5023	-2.91025	26.5679	350.17	107.798	1.00409	NA	NA
UBP3	YER151C	1.08842	-80.0302	NA	22.0298	686.678	70.5881	NA	NA	NA
YER152C	YER152C	7.28248	-37.391	1.8515	26.9319	297.237	130.358	0.988497	-0.00676365	-0.00586123
PET122	YER153C	8.64047	NA	NA	NA	NA	21.1073	0.995028	-0.00116735	-0.000761539
OXA1	YER154W	6.9086	NA	-12.0473	26.2449	139.908	4.17019	0.99225	-0.0203967	-0.0164532
BEM2	YER155C	1.54847	-109.612	-4.6245	7.4154	80.5066	79.5465	NA	NA	NA
YER156C	YER156C	7.74572	-39.3978	-8.0315	20.1083	322.123	NA	NA	NA	NA
YER158C	YER158C	4.46716	-41.2556	1.74725	22.9627	319.43	NA	0.999882	NA	NA
SPT2	YER161C	0.6453	NA	-0.29875	25.054	85.429	141.283	0.986345	NA	NA
RAD4	YER162C	3.22378	-150.151	-9.685	32.7104	168.296	65.1588	0.997534	NA	NA
GCG1	YER163C	4.90144	-20.1374	-0.624	22.8497	384.221	NA	1.00448	NA	NA
CHD1	YER164W	1.10634	-49.3503	-9.564	29.3914	634.977	91.8503	1.01882	NA	NA
DNF1	YER166W	2.05649	-55.8183	0.883	19.7727	156.594	91.9993	1.00733	NA	NA
BCK2	YER167W	2.72061	-116.03	0.68475	34.5097	446.308	77.1284	0.98861	-0.0106717	-0.010509
RPH1	YER169W	6.21551	NA	-8.7545	28.3606	179.927	19.1595	0.988842	-9.59951e-05	-0.00325722
ADK2	YER170W	10.9065	-33.0734	1.72475	21.7126	292.339	86.3265	0.998	-0.000929713	-0.00170206
RAD24	YER173W	8.12758	-47.6627	-6.626	25.7852	204.059	87.0623	1.00548	0.0051935	0.00158572
GRX4	YER174C	7.6875	-35.8924	2.24675	NA	NA	58.778	1.00149	0.00125723	-0.00336526
TMT1	YER175C	5.02101	-52.9626	-4.23475	21.3794	275.205	117.942	1	-0.00853101	-0.00184818
ECM32	YER176W	6.2739	-36.548	2.94875	22.0779	313.19	127.674	1.0034	0.00723762	0.00580199
BMH1	YER177W	7.29204	-69.1173	-6.368	21.5535	304.049	85.0539	1.02718	0.024957	0.0057566
PDA1	YER178W	5.23641	-43.6019	-21.4695	11.9051	225.401	92.7467	0.984046	-0.0306616	0.0147003
DMC1	YER179W	5.24873	-33.0719	3.01275	20.2146	331.388	122.753	1	-0.00730158	-0.00159578
ISC10	YER180C	3.82884	-31.1997	1.083	62.2093	329.899	100.406	0.998825	-0.00981527	0.00032569
YER181C	YER181C	4.45556	-37.3371	4.29825	25.6605	299.53	NA	1.01439	0	0.000736785
FMP10	YER182W	5.12454	-55.2631	0.55125	21.6684	314.649	NA	1.00098	0.000135388	-0.00265247
FAU1	YER183C	6.96346	-40.0754	-2.047	19.4838	252.131	139.244	0.998838	0.00412188	-0.00241453
TOG1	YER184C	6.58925	-43.0288	2.521	22.1829	313.032	NA	1.00007	0.00432234	0.00230121
PUG1	YER185W	7.43167	-55.3132	2.76775	23.9428	274.888	127.37	1.00227	-0.000377829	-0.0120261
YER186C	YER186C	8.95999	-36.7307	2.60325	21.0739	319.167	NA	0.996792	-0.00768478	-0.00617041
YER187W	YER187W	6.02643	-44.9682	3.18725	21.8513	310.482	NA	1.01254	0.00628386	-0.000462337
YER188W	YER188W	6.95174	-13.2966	2.1485	24.4512	313.503	NA	1.00121	-0.00144572	-0.00145603
DEG1	YFL001W	1.20985	-61.1151	NA	NA	NA	101.217	NA	NA	NA
MSH4	YFL003C	4.32718	-46.0284	-0.4425	23.7888	370.904	129.773	1.00704	-0.00137076	-0.000582239
VTC2	YFL004W	5.09878	-14.5861	-0.41325	NA	NA	129.31	0.996112	0.00772706	0.00557685
YFL006W	YFL006W	4.42594	-25.0914	-10.7967	NA	NA	NA	0.990315	-0.00582234	0.00285165
BLM10	YFL007W	6.04208	-40.7344	-0.21125	26.9676	255.262	113.826	0.995019	0.000780603	0.00283979
WWM1	YFL010C	2.69217	-52.5708	1.533	25.651	356.195	120.656	1.00202	0.0126727	0.00190821
AUA1	YFL010W-A	3.09802	NA	3.557	24.7846	352.78	131.132	1.00559	0.00531063	0.00224369
HXT10	YFL011W	4.05841	-35.2159	1.82525	24.2798	428.658	97.315	0.993229	-0.00255202	-0.00330839
YFL012W	YFL012W	5.19679	-26.3885	-6.067	22.1162	347.877	NA	1.00451	0.000241198	0.000650414
IES1	YFL013C	-0.322863	-3.14716	-12.3678	27.004	53.9204	149.024	1.00698	-0.0109473	-0.00316444
YFL013W-A	YFL013W-A	1.09334	-5.74677	-7.176	15.0746	46.5988	NA	1.00935	0.00635469	-0.00152854
HSP12	YFL014W	6.51352	NA	-12.8805	26.0407	358.171	118.874	1.00176	0.00374421	0.00658585
YFL015C	YFL015C	2.30626	-45.1774	-2.03	26.9725	352.996	NA	0.993887	-0.0028451	0.00299621
MDJ1	YFL016C	-0.638873	NA	NA	7.35795	65.7823	91.2	NA	NA	NA
LPD1	YFL018C	0.120431	-141.654	-6.4315	NA	NA	81.7932	1.00307	0.00529434	0.0027682
YFL019C	YFL019C	5.56621	-30.7101	-0.43275	25.0874	414.158	NA	0.99969	-0.00161168	-0.0014946
PAU5	YFL020C	2.69059	NA	1.552	26.0352	369.284	147.146	1.00088	-0.00404247	4.66581e-05
GAT1	YFL021W	6.33994	-43.4286	0.33975	34.7113	2010.59	137.271	0.989877	-0.00547419	-0.0117828
BUD27	YFL023W	1.87612	NA	NA	16.4052	305.305	98.3753	0.993084	0.0208874	0.00503442
BST1	YFL025C	9.82698	NA	NA	99.1254	166.176	67.7932	0.991345	-0.00668013	-0.0161916
STE2	YFL026W	NA	-6.41277	-0.39825	26.5768	348.442	138.858	NA	NA	NA
GYP8	YFL027C	6.0207	-15.738	1.33225	25.7365	331.177	115.569	1.00198	-0.00843971	-0.00115648
CAF16	YFL028C	5.49352	-36.6911	-0.3945	37.0279	333.749	119.26	0.991459	-0.0117975	-0.0210594
AGX1	YFL030W	3.91778	-31.126	3.2035	NA	NA	131.265	1.00172	-0.00104115	0.00425392
HAC1	YFL031W	3.07426	-35.0612	1.14125	21.0376	273.364	118.916	1.0046	0.00594069	0.00272878
YFL032W	YFL032W	3.82287	-38.0072	2.1985	22.7012	337.762	NA	0.997397	-0.000262944	0.00483567
RIM15	YFL033C	2.21834	-168.254	-36.2983	9.45995	654.607	96.1113	0.9919	-0.037027	-0.0203083
RPL22B	YFL034C-A	8.51041	NA	1.99125	22.6198	379.715	104.486	1.00419	-0.00260137	-0.000191876
MIL1	YFL034W	3.27961	-45.2838	0.581	23.6473	306.779	NA	1.01399	0.0122024	0.00374591
RPL22B	YFL035C-B	3.6079	-17.3325	0.49025	NA	NA	NA	0.99995	0.00386325	0.00168695
RPO41	YFL036W	3.47901	NA	NA	NA	166.281	11.1529	0.979172	-0.0225516	-0.0151196
YFL040W	YFL040W	1.75717	-37.2377	1.86975	NA	NA	NA	0.995153	-0.000223105	-0.00124585
FET5	YFL041W	3.97089	-50.382	0.67675	37.4854	259.761	116.434	0.993469	-0.00335955	-0.000556344
LAM5	YFL042C	7.43663	NA	1.87475	27.0415	559.541	NA	1.00581	0.0387241	0.00326629
YFL043C	YFL043C	6.51542	-38.3205	-4.69975	NA	NA	NA	0.994006	-0.00694585	-0.0112429
OTU1	YFL044C	3.93763	-24.0665	-2.6665	18.8895	401.378	142.969	0.993193	-0.00302138	-0.0110703
FMP32	YFL046W	4.74769	NA	2.782	24.021	380.415	NA	0.999273	0.00874033	-0.00147529
RGD2	YFL047W	5.07553	NA	2.58475	22.5884	891.506	123.424	0.998281	0.00246325	-0.00364509
EMP47	YFL048C	2.16914	-57.7288	-1.776	27.9083	306.728	84.1209	1.01251	0.00733906	0.00585397
SWP82	YFL049W	2.22973	-83.4431	-1.2005	23.6054	514.559	123.132	1.00625	0.00548156	0.0111747
ALR2	YFL050C	5.45301	-21.9499	-5.28775	21.5439	498.527	114.456	1.00307	0.00291537	0.00269695
YFL051C	YFL051C	1.68747	-29.3705	-0.13575	37.5538	265.827	NA	1.00387	0.000479626	0.00453458
ZNF1	YFL052W	3.28411	-19.816	-0.15375	23.1733	351.901	NA	1.00481	0.00404289	0
DAK2	YFL053W	2.58664	-30.0589	-0.58975	23.5842	378.616	104.917	1.00149	0.0108967	0.00533407
AQY3	YFL054C	0.860047	-38.1091	-2.44675	24.6265	339.413	NA	0.996015	0.00108559	-0.0017315
AGP3	YFL055W	10.7762	-46.3677	-3.824	27.2749	386.807	116.918	0.993935	0.00436124	-0.0042162
AAD6	YFL056C	7.59589	-22.3516	-2.537	23.1487	NA	123.721	1.00459	-0.0111423	-0.0132028
LOC1	YFR001W	4.84432	NA	NA	NA	278.149	110.838	NA	0.0243363	0.0260293
YFR006W	YFR006W	7.38891	-40.1488	0.3765	19.8095	389.577	NA	1.00269	0.000259296	-0.0103606
YFH7	YFR007W	2.94861	-31.3912	-1.29275	16.0432	5552.5	114.678	1.00075	-0.00415619	0.000763747
FAR7	YFR008W	4.69967	8.44691	11.8505	28.4772	619.582	108.068	1.01903	0.000712571	-0.0230143
GCN20	YFR009W	9.63833	-24.7028	1.145	10.3431	316.472	123.772	1.01043	0.0103238	0.00471674
UBP6	YFR010W	0.695518	-75.263	-17.7608	NA	NA	96.4553	1.00838	0.00610998	0.0106264
MIC19	YFR011C	2.15288	-58.008	1.289	21.057	422.711	99.7982	0.998324	-0.00479674	-0.00456996
DCV1	YFR012W	1.30551	-21.4662	-0.87525	24.6315	337.038	21.4521	NA	NA	NA
IOC3	YFR013W	4.9707	-17.4898	1.7675	19.1198	NA	119.122	1.00923	0.00149455	0.00847993
CMK1	YFR014C	3.93389	-22.1263	-1.14	22.8437	360.588	87.2171	1.00374	-0.000789186	0.00417924
GSY1	YFR015C	2.76488	-23.1864	-0.98475	NA	NA	111.107	0.997611	-0.00786891	-0.00195253
AIP5	YFR016C	3.82206	-41.2722	0.30525	NA	NA	101.31	1.00164	0.00511038	0.00343123
IGD1	YFR017C	11.6947	-47.146	-6.77625	28.4375	490.89	109.159	0.985038	-0.0182402	-0.0125175
YFR018C	YFR018C	3.4712	-49.6713	-9.53	22.5605	435.86	NA	0.982622	-0.00738656	-0.0120765
FAB1	YFR019W	1.46065	NA	NA	12.6005	44.469	86.3375	0.99371	-0.00717608	0.00236244
CSS2	YFR020W	11.2581	-20.1687	-0.039	NA	NA	NA	1.00198	0.00402302	-0.00569964
ATG18	YFR021W	0.413908	-63.6332	-6.87925	15.4008	70.3526	51.9214	0.996836	0.00188427	-0.0234808
ROG3	YFR022W	4.63509	-18.9761	1.25325	18.8847	375.939	102.358	0.994984	-0.00126255	-0.00284074
PES4	YFR023W	5.93631	-32.6714	1.055	21.0518	278.141	109.774	0.992765	-0.000253938	-0.00615807
YFR024C	YFR024C	5.66453	-10.5554	1.49975	NA	NA	NA	0.999133	0.00505149	0.00380889
LSB3	YFR024C-A	2.60752	-23.9077	0.155	25.1544	291.623	102.17	0.99588	-0.00890557	-0.00278147
HIS2	YFR025C	5.99995	-6.36105	1.358	21.631	276.003	125.113	NA	NA	NA
ULI1	YFR026C	2.40557	-30.7417	-1.4885	22.166	886.811	98.2131	1.01113	-7.22329e-05	-0.00542471
MET10	YFR030W	0.928227	-35.8779	0.35825	9.85222	388.255	116.231	1.00004	-0.00864087	-4.7722e-05
RPL2A	YFR031C-A	1.04679	-25.2984	-18.705	23.0598	371.185	111.903	NA	NA	NA
RRT5	YFR032C	6.73885	-40.4185	1.99775	24.0148	365.142	NA	1.00468	-0.00266648	-0.00268239
RPL29	YFR032C-A	7.3241	-21.5362	7.30125	24.536	369.542	125.768	1.00853	-0.00203607	-0.0028995
QCR6	YFR033C	2.41603	NA	-14.7975	14.6951	250.507	123.212	0.996229	-0.0180186	-0.00399217
PHO4	YFR034C	2.92778	NA	6.31775	22.9181	52.6408	114.969	1.00406	-0.00706424	-0.000618677
YFR035C	YFR035C	3.23646	-22.874	-0.478	21.5052	483.91	NA	0.997399	-0.0124059	0.0032334
CDC26	YFR036W	2.01609	NA	5.25225	21.7753	2585.32	104.757	1.00422	-0.000902858	0.00245633
IRC5	YFR038W	7.95661	-37.5866	4.27	NA	NA	112.121	1.00073	-0.00642343	-0.0024398
OSW7	YFR039C	6.30309	-23.3298	6.7695	16.9233	954.334	NA	NA	NA	NA
SAP155	YFR040W	1.30528	NA	-0.902	19.1346	179.976	113.798	0.979656	-0.00791051	0.00544398
ERJ5	YFR041C	16.9718	-33.7091	0.41875	23.8925	313.099	137.789	0.998892	-0.010461	-0.00264319
IRC6	YFR043C	4.0695	NA	-3.50825	21.6317	303.58	109.426	1.00239	0.00367555	-0.0075231
DUG1	YFR044C	5.66582	-67.5599	7.301	31.1788	253.377	104.387	1.01649	0.00855817	0.00579855
YFR045W	YFR045W	6.40146	-40.3192	3.81275	22.7405	294.093	NA	1.0027	-0.00316962	0.000118691
CNN1	YFR046C	6.89239	-21.8488	1.88575	29.2115	1468.09	90.4276	0.999758	0.00656172	0.00401787
BNA6	YFR047C	5.59215	-68.3874	-2.40775	24.9161	352.071	121.584	1.00045	-0.0153737	0
RMD8	YFR048W	4.28614	NA	-5.5385	20.2308	242.802	49.0545	0.983051	-0.0124254	-0.0123406
YMR31	YFR049W	6.58995	NA	0.13025	16.2944	349.549	110.838	0.999216	0.00162395	-0.00267914
HXK1	YFR053C	8.38447	-45.5866	2.20075	24.318	397.027	124.935	1.00609	-0.00253626	0.000215222
YFR054C	YFR054C	6.88658	NA	0.48775	21.8768	362.939	NA	1.00204	-0.00478132	-0.00270038
IRC7	YFR055W	1.70872	NA	-1.38925	23.1581	367.69	NA	1.00707	-0.00562887	0.0159749
YFR056C	YFR056C	6.479	-20.5999	3.75775	24.056	439.924	NA	0.999329	-0.00132818	-0.0113049
YFR057W	YFR057W	7.05867	NA	3.2235	NA	NA	NA	0.998317	-0.0118915	-0.00890717
ERP6	YGL002W	3.82212	-7.01041	1.11925	21.9667	250.368	119.976	1.0002	0.00346765	0.00401941
CDH1	YGL003C	-0.142695	-18.4364	13.893	NA	NA	137.159	1.00581	-0.00395833	-0.0128482
RPN14	YGL004C	4.03071	-10.0813	-5.91075	19.4945	230.753	143.989	1.00047	-0.00497281	0.0100659
COG7	YGL005C	-0.4834	-70.5852	5.3905	NA	NA	145.132	0.991962	-0.00146157	-0.00267553
PMC1	YGL006W	3.23826	NA	-3.43825	25.5004	232.717	135.921	0.991893	-0.0109127	-0.00573518
BRP1	YGL007W	3.46205	NA	-5.88175	22.3219	405.636	NA	1.01429	-0.00711237	-0.00848945
MPO1	YGL010W	2.3275	-14.7133	-5.699	21.2378	284.716	NA	1.00411	0.00285216	-0.00605294
ERG4	YGL012W	1.58181	NA	NA	15.2638	181.737	106.837	0.997079	0.00496027	0.000512368
PDR1	YGL013C	3.39965	NA	1.78325	24.1612	353.837	126.213	0.998735	0.000324263	-0.00143269
PUF4	YGL014W	2.2426	NA	-0.599	20.9648	223.183	116.569	NA	NA	NA
YGL015C	YGL015C	4.59265	-7.57333	-4.892	23.206	321.211	NA	1.0041	0.000705255	-0.00375708
KAP122	YGL016W	1.35315	NA	0.576	18.7858	557.207	141.283	0.999284	0.00838883	-0.00450164
ATE1	YGL017W	6.0558	-49.7753	1.33975	8.07696	168.643	153.825	1.00504	0.00447365	0.00628578
CKB1	YGL019W	-0.232186	NA	9.4365	21.6343	63.9847	95.3479	0.984805	-0.0200326	-0.0175302
GET1	YGL020C	0.148758	NA	NA	10.8176	253.675	64.8977	0.993957	-0.00899863	-0.00135193
ALK1	YGL021W	5.1075	NA	0.966	24.1853	327.345	143.184	1.00367	0.00567734	0.000273314
PIB2	YGL023C	4.00309	NA	NA	668.95	147	115.333	1.00531	0.0145026	0.010271
YGL024W	YGL024W	NA	NA	NA	10.3877	89.6654	NA	NA	NA	NA
PGD1	YGL025C	-0.171437	NA	NA	10.8539	113.716	107.904	NA	NA	NA
TRP5	YGL026C	1.43765	-28.3977	13.2935	NA	NA	104.993	0.993759	-0.00114798	0.0060356
CWH41	YGL027C	9.04572	-43.4446	-7.0905	41.5645	479.667	115.062	0.990607	-0.00960026	0
SCW11	YGL028C	8.24002	-14.0537	-3.86475	22.7436	318.835	114.778	NA	NA	NA
CGR1	YGL029W	NA	-34.15	-9.15575	17.9961	198.316	103.569	1.01196	0.00061412	-0.00459072
RPL24A	YGL031C	3.25173	-37.2596	-9.82175	23.9202	238.353	76.3411	1.00371	0.00594057	-0.00641562
AGA2	YGL032C	4.38082	-33.992	2.4015	39.394	308.381	122.387	0.990544	-0.00880069	-0.00583647
HOP2	YGL033W	17.4242	-119.771	-5.465	21.5073	308.751	55.4134	NA	NA	NA
YGL034C	YGL034C	4.93744	-44.8151	-7.3345	NA	NA	NA	1.01767	0.00993406	0.01042
MIG1	YGL035C	1.61748	-73.8334	-4.8245	10.8796	255.461	119.072	1.02914	0.006938	0.0265566
YGL036W	YGL036W	0.332351	NA	0.576	21.4997	303.79	NA	1.01104	-0.000858654	-0.00118367
PNC1	YGL037C	2.53678	-79.974	-1.526	25.606	190.675	117.985	0.971863	-0.0263582	-0.0271862
OCH1	YGL038C	1.33711	NA	NA	16.8795	148.734	115.663	1.00049	0	-0.00473823
YGL039W	YGL039W	5.64701	-36.71	2.23775	23.9825	291.265	134.577	1.00758	0.000320569	0.00286681
YGL041C	YGL041C	4.26043	NA	-1.846	NA	NA	NA	1.00136	0.000468328	0.0049866
YGL042C	YGL042C	1.2852	NA	-12.6177	17.2083	1022.69	NA	NA	NA	NA
DST1	YGL043W	0.164287	-113.776	-7.30725	20.296	534.122	131.569	NA	NA	NA
RIM8	YGL045W	1.60239	-103.632	-2.6525	21.3727	305.977	113.981	1.01179	0.00556726	0.0114913
YGL046W	YGL046W	0.719748	-92.6368	-10.7127	NA	NA	NA	1.02318	0.0110866	0.00840382
TIF4632	YGL049C	6.25068	-12.9245	-0.4175	28.1667	225.531	137.146	0.988481	-0.00360586	-0.00440472
TYW3	YGL050W	2.63423	-19.0554	0.99525	16.9273	269.393	126.198	0.993191	-0.00675701	-0.0101865
MST27	YGL051W	0.334836	-15.2353	0.21825	23.8486	283.188	151.564	0.997396	-0.00231521	-0.000120812
PRM8	YGL053W	7.25342	-38.934	-0.025	28.6109	311.817	143.243	0.998461	0.000472227	-0.0020073
ERV14	YGL054C	1.54922	-36.0331	-12.336	20.6073	127.088	133.902	0.983473	-0.0179659	-0.0179387
SDS23	YGL056C	3.12128	-16.5485	-3.02125	21.9225	345.694	142.207	1.00524	-0.012013	0.00141585
GEP7	YGL057C	13.5702	-50.8641	-5.2135	18.8054	351.522	149.493	0.991077	-0.00289851	-0.00159898
RAD6	YGL058W	0.92041	NA	NA	18.1325	63.2935	39.0919	0.960545	-0.0422942	-0.0251575
PKP2	YGL059W	6.15117	-16.1781	3.74525	24.1891	276.377	133.004	1.00343	-0.00532589	-0.000252003
YBP2	YGL060W	4.87645	NA	-5.9135	28.6515	359.824	151.23	1.00449	-0.00267355	0
PYC1	YGL062W	1.75165	-37.9073	-10.124	17.0726	175.678	111.113	0.988107	0.00490595	-0.00343593
PUS2	YGL063W	8.45381	-21.2797	2.5125	21.923	295.408	134.898	1.00392	0.00123628	0.000711107
MRH4	YGL064C	0.291381	-106.986	-16.7835	15.717	762.563	45.6627	1.00523	0.00752842	-0.00499372
SGF73	YGL066W	0.108254	NA	NA	16.7099	27.945	111.466	0.980553	-0.0223056	-0.0396517
NPY1	YGL067W	1.58524	-34.2944	-1.2375	19.1986	313.566	112.505	0.992155	-0.000604315	-0.00557468
RPB9	YGL070C	-0.0351998	NA	NA	NA	NA	76.7411	1.01377	-0.000570398	-0.00223432
AFT1	YGL071W	1.33041	NA	NA	17.5619	70.8633	131.19	NA	NA	NA
YGL072C	YGL072C	-0.569085	NA	NA	58.5337	130.475	NA	NA	-0.00492797	-0.00191099
RPL7A	YGL076C	10.7263	NA	-4.298	18.0301	329.053	137.5	NA	NA	NA
HNM1	YGL077C	6.34821	-29.5821	-4.837	26.6427	283.051	125.125	0.991122	0.00233722	-0.00524253
DBP3	YGL078C	3.66554	NA	6.5945	25.5895	328.551	130.397	1.01452	0.0102518	0.000686579
KXD1	YGL079W	12.2686	0.519731	-0.617	19.4112	241.658	NA	1.00085	0	-0.00677723
MPC1	YGL080W	0.788617	NA	-7.5325	NA	NA	NA	0.983882	-0.0108517	-0.0104314
YGL081W	YGL081W	11.2435	-16.8954	-0.0815	21.1881	321.746	NA	1.00175	0.00227476	0.00525696
YGL082W	YGL082W	4.26524	-24.5454	-4.107	23.3909	338.698	NA	0.996679	0.0050702	0.00876679
SCY1	YGL083W	14.3747	NA	-5.1585	22.3967	257.708	140.375	1.00176	-0.00434128	-0.00673153
GUP1	YGL084C	3.39158	NA	NA	62.852	146.38	67.7932	0.986268	0.00782072	-0.00389678
LCL3	YGL085W	2.36509	-14.1798	-1.4295	24.1387	330.681	NA	0.992666	-0.000320076	-0.00321111
MAD1	YGL086W	0.677282	-47.568	-0.4455	20.7045	256.901	157.569	0.991749	-0.0015904	-0.0124143
MMS2	YGL087C	0.969454	-12.9349	-22.3385	109.855	256.206	137.927	1.00265	-0.00487016	0.00284875
YGL088W	YGL088W	1.09754	NA	NA	22.4453	206.576	NA	1.00681	0.00220524	0.00317501
MF(ALPHA)2	YGL089C	2.02847	-24.202	0.09975	19.0125	NA	135.931	1	-0.00299033	-0.0014215
LIF1	YGL090W	2.33784	-11.4801	0.00275	17.378	385.849	114.249	0.992674	-0.00311519	0.000369186
PAN2	YGL094C	0.628554	-39.022	10.909	24.8701	145.253	114.88	0.994882	-0.000457315	0.00170303
VPS45	YGL095C	-0.243889	NA	NA	19.5599	133.313	27.4662	1	-0.000897597	0.0105777
TOS8	YGL096W	2.91798	-61.046	3.89375	23.9042	258.366	137.825	1.01335	0.0104342	0.0104415
YGK1	YGL101W	8.87395	NA	5.36	28.8861	165.922	NA	1.01079	NA	NA
VPS73	YGL104C	2.39214	NA	NA	47.5632	65.4396	63.1073	0.994619	NA	NA
ARC1	YGL105W	1.93969	NA	NA	NA	NA	97.5035	NA	NA	NA
RMD9	YGL107C	1.43917	NA	-17.8777	NA	NA	7.52795	NA	NA	NA
YGL108C	YGL108C	7.1583	NA	NA	23.9768	339.429	NA	NA	NA	NA
YGL109W	YGL109W	4.99784	NA	-1.6115	27.2908	287.225	NA	1.00604	-0.0153417	-0.0219622
CUE3	YGL110C	4.65501	NA	3.7765	21.8173	348.291	52.6164	0.990128	-0.0010505	-0.00770178
YGL114W	YGL114W	3.25993	-28.8754	1.43225	22.2841	262.671	NA	0.998032	-0.000884646	-0.00496128
SNF4	YGL115W	0.657731	-32.3835	-1.61775	NA	NA	25.3479	0.967928	-0.00300197	-0.00805133
YGL117W	YGL117W	4.37357	NA	1.03425	20.7659	335.876	NA	0.988495	NA	NA
YGL118C	YGL118C	9.96789	NA	NA	21.8194	276.841	NA	0.990658	NA	NA
GPG1	YGL121C	6.27691	-45.4145	1.52125	27.6509	282.415	100.462	1.0044	NA	NA
MON1	YGL124C	0.185377	-93.7096	-19.3562	NA	NA	28.5708	0.947701	NA	NA
MET13	YGL125W	-0.202857	NA	-18.479	NA	NA	86.3265	NA	NA	NA
SCS3	YGL126W	0.367964	-48.2796	-4.84425	20.9399	764.676	110.396	0.991945	NA	NA
SOH1	YGL127C	0.570238	NA	-12.5325	NA	NA	86.778	NA	NA	NA
RSM23	YGL129C	-0.0747917	NA	NA	8.99432	138.865	32.7863	NA	NA	NA
SNT2	YGL131C	7.4085	-32.015	4.269	28.0385	354.693	104.341	1.00678	-2.06216e-05	4.98025e-05
YGL132W	YGL132W	6.64878	NA	-2.8	21.368	221.115	NA	1.00012	NA	NA
ITC1	YGL133W	8.13148	5.88944	6.81775	NA	NA	97.4134	1.01926	NA	NA
RPL1B	YGL135W	0.267157	NA	NA	NA	NA	48.0862	0.998416	NA	NA
MRM2	YGL136C	2.08937	-71.8593	-20.4627	18.4465	93.8156	95.739	0.997636	NA	NA
YGL138C	YGL138C	5.66271	NA	-3.02475	22.0839	421.039	NA	1.00128	NA	NA
FLC3	YGL139W	19.0598	23.9522	5.6285	24.1382	278.38	108.651	0.995696	NA	NA
YGL140C	YGL140C	9.7254	-25.245	4.64925	21.4029	341.311	NA	0.997137	-0.00288715	-0.00867325
HUL5	YGL141W	2.60947	NA	-5.702	31.7737	283.98	89.4835	0.994298	0.00272325	0.00494397
MRF1	YGL143C	-0.8621	NA	NA	4.36096	176.222	16.5428	NA	NA	NA
ROG1	YGL144C	1.79289	-45.1514	-0.45375	21.9816	333.771	94.2358	NA	NA	NA
RRT6	YGL146C	5.14766	-25.7692	2.34025	21.3949	378.582	NA	1.0018	NA	NA
RPL9A	YGL147C	-0.398501	-45.8191	0.12425	23.136	424.97	109.74	0.997255	NA	NA
ARO2	YGL148W	5.46346	8.995	5.37075	NA	NA	146.479	0.994777	NA	NA
YGL149W	YGL149W	-0.08462	-29.5118	-4.747	22.4308	123.614	NA	0.980179	NA	NA
NUT1	YGL151W	0.270346	5.22669	3.21275	19.9096	185.656	109.564	0.991008	NA	NA
YGL152C	YGL152C	2.76825	-32.9472	-10.886	41.1314	169.526	NA	0.993224	NA	NA
PEX14	YGL153W	2.53313	-40.9358	-4.20775	28.1586	213.383	101.235	0.997165	NA	NA
LYS5	YGL154C	2.15486	-116.129	-18.932	24.4489	277.57	100.207	NA	NA	NA
AMS1	YGL156W	10.4844	-15.508	2.71625	20.5661	254.997	107.493	0.99965	-0.00518317	-0.000806117
ARI1	YGL157W	6.03271	-35.4554	-0.58175	21.6984	140.494	104.425	NA	NA	NA
RCK1	YGL158W	5.06197	NA	-5.754	22.2962	294.09	86.3375	1.00054	-0.00871829	-0.00157081
YGL159W	YGL159W	4.57719	-38.4145	3.689	23.1848	373.216	NA	NA	NA	NA
AIM14	YGL160W	5.09937	-47.6824	3.92325	19.6307	227.885	111.113	1.0164	NA	NA
YIP5	YGL161C	3.41918	-43.8562	0.661	21.1575	238.198	116.231	1.00179	NA	NA
SUT1	YGL162W	2.34517	NA	4.411	24.4834	441.803	134.329	0.985499	NA	NA
RAD54	YGL163C	-0.182953	NA	-4.458	32.2444	356.047	109.408	0.986867	NA	NA
YRB30	YGL164C	9.04145	-38.8769	3.12175	20.4864	434.841	111.466	0.99557	NA	NA
YGL165C	YGL165C	10.8546	-15.6038	4.05125	75.9157	194.112	NA	1.00075	NA	NA
CUP2	YGL166W	7.37502	-37.4804	3.15525	20.8483	277.589	89.1897	0.991579	NA	NA
PMR1	YGL167C	-0.388737	NA	NA	44.6211	252.892	74.1881	NA	NA	NA
HUR1	YGL168W	-0.376171	NA	NA	23.061	62.2527	58.1665	NA	-0.0111791	-0.0121337
SPO74	YGL170C	9.29614	-22.1308	2.747	22.7932	350.119	87.7915	1.00929	-0.0115252	-0.0032574
XRN1	YGL173C	NA	NA	NA	18.9469	14.7102	18.3966	NA	NA	NA
BUD13	YGL174W	NA	NA	NA	14.5399	231.451	120.648	NA	NA	NA
SAE2	YGL175C	3.75683	30.2756	0.85725	24.8262	269.736	118.668	1.00548	NA	NA
YGL176C	YGL176C	5.38186	NA	0.579	24.2949	305.854	NA	0.996717	NA	NA
YGL177W	YGL177W	2.31154	-56.6318	0.85375	28.5183	229.955	NA	0.995619	NA	NA
TOS3	YGL179C	2.56205	-34.5705	-4.148	23.7309	432.316	117.042	0.993069	NA	NA
ATG1	YGL180W	-0.152807	-134.629	-2.6165	17.1749	82.6133	39.7932	0.995741	NA	NA
GTS1	YGL181W	4.89691	-25.8521	-0.71	225.228	355.277	96.8577	0.997221	NA	NA
HOS2	YGL194C	-0.0117292	-63.4452	-8.24875	37.2312	160.282	67.7951	1.00572	-0.00375423	0.00471016
GCN1	YGL195W	14.815	NA	NA	NA	69.231	89.2375	1.00136	0.0131292	0.00898447
DSD1	YGL196W	9.04278	-22.609	4.62275	23.6365	277.715	109.66	1.00241	0.00515054	0.00727196
MDS3	YGL197W	36.8525	18.1426	9.65125	12.2701	NA	91.7289	NA	NA	NA
YIP4	YGL198W	7.69213	-32.7174	-0.61975	18.9133	298.634	133.445	NA	NA	NA
YGL199C	YGL199C	4.44242	-54.6896	-3.26675	28.2618	245.051	NA	1.0035	0.00483177	0.000576507
EMP24	YGL200C	2.97031	NA	-6.39025	NA	NA	53.0078	NA	NA	NA
ARO8	YGL202W	4.95257	NA	NA	23.1206	249.606	99.0539	1.01039	0.00505171	0.0139673
KEX1	YGL203C	23.772	NA	6.05225	29.1901	157.195	120.747	0.991275	-0.00460448	-0.00158835
POX1	YGL205W	3.2584	NA	3.94875	26.2578	280.205	76.0862	0.999059	0.00236417	-0.00233236
CHC1	YGL206C	-0.224517	NA	NA	NA	NA	12.6717	0.971773	-0.0213065	-0.0138969
SIP2	YGL208W	1.93432	-41.7094	0.3265	NA	NA	109.739	0.995339	-0.00626669	-0.00145054
MIG2	YGL209W	3.55505	-30.9189	-1.12925	25.7037	302.139	100.372	0.992109	-3.00781e-05	-0.00356163
YPT32	YGL210W	1.26016	NA	-3.21325	21.9694	296.061	94.6513	0.992786	-0.0105426	-0.0112318
NCS6	YGL211W	3.86014	-54.3042	NA	20.5802	439.717	73.9107	1.01901	0.0142243	0.00984142
VAM7	YGL212W	1.32951	NA	-9.32475	20.4855	10.9719	15.7086	0.967535	-0.0289512	-0.0342663
SKI8	YGL213C	9.93118	NA	2.28425	20.7214	356.664	80.703	0.984568	-0.00545001	0.00637611
YGL214W	YGL214W	8.72989	-15.7289	2.31825	20.4891	506.318	NA	0.981207	-0.00805638	-0.00211657
CLG1	YGL215W	4.7298	-49.2739	-18.3178	21.224	206.29	113.981	0.984981	-0.0125729	0.000491693
KIP3	YGL216W	6.48952	-24.6045	3.38	24.2236	325.396	86.4071	0.995875	-0.000210262	-0.00732772
YGL217C	YGL217C	5.50471	-28.0527	-0.6185	9.67502	335.587	NA	0.995589	-0.00186212	-0.00705227
YGL218W	YGL218W	2.998	NA	-12.7453	17.1747	120.243	NA	NA	NA	NA
MDM34	YGL219C	0.250582	-54.7636	NA	11.3481	150.57	90.6481	1.00344	NA	NA
BOL2	YGL220W	1.9194	NA	NA	36.0713	543.542	38.4944	0.999381	0.00395601	-0.0022398
NIF3	YGL221C	1.72084	-41.0265	-0.12825	23.2953	346.525	119.909	0.998454	0.0016314	-0.00087219
EDC1	YGL222C	3.59274	-36.0334	2.237	40.3672	615.426	110.568	0.990349	0.00349862	0.00361074
COG1	YGL223C	0.160815	NA	NA	25.3018	218.961	14.5923	NA	NA	NA
SDT1	YGL224C	2.50965	NA	NA	20.4846	279.335	90.874	1.00019	0.00219866	-0.00591394
OST5	YGL226C-A	1.30301	4.2073	-1.78225	31.3779	205.92	102.826	1.0053	0.00420058	5.59656e-05
MTC3	YGL226W	0.77493	NA	1.68825	26.084	278.55	99.7585	0.994085	0.00372235	-0.000745706
VID30	YGL227W	0.256997	NA	-11.6775	40.8239	67.389	39.6708	NA	NA	NA
SHE10	YGL228W	5.99482	-12.8573	2.50375	24.4485	553.113	115.779	1.00421	-0.00268416	0.00377869
SAP4	YGL229C	8.59682	NA	0.3475	24.5157	279.475	102.231	0.998882	0.00443939	0.00123641
YGL230C	YGL230C	9.81728	-53.1769	0.7585	22.1958	267.199	NA	0.996223	0.00170265	-0.000187374
EMC4	YGL231C	6.5791	NA	-1.20225	30.7614	420.972	128.074	0.992334	-0.00505018	0.00133172
TAN1	YGL232W	2.42111	-146.223	-15.057	9.24348	NA	69.4662	0.995172	-0.0161807	-0.0203399
ADE5,7	YGL234W	-0.122541	NA	NA	NA	550.034	65.8379	0.95261	NA	NA
YGL235W	YGL235W	1.81414	-180.495	-7.7965	20.0211	524.27	NA	0.972445	-0.0180041	-0.00897265
MTO1	YGL236C	1.5473	-147.212	-9.378	21.8418	223.942	111.521	0.978714	-0.0125371	-0.00805783
HAP2	YGL237C	0.212941	NA	NA	21.5295	147.086	95.4998	0.974368	-0.0286151	-0.0219884
DOC1	YGL240W	-0.199374	NA	NA	24.5461	260.856	2.82684	0.964023	-0.0182266	-0.0385472
KAP114	YGL241W	1.09401	NA	-0.73825	23.823	356.007	115.792	0.991332	-0.00951839	-0.0117625
YGL242C	YGL242C	0.037791	-16.936	-0.59	36.9652	318.769	NA	1.00002	0.000376302	-0.000283751
TAD1	YGL243W	10.6612	-24.6969	1.45575	23.4002	362.785	115.982	0.999748	0.00270138	-0.00184871
RTF1	YGL244W	0.378744	-23.5331	NA	15.6795	69.1733	90.6684	0.961932	-0.00452542	-0.0101277
RAI1	YGL246C	1.40575	NA	NA	32.7706	89.596	86.4796	NA	NA	NA
PDE1	YGL248W	12.5713	-21.8655	0.61075	23.7027	334.947	85.9375	0.996015	0.000951166	-0.00199285
ZIP2	YGL249W	9.97197	26.1903	-3.37575	NA	NA	98.3753	0.994701	-0.00213245	-0.00437617
RMR1	YGL250W	1.12971	NA	-3.63925	24.2235	185.854	123.793	0.993053	-0.00203203	0.00156441
HFM1	YGL251C	0.26976	NA	0.4165	44.3924	256.543	129.524	0.999621	0.000428524	0.00394592
RTG2	YGL252C	18.2765	4.68314	-6.81725	13.1302	216.093	138.902	NA	NA	NA
HXK2	YGL253W	0.388405	-38.6019	-1.35325	18.8945	309.053	119.26	1.0102	0.00901446	-0.00794628
FZF1	YGL254W	4.46006	-29.5434	2.73825	26.7475	292.676	121.931	0.99347	-0.00163036	-0.00368946
ZRT1	YGL255W	5.80396	NA	4.8525	26.1687	576.966	128.249	NA	-0.00255369	0.00643223
ADH4	YGL256W	1.47647	-46.785	3.003	24.3682	317.857	68.2137	1.00804	0.00815003	0.00522968
MNT2	YGL257C	6.74596	-33.8227	-0.73125	24.9448	405.156	100.492	0.996572	0.00526507	-0.00546802
VEL1	YGL258W	5.61637	-28.9067	-4.785	22.0217	303.744	94.6489	1.00023	0.00590573	0.00284894
YPS5	YGL259W	4.18844	-27.4796	2.2065	23.2541	296.313	NA	0.999905	0.00226117	3.57407e-05
YGL260W	YGL260W	4.17948	-19.6733	3.1355	22.8978	299.112	NA	1.00409	0.00335412	-3.24761e-05
PAU11	YGL261C	2.67212	-44.6779	0.078	22.9784	308.309	NA	0.999801	-6.92273e-05	-1.73211e-05
YGL262W	YGL262W	3.81337	-28.4328	3.81075	23.3416	351.077	NA	0.993652	-0.00116065	-0.00129881
COS12	YGL263W	2.78714	-38.2293	0.03475	23.7107	291.513	124.302	0.99074	3.00781e-05	-0.00479863
EFM5	YGR001C	3.92639	NA	-4.01	29.3136	290.28	NA	0.997022	-0.00238241	-0.00737352
CUL3	YGR003W	2.52161	-12.787	1.855	23.3133	184.025	132.757	0.995424	0.00237548	-0.00413772
PEX31	YGR004W	2.78325	-37.8832	-2.76975	23.2782	227.682	130.788	0.982518	-0.00877629	-0.00618281
PRP18	YGR006W	2.36841	NA	NA	NA	NA	20.4649	NA	NA	NA
ECT1	YGR007W	5.02444	-26.9043	-2.39975	31.1513	287.074	114.456	0.9971	0.00241205	-0.00432422
STF2	YGR008C	4.67384	-42.5627	-0.2545	21.8715	312.901	123.426	1.01372	0.014904	0.0067495
NMA2	YGR010W	3.3122	-25.2868	-0.5605	22.4571	274.19	95.054	1.00009	0.00440655	0.00659758
YGR011W	YGR011W	6.15551	-26.6414	3.014	21.7859	270.969	NA	1.00099	0.00141219	0.00417923
MCY1	YGR012W	5.23978	-26.947	2.84775	30.8216	225.672	95.0943	1.00264	0.00601579	0.00118951
MSB2	YGR014W	4.98044	-29.7009	-0.19775	24.3047	278.899	107.584	1.00206	-0.00865336	0.00371406
EAT1	YGR015C	4.78478	-46.2562	-3.54225	24.1343	337.717	NA	0.999302	-0.0123592	0.00591798
YGR016W	YGR016W	6.55981	-26.9738	-1.32425	11.1457	363.717	NA	0.987241	-0.00563211	-0.00510312
YGR017W	YGR017W	5.37016	-2.18564	0.01625	36.8649	304.004	NA	0.992726	-0.000292169	-0.0028204
YGR018C	YGR018C	4.5038	-0.971042	2.98775	36.5393	354.826	NA	1.00142	-0.00631293	-0.00215143
UGA1	YGR019W	2.35965	-35.4771	-2.21125	22.3501	288.51	89.4017	0.99763	NA	NA
VMA7	YGR020C	-0.810971	NA	NA	10.5648	29.7767	15.7594	NA	NA	NA
DPC29	YGR021W	7.33094	-12.6319	-6.948	21.7776	372.543	NA	1.00091	-0.00104488	-5.59656e-05
YGR022C	YGR022C	2.65602	-111.139	0.2	23.8963	286.871	NA	1.0207	0.00451815	0.00814409
MTL1	YGR023W	2.65522	-79.2961	-4.9455	23.3076	335.611	82.5505	NA	NA	NA
YGR025W	YGR025W	4.04579	-31.4704	2.78925	24.1591	451.715	NA	0.99961	0.00749598	0.00210764
YGR026W	YGR026W	4.97151	NA	-3.5495	23.1199	270.71	NA	1.00283	0.00299691	0.000361896
RPS25A	YGR027C	34.2118	NA	3.416	19.9111	309.075	95.739	0.999379	NA	NA
MSP1	YGR028W	3.28919	-39.9356	1.15025	21.7094	420.19	100.407	1.01179	0.000102636	-9.51923e-07
IMO32	YGR031W	8.90311	-9.49949	3.24925	24.2322	275.745	81.7051	0.992914	-0.000892094	-0.00550675
GSC2	YGR032W	3.28635	-47.4571	0.4565	13.2172	762.65	99.8127	1.0056	0.00219517	-0.00259973
TIM21	YGR033C	8.40952	-17.9664	-3.59175	48.6842	NA	113.318	0.997062	-0.00489551	-0.00519677
RPL26B	YGR034W	5.69527	NA	0.9505	35.7225	885.898	83.2441	0.995507	0.00229759	-0.00396683
YGR035C	YGR035C	1.37799	-28.2511	4.539	NA	NA	NA	0.998175	0.000217937	-0.000231447
CAX4	YGR036C	0.722903	NA	NA	48.2426	97.9192	48.0363	NA	NA	NA
ACB1	YGR037C	7.09173	NA	8.86575	24.1172	320.368	136.236	NA	NA	NA
ORM1	YGR038W	3.68767	-34.8705	3.729	21.8782	436.572	144.865	0.991226	-0.0104783	-0.00849158
YGR039W	YGR039W	5.50586	NA	-4.07225	23.0994	293.343	NA	1.00439	NA	NA
KSS1	YGR040W	4.60083	NA	-1.7695	NA	NA	123.564	1.00419	-0.00155571	0.0044752
BUD9	YGR041W	3.93377	NA	2.127	41.3773	NA	105.074	1.01319	-0.0037585	0.00384827
MTE1	YGR042W	9.62449	-25.2383	0.37575	24.3701	325.746	NA	1.00505	-0.00366276	-0.0114616
NQM1	YGR043C	19.3939	NA	-7.3845	23.2286	293.672	84.1983	0.998694	0.0015709	-0.00853063
RME1	YGR044C	19.9421	-30.1412	0.3935	26.6213	382.809	81.5639	0.983286	0.000671945	-0.00118209
YGR045C	YGR045C	14.3282	-34.3348	-0.1965	24.1694	309.062	NA	0.988041	NA	NA
SCM4	YGR049W	6.72053	-35.4477	-2.2495	21.584	312.193	100.207	1.00101	-0.00205949	-0.0032481
YGR050C	YGR050C	6.71478	-30.1732	-8.3225	27.9838	465.075	NA	1.01183	-0.00272772	0.00246304
YGR051C	YGR051C	6.10705	-47.6709	-5.595	24.6934	263.713	NA	1.00489	0.00470325	0.00740146
FMP48	YGR052W	5.18964	NA	-7.09275	22.9027	298.78	NA	1.00579	0.00864568	0.0156176
MCO32	YGR053C	6.40273	NA	-7.73	23.8293	316.079	NA	0.995706	-0.0116113	-0.00905444
YGR054W	YGR054W	16.0307	NA	-2.671	19.4192	442.68	91.0041	NA	NA	NA
MUP1	YGR055W	8.1429	-35.4058	-10.7753	30.6221	632.297	113.896	NA	NA	NA
RSC1	YGR056W	0.566264	-97.5187	-18.3218	NA	NA	97.1126	NA	NA	NA
LST7	YGR057C	42.6281	-29.4277	-9.7265	41.1997	497.227	134.898	1.02474	NA	NA
PEF1	YGR058W	1.49038	-79.0647	-5.53725	23.6102	303.323	92.3294	1.00982	-0.0509396	0.00171423
SPR3	YGR059W	13.761	NA	-6.0145	25.8844	288.562	100.074	1	0.00267361	0.000846444
ADE6	YGR061C	0.0739862	-74.6073	-2.4045	NA	279.494	74.1329	NA	NA	NA
COX18	YGR062C	0.610925	NA	NA	NA	NA	23.7306	0.969868	0.00460326	-0.0123721
SPT4	YGR063C	0.592	-6.8712	NA	19.5382	163.56	39.5407	NA	NA	NA
YGR064W	YGR064W	1.72246	NA	NA	20.5252	151.636	NA	NA	NA	NA
GID10	YGR066C	7.82908	-34.9001	1.317	NA	NA	NA	1.00407	-0.00745402	0.00303799
YGR067C	YGR067C	7.3946	-1.68151	-2.186	26.1999	424.268	NA	0.997653	0.00132991	0.00805978
ART5	YGR068C	5.65595	NA	2.90075	29.1672	395.134	97.1249	0.999335	0.00451541	-0.00914624
YGR069W	YGR069W	3.08142	-9.57222	0.9485	25.452	312.986	NA	NA	NA	NA
ROM1	YGR070W	4.24539	NA	-2.2595	24.3604	303.148	115.982	0.998417	0.00687978	-0.00424579
ENV11	YGR071C	1.59695	-90.233	-16.8613	NA	NA	100.002	1.01893	NA	NA
UPF3	YGR072W	-0.016085	-130.736	-8.2285	43.9178	343.255	119.146	0.998266	-0.00125543	-0.00606999
MRPL25	YGR076C	0.0195129	NA	NA	12.0666	163.96	14.4722	0.97682	-0.000661901	-0.0140186
PEX8	YGR077C	1.70874	-32.9106	-0.027	38.854	184.634	93.7087	0.998616	-0.0143757	-0.0116069
PAC10	YGR078C	0.390798	-71.1253	1.60625	15.8853	103.202	86.4599	0.996147	-0.0306712	0.00743117
YGR079W	YGR079W	5.56536	-41.3563	-11.768	21.45	282.39	NA	0.99293	-0.000922961	0.000701377
TWF1	YGR080W	3.31034	-32.8204	0.72	25.2012	285.11	82.9023	0.997527	-0.00711215	0.00155492
SLX9	YGR081C	0.290275	-43.0604	-4.36475	29.3673	146.305	81.9268	1.01863	0.0222201	-0.0125909
MRP13	YGR084C	1.98284	-22.6992	-3.8885	19.2986	257.129	107.931	0.990349	-0.00903064	-0.000136879
RPL11B	YGR085C	1.72766	-37.7557	-4.7265	15.2065	NA	90.9159	1.01096	0.00922029	-0.00752419
PIL1	YGR086C	3.23264	NA	7.8585	15.7908	NA	102.826	0.99822	-0.00297229	-0.00387965
PDC6	YGR087C	7.06147	-17.2542	-3.9575	20.9609	347.768	100.88	1.00372	4.52673e-05	0.00223766
CTT1	YGR088W	7.62953	-39.1333	1.1815	19.8474	351.595	123.825	0.99875	0.00353878	-0.00311032
NNF2	YGR089W	5.57355	-52.3646	-10.289	23.7561	212.08	137.092	1.00479	0.0103378	0.00212942
DBF2	YGR092W	1.79322	NA	-31.826	11.103	132.969	91.0041	NA	NA	NA
DRN1	YGR093W	4.32538	NA	-9.25275	20.1847	175.711	NA	NA	NA	NA
TPC1	YGR096W	9.03113	NA	-1.69	NA	NA	141.316	0.997078	-0.0137145	0.00288725
ASK10	YGR097W	3.16672	NA	-1.107	31.6816	513.566	104.486	1.00234	NA	NA
MDR1	YGR100W	1.66903	-53.9775	4.1305	30.9371	237.493	89.9702	NA	NA	NA
PCP1	YGR101W	1.02118	NA	-8.51525	NA	NA	18.4342	NA	NA	NA
GTF1	YGR102C	0.249161	NA	NA	NA	NA	20.5449	NA	NA	NA
SRB5	YGR104C	0.89004	NA	NA	12.7261	254.217	44.9689	NA	NA	NA
VMA21	YGR105W	0.447569	NA	NA	16.1551	58.0383	24.0395	NA	NA	NA
VOA1	YGR106C	1.2677	-4.81727	-0.24475	NA	NA	129.779	0.998211	0.00155668	0.00609224
YGR107W	YGR107W	13.4846	-2.39346	-2.65725	23.6185	300.672	NA	0.998836	-0.00387124	0.00226198
CLB1	YGR108W	14.1969	-18.3526	0.39025	22.3178	343.942	84.1209	1.00224	-0.00466958	0.00375943
CLB6	YGR109C	2.93605	-44.495	-0.51825	27.6258	321.913	85.7982	1.00326	0.00200762	0.00100118
CLD1	YGR110W	6.42107	NA	NA	NA	NA	120.898	1.0021	-0.0032158	0.00326491
YGR111W	YGR111W	4.95408	-15.8261	-7.85725	25.2924	273.83	NA	1.00323	0.00402443	0.00644913
SHY1	YGR112W	0.376687	-134.07	-13.8942	8.57951	101.371	95.4262	0.970428	-0.0205303	-0.0100811
YGR117C	YGR117C	4.76455	-40.9403	-2.35025	32.5488	953.374	NA	1.01	0.000992266	-0.00116968
RPS23A	YGR118W	2.31286	-48.5851	-1.61625	23.4272	303.694	113.721	NA	NA	NA
MEP1	YGR121C	7.29677	-34.0821	-3.397	24.5408	261.507	104.917	0.997122	-0.00814374	-0.00196792
YGR122C-A	YGR122C-A	NA	-62.3432	-5.85775	22.2789	287.529	NA	0.998256	0.00656516	-0.00105081
YGR122W	YGR122W	3.15107	-112.565	-7.51275	30.1408	181.509	76.4276	1.0183	0.00690741	0.0101682
PPT1	YGR123C	6.75984	-32.3019	0.99225	22.1717	560.957	91.7887	0.991358	-0.00281789	-0.000424005
ASN2	YGR124W	6.93369	-32.9743	-1.38575	21.3073	314.75	133.452	NA	NA	NA
YGR125W	YGR125W	4.36016	-26.6778	-0.09325	16.0346	161.655	NA	1.00789	0.0040276	-0.00256104
YGR126W	YGR126W	7.48538	-41.2111	-10.1077	23.6564	268.804	NA	1.00133	-0.00204801	0.00188786
YGR127W	YGR127W	5.13236	-32.1109	-1.88525	24.8692	347.687	NA	0.983171	-0.00695805	-0.0066469
SYF2	YGR129W	2.54551	-68.735	-15.879	20.7814	251.63	104.493	0.993778	0.00356289	0.000369957
YGR130C	YGR130C	3.33193	NA	-2.095	21.5419	313.421	111.322	1.00512	-0.000325544	0.0036259
FHN1	YGR131W	2.57617	-30.2246	0.41025	NA	NA	98.4651	0.990851	-0.00129196	-0.00523691
PHB1	YGR132C	0.456658	NA	-15.363	25.7674	336.377	107.921	0.993122	-0.00799302	-0.00877682
PEX4	YGR133W	1.11733	-49.4449	-3.12225	47.2045	186.348	111.691	0.988014	-0.00616603	-0.00616462
CAF130	YGR134W	2.76662	-47.2769	-8.79725	24.9052	225.847	127.304	0.997886	0.00494544	0.0103602
PRE9	YGR135W	1.19993	NA	NA	15.5983	63.5828	72.4406	0.957834	-0.0279795	-0.0133997
LSB1	YGR136W	8.84553	-30.9977	2.382	23.203	311.98	83.5035	0.997055	0.0119308	0.00337211
YGR137W	YGR137W	5.31563	-30.7073	-3.21425	NA	NA	NA	1.0008	NA	NA
TPO2	YGR138C	6.66729	NA	3.509	14.3437	210.529	102.569	NA	NA	NA
YGR139W	YGR139W	4.47971	18.759	0.401	19.8395	294.582	NA	0.9964	NA	NA
VPS62	YGR141W	1.8853	-75.6421	-4.3915	21.2059	141.651	71.2831	1.00199	-0.00831485	-0.0136931
BTN2	YGR142W	4.07165	-37.5277	-1.16525	23.3018	310.107	97.8255	0.996521	-0.0122381	-0.0051308
SKN1	YGR143W	10.2944	-41.5579	2.37475	23.0055	299.802	128.015	0.994059	-0.00475311	-0.00624621
THI4	YGR144W	1.63705	-36.5186	-1.65125	31.1991	5612.98	82.5169	0.991344	-0.000201043	-0.00570982
ECL1	YGR146C	2.37269	-56.1072	1.2765	22.7497	233.634	105.999	1.00205	0.000608907	0.000652283
RPL24B	YGR148C	0.794673	-10.9379	2.574	26.5714	280.822	151.795	1.00907	0.00948401	0.00486724
GPC1	YGR149W	2.31447	-43.8592	2.37525	23.3858	348.27	NA	1.00785	0.00427422	0.00491302
CCM1	YGR150C	2.43074	NA	NA	9.67085	125.892	8.60475	0.960474	-0.0075505	-0.00236005
YGR151C	YGR151C	5.25089	-26.5211	-3.16525	24.469	250.614	NA	0.990276	0.000668747	-0.00183279
RSR1	YGR152C	6.84783	-39.5138	2.78925	14.7523	320.102	68.1113	0.999871	-0.0289579	0.0026315
YGR153W	YGR153W	15.1816	NA	4.622	21.4062	308.822	NA	1.00268	0.00336717	0.00376675
GTO1	YGR154C	9.20284	NA	-0.39725	23.6425	318.619	90.3411	1.00555	-0.00100252	0.00432892
CYS4	YGR155W	-0.199994	-28.483	NA	14.2581	208.529	81.4078	NA	NA	NA
CHO2	YGR157W	5.98482	-78.5235	-5.766	22.784	4394.82	80.3873	NA	NA	NA
NSR1	YGR159C	5.76053	NA	NA	23.9786	447.141	69.4134	NA	NA	NA
YGR160W	YGR160W	1.78059	NA	NA	NA	NA	NA	NA	NA	NA
RTS3	YGR161C	2.71856	-29.9855	0.90875	17.4276	240.09	NA	0.9878	-0.00364928	0.000873615
TIF4631	YGR162W	0.0553517	NA	NA	16.6934	356.336	112.523	0.996597	0.0126827	0.0139899
GTR2	YGR163W	22.686	-14.0896	-3.06575	61.2417	174.28	86.3718	1.00292	-0.00446333	0.00369285
YGR164W	YGR164W	3.10846	-11.6619	0.52475	23.3024	274.686	NA	0.996163	-0.00701142	-0.00578773
MRPS35	YGR165W	6.10826	NA	NA	NA	69.0697	4.27115	0.96552	NA	NA
TRS65	YGR166W	0.614215	NA	-17.7738	25.264	466.588	103.484	0.999045	0.000305491	-0.0167921
CLC1	YGR167W	0.897801	NA	NA	7.9355	NA	25.8591	NA	NA	NA
PEX35	YGR168C	3.83894	-111.702	-21.365	22.8214	269.978	NA	1.0067	-0.00130357	0.00117099
PUS6	YGR169C	4.7144	-39.8524	-2.92375	22.682	314.766	95.3148	1.00484	0.00686644	0.00867878
PSD2	YGR170W	9.56638	-71.6531	-6.41425	20.9617	217.485	62.4793	0.989238	-0.00733762	-0.00764207
MSM1	YGR171C	2.89054	-104.607	NA	12.3244	159.247	14.1983	0.967325	-0.0304414	-0.0161431
RBG2	YGR173W	5.03516	-23.0822	-0.664	22.6669	283.845	81.5639	0.998486	-0.00285311	0.00565321
CBP4	YGR174C	2.16941	-130.14	-35.2797	11.1551	134.8	110.576	0.993505	0.000901025	0.00394966
YGR176W	YGR176W	3.20047	-40.4736	3.5105	22.4728	284.069	NA	1.01083	0.00184073	-0.000706168
ATF2	YGR177C	2.29892	-28.9172	3.0565	21.2836	333.661	86.2073	1.00166	-0.000328756	-0.00275753
PBP1	YGR178C	9.68359	-18.5691	1.3515	24.4512	576.135	88.8263	0.986131	-0.008557	-0.00784081
RNR4	YGR180C	2.10585	NA	NA	NA	NA	1.50875	NA	NA	NA
TIM13	YGR181W	2.36052	NA	-0.998	27.0239	651.552	86.3375	0.993595	-0.0035789	-0.0013189
YGR182C	YGR182C	9.27263	-62.9089	-1.88825	18.9905	277.014	NA	NA	NA	NA
QCR9	YGR183C	3.55987	-105.494	-42.8573	NA	NA	41.1126	0.963893	-0.0192893	-0.0153088
UBR1	YGR184C	5.80046	-28.8118	-7.833	14.0292	276.539	97.5643	0.967356	-0.0179944	-0.00774507
HGH1	YGR187C	9.62806	-72.1845	-10.2597	29.8434	335.089	78.3294	1.0019	0.00102635	0.00897039
BUB1	YGR188C	0.304476	NA	NA	12.6273	186.975	90.4252	NA	NA	NA
CRH1	YGR189C	8.25374	-38.2335	0.618	21.2354	367.025	81.4078	0.999679	-0.00262733	-0.0019539
TDH3	YGR192C	9.48809	-46.2842	-8.0085	26.4017	226.586	92.7995	1.00098	-0.00243809	0.00431015
PDX1	YGR193C	4.19215	-50.6378	-4.6865	13.0678	471.478	89.1713	0.997407	-0.0134271	0.0147919
XKS1	YGR194C	2.79732	-36.4964	-2.08875	22.0061	284.651	98.523	0.998831	-0.00689044	0.000823704
FYV8	YGR196C	3.03737	NA	1.3275	15.1857	186.927	92.8547	0.996812	-0.00650765	-0.00691807
SNG1	YGR197C	5.24514	NA	-11.6212	22.7001	309.079	109.5	1	-0.00618369	-0.00525142
PMT6	YGR199W	2.91152	-35.3201	1.33675	22.3448	280.519	111.125	1.00406	-0.00845874	-0.00734859
ELP2	YGR200C	0.155833	-81.9767	13.6493	27.9747	295.343	69.7299	NA	NA	NA
YGR201C	YGR201C	5.57212	-24.9754	-2.11025	24.2174	248.375	NA	NA	NA	NA
PCT1	YGR202C	6.26323	-28.3628	-4.4475	28.7837	598.846	120.648	NA	NA	NA
YCH1	YGR203W	6.46947	-40.2931	-2.58725	22.8871	177.92	109.335	0.996029	-0.00265617	-0.000962699
ADE3	YGR204W	0.840184	-14.5889	-9.3325	NA	1788.82	81.2297	NA	NA	NA
TDA10	YGR205W	8.29087	-43.8331	0.8755	24.5386	160.361	100.48	1.00522	0.0152271	0.0109593
MVB12	YGR206W	2.33257	96.2434	-1.37525	47.0911	73.9653	104.604	1.00476	0.00976805	-0.000263683
CIR1	YGR207C	5.49918	-28.6711	2.0605	NA	NA	98.3753	1.00742	-0.000273606	-0.00393937
SER2	YGR208W	1.27445	-48.2247	-3.91725	NA	19.9581	105.127	NA	NA	NA
TRX2	YGR209C	4.4041	-78.2396	-2.3635	23.0311	254.48	78.1911	1.00017	NA	NA
YGR210C	YGR210C	4.50768	-14.2602	0.26225	23.4554	291.23	NA	1.0101	-0.00138642	0.00725298
SLI1	YGR212W	3.12659	-46.7471	1.80325	22.3467	295.132	96.9023	0.989141	-0.00574533	-0.000736793
RTA1	YGR213C	4.10781	-47.9868	2.8195	22.1554	304.723	114.593	1.00107	NA	NA
RPS0A	YGR214W	7.07396	-56.1782	-3.67325	19.3811	685.587	112.598	1.01092	0.00145883	0.00392601
RSM27	YGR215W	3.00534	NA	NA	7.18044	138.52	48.9159	0.979704	NA	NA
CCH1	YGR217W	-0.43977	NA	NA	24.8869	1015.27	86.8804	NA	NA	NA
YGR219W	YGR219W	5.73497	-62.832	-24.6385	NA	NA	NA	0.999554	0.00179044	-0.00761254
MRPL9	YGR220C	4.12606	-58.8862	-24.7193	6.43149	151.555	0.741525	NA	NA	NA
TOS2	YGR221C	5.12146	-40.2808	2.0895	22.9097	304.38	119.884	1.00224	0.00221314	-0.00555905
PET54	YGR222W	3.43663	-88.6501	-18.879	20.2142	199.755	6.68104	NA	NA	NA
HSV2	YGR223C	4.56329	NA	-5.18	13.5863	189.774	139.107	0.989495	-0.0111162	-0.0126055
AZR1	YGR224W	8.26379	-13.8475	-4.54225	22.0733	419.972	96.643	1.00392	-0.00396671	0.00167931
AMA1	YGR225W	3.9963	-27.8659	3.124	23.6035	328.342	95.1593	0.994671	6.27938e-05	-0.00656989
YGR226C	YGR226C	2.40806	-12.7812	2.63875	18.9472	307.75	NA	0.998803	0.00368597	0.00407396
DIE2	YGR227W	0.733313	NA	-7.4385	24.7134	266.475	93.7985	0.999129	0.000293233	0.00918427
YGR228W	YGR228W	1.64385	NA	-1.2365	20.6118	400.15	NA	0.998438	0.00206093	0.00260296
SMI1	YGR229C	2.81395	-48.441	-25.68	34.4656	153.235	44.3375	NA	NA	NA
BNS1	YGR230W	10.309	-22.9465	1.73375	25.3298	374.141	102.358	1.00291	0.00273308	0.000120276
PHB2	YGR231C	0.741654	NA	NA	23.5533	374.394	109.774	0.981919	-0.00855551	-0.00172486
NAS6	YGR232W	2.93005	-30.4107	-1.26725	22.0072	388.862	106.837	0.996006	-0.000153184	-0.00895621
PHO81	YGR233C	0.272813	NA	-1.052	26.8117	38.0026	102.88	1.00181	-0.0095592	-0.0036368
YHB1	YGR234W	3.15353	NA	2.22925	26.6163	302.442	93.2361	0.994187	-0.00107124	-0.00901993
MIC26	YGR235C	8.61783	-35.318	0.741	21.9429	257.891	89.8049	0.999079	0.00214274	-0.00259626
SPG1	YGR236C	4.38291	-30.3156	3.0495	22.6677	157.438	108.616	1.01272	0.00125027	0.00299356
YGR237C	YGR237C	17.4305	-65.5402	0.093	23.7291	265.296	NA	1.0015	-0.0336833	0.000930156
KEL2	YGR238C	3.53424	-12.6466	-4.53175	22.15	355.207	142.074	1.00432	-0.0111379	-0.00605607
PEX21	YGR239C	2.19504	-8.17608	-0.74525	23.6304	282.823	134.8	0.99971	0.00277638	-0.0111426
PFK1	YGR240C	-0.0665367	NA	NA	45.6796	38.9835	44.0145	1.00758	NA	NA
YAP1802	YGR241C	4.26852	NA	1.29025	21.596	279.037	91.8503	0.99876	-0.000305615	0.00513704
YGR242W	YGR242W	4.42933	NA	-1.0775	21.7684	200.789	NA	1.00371	0.000693213	-0.00388078
MPC3	YGR243W	2.3975	NA	1.02975	48.2845	147.536	NA	1.00098	0.000382825	-0.00717636
LSC2	YGR244C	4.97571	-12.2012	1.18425	31.2018	742.716	93.9041	0.964036	-0.0218444	-0.00648165
CPD1	YGR247W	2.57823	-49.2249	2.71475	23.5558	499.004	114.327	0.995158	-0.00545972	-0.00756949
SOL4	YGR248W	6.66021	NA	0.0225	21.8391	398.111	135.838	0.999334	-0.00971497	0.00349833
MGA1	YGR249W	4.0883	-40.2134	-2.2635	23.1396	345.17	101.062	1.00071	0.00344981	-0.00432078
RIE1	YGR250C	10.9848	-152.232	-15.0075	22.3412	200.777	126.523	1.00607	0.00147235	-0.00338039
GCN5	YGR252W	1.014	NA	NA	21.2797	69.7905	72.3375	NA	NA	NA
ENO1	YGR254W	5.43925	-31.1825	2.6285	22.3758	332.004	153.903	NA	NA	NA
COQ6	YGR255C	0.458978	NA	NA	NA	NA	NA	NA	NA	NA
GND2	YGR256W	2.79671	-31.7518	1.4675	22.0981	353.355	150.472	0.999086	0.00656852	-0.00274348
MTM1	YGR257C	-0.156503	-147.173	NA	NA	NA	92.6047	0.973467	-0.0024071	0.00470332
RAD2	YGR258C	6.39355	-121.486	-5.36525	33.6962	196.278	71.1383	1.00305	-0.00704198	0.00406381
YGR259C	YGR259C	2.30754	-48.5449	-9.17675	17.8138	302.02	NA	0.984303	-0.00606885	0.00698787
TNA1	YGR260W	3.0604	-62.7133	-13.5015	11.3288	50.4588	107.159	0.979642	-0.00754917	-0.00334944
APL6	YGR261C	2.81567	NA	-9.2925	22.6647	186.485	118.681	0.98539	-0.0135821	-0.00901629
BUD32	YGR262C	0.303733	NA	NA	NA	28.4172	73.5244	NA	NA	NA
SAY1	YGR263C	3.7468	-33.2598	-0.8735	NA	NA	115.184	1.01605	0.00449308	-0.000329847
YGR266W	YGR266W	3.61328	-36.5983	-1.1395	24.8124	258.801	96.666	0.996993	0	0.00103541
HUA1	YGR268C	2.44265	-52.5104	-3.582	22.2729	332.093	86.4617	0.99752	-0.00348432	0.000417983
YGR269W	YGR269W	2.54213	NA	NA	21.3744	338.985	NA	1.00014	-0.00619573	0.000732808
YTA7	YGR270W	1.21633	NA	-9.70275	26.0626	120.173	109.66	0.999709	-0.0165897	-0.00598733
SLH1	YGR271W	6.8625	-43.7479	0.7125	23.3519	317.359	117.95	0.999451	0.00545404	-0.00452576
YGR272C	YGR272C	0.0523252	NA	NA	NA	NA	NA	NA	NA	NA
YGR273C	YGR273C	5.11639	-11.6723	-2.91125	23.6161	351.105	NA	1.00166	0.00600455	0.00269842
RTT102	YGR275W	3.07735	NA	-4.543	23.3664	313.896	101.062	NA	NA	NA
RNH70	YGR276C	-0.388662	-58.5794	-9.5415	15.002	381.859	110.517	0.998491	0.00411559	-0.0048229
SCW4	YGR279C	4.36406	NA	2.279	26.5975	321.769	124.111	0.994452	0.00824494	0.00499266
YOR1	YGR281W	3.99421	NA	-8.537	21.4372	407.315	89.9417	0.98491	-0.0107195	-0.00985141
BGL2	YGR282C	1.89039	NA	1.57975	24.9674	237.397	67.0078	1.0164	0.0121966	0.020825
YGR283C	YGR283C	4.26959	-43.4144	0.7115	22.6945	328.271	113.054	1.0045	-0.0018198	-0.000967403
ERV29	YGR284C	2.83381	-19.5279	-4.669	NA	NA	116.08	0.980032	-0.0150866	-0.00753226
ZUO1	YGR285C	2.07841	NA	NA	86.4805	110.168	48.0862	0.998699	0.00107419	-0.000854223
BIO2	YGR286C	3.75257	NA	0.35175	30.3425	382.312	109.739	0.995651	-0.00262113	-0.00644178
IMA1	YGR287C	4.34221	-21.0344	0.36675	21.9355	305.704	119.038	0.99771	0.00440925	-0.000157534
MAL13	YGR288W	8.20419	-42.0277	1.9145	22.0746	336.387	122.651	1.00212	-0.002179	-0.00647247
MAL11	YGR289C	13.6266	NA	-3.2175	23.1711	325.902	124.666	1.00078	-0.00715036	-0.00373544
YGR290W	YGR290W	4.76243	NA	2.46825	21.8229	403.215	NA	0.999056	0.000535664	0.000808641
YGR291C	YGR291C	12.7859	-39.726	0.4805	45.2015	246.801	NA	0.999966	0.00964458	0.00405066
MAL12	YGR292W	11.4895	-49.0684	2.74325	20.2481	290.12	121.904	0.995941	-0.00690644	-0.00854763
COS6	YGR295C	10.5711	-48.0369	2.56425	34.7465	538.305	105.055	1.00249	0.00247755	0.00214089
HSE1	YHL002W	1.74844	-32.1493	-13.0268	37.6394	199.381	97.1126	0.996796	-0.0014937	-0.00570764
LAG1	YHL003C	6.29033	NA	-17.8412	13.9883	244.926	75.8049	NA	NA	NA
YHL005C	YHL005C	-0.48459	NA	-18.9098	10.9497	226.43	NA	0.966771	-0.0178362	-0.00247101
SHU1	YHL006C	8.89545	-42.4685	-3.1	106.707	NA	102.88	1.03112	0.0359905	0.0438553
STE20	YHL007C	-0.960665	-42.1867	-3.388	26.8655	300.812	78.8369	NA	NA	NA
YHL008C	YHL008C	1.48185	-11.1958	-11.5865	24.5171	507.656	NA	1.00758	-0.00445668	0.00209513
YAP3	YHL009C	-0.120838	-45.8125	1.52875	36.1905	8753.48	97.691	0.989196	-0.00710294	-0.00969483
ETP1	YHL010C	3.38688	-84.4066	2.04775	24.9452	269.058	103.255	1.00821	-0.00733224	-0.00130429
PRS3	YHL011C	4.98999	NA	NA	14.119	40.3358	74.231	NA	NA	NA
YHL012W	YHL012W	2.01084	-42.4402	-5.0355	31.1094	409.688	NA	1.0041	-0.00212088	-0.00059115
OTU2	YHL013C	4.1305	-40.2106	-3.4525	16.9938	1489.9	97.3222	1.00073	0.00948162	0.00980799
YLF2	YHL014C	2.38661	-65.9489	-4.80025	19.5174	1733.56	81.1593	0.992314	0.00155551	0.00287594
DUR3	YHL016C	10.1122	-40.0119	-2.05975	41.8963	4908.47	82.643	0.999056	NA	NA
YHL017W	YHL017W	6.32443	-49.2111	-1.9265	17.9794	2542.34	NA	NA	NA	NA
APM2	YHL019C	5.22882	-47.4853	-5.07675	41.1154	NA	110.55	1.00231	0.00583061	-0.00619238
OPI1	YHL020C	0.440732	-43.0349	3.788	NA	NA	119.452	0.978714	-0.0190171	-0.0126036
AIM17	YHL021C	5.14705	-58.0734	1.37025	31.7641	NA	82.4553	0.998168	0.00435233	0.00822755
SPO11	YHL022C	0.219161	-58.3961	1.9635	27.1238	563.997	114.439	1.00974	0.00523114	0.00337249
NPR3	YHL023C	NA	-84.849	-17.8637	8.65027	450.751	38.0684	NA	NA	NA
RIM4	YHL024W	5.57338	-39.8428	-2.44025	23.6548	299.384	104.545	1.0074	0.0062606	2.16818e-05
SNF6	YHL025W	0.74098	NA	NA	16.7085	128.354	72.9689	0.970304	-0.0144583	-0.0372649
YHL026C	YHL026C	3.58929	NA	-2.782	54.3942	341.113	NA	1.00243	0.00486559	0.010121
RIM101	YHL027W	-0.0544992	-106.745	-10.877	37.2548	279.078	68.9348	1.00241	-0.0112884	0.0234047
WSC4	YHL028W	4.65202	-58.7404	-6.903	26.0342	659.145	101.505	1.00346	0.00425573	-0.00109483
OCA5	YHL029C	4.26985	-5.76186	-8.28975	16.2661	670.568	NA	1.01652	0.0114745	0.00488227
ECM29	YHL030W	3.91155	-127.275	-29.034	14.4364	339.982	37.5844	0.980218	-0.00945128	-0.00229665
GOS1	YHL031C	-0.742158	-87.2627	-8.9925	15.2388	245.496	29.7609	0.992673	0.0150036	0.01968
GUT1	YHL032C	4.05107	-72.6078	2.743	32.2451	2727.07	109.584	1.0049	0.00834621	0.0100541
RPL8A	YHL033C	3.31823	NA	4.7475	16.4482	239.965	81.054	NA	NA	NA
SBP1	YHL034C	32.2393	-48.79	-2.02975	55.2389	1013.06	137.426	NA	NA	NA
VMR1	YHL035C	9.63222	-54.6143	-1.9865	41.9487	NA	81.7889	0.995316	-0.0062393	-0.00776061
MUP3	YHL036W	4.50779	-21.5994	-1.84875	13.5401	338.686	95.1315	1.00487	0.00401048	0.000101708
YHL037C	YHL037C	3.45978	NA	-1.91575	43.386	NA	NA	0.997018	-0.00677149	-0.000931311
CBP2	YHL038C	2.33519	-165.121	NA	5.50344	186.753	23.6864	0.955345	0.00123047	-0.00171665
EFM1	YHL039W	3.52235	-46.3158	0.17225	NA	NA	110.996	0.99838	-0.0111427	-0.000118289
ARN1	YHL040C	4.7542	-55.2555	-1.281	23.8353	97.7434	82.3729	0.989414	0.00187966	-0.00462729
YHL041W	YHL041W	3.91511	-31.1302	-1.7985	69.4648	461.619	NA	0.995515	-0.00503313	0.000497846
YHL042W	YHL042W	5.05641	NA	-9.077	28.48	1274.52	NA	0.998056	-0.00551754	0.00376468
ECM34	YHL043W	4.82258	-57.2279	-4.51475	34.8599	1396.1	125.768	1.00827	0.00831903	0.00724948
YHL044W	YHL044W	0.557283	-20.7532	-4.58025	17.4987	112.13	NA	1.00715	NA	NA
YHL045W	YHL045W	7.04075	-36.9919	-6.02225	NA	NA	NA	1.00164	0.00581954	0.00703929
PAU13	YHL046C	7.19483	NA	0.41275	24.6626	1312.7	80.6489	NA	NA	NA
ARN2	YHL047C	5.56969	-50.0122	-8.08125	37.9969	NA	105.158	NA	NA	NA
QCR10	YHR001W-A	5.58979	-77.9673	-2.13775	16.9027	401.31	94.6164	1.00605	-0.00911119	0.00255179
TCD1	YHR003C	16.4775	-7.99206	-2.118	33.3563	220.177	114.074	1.00036	0.0107704	-0.00030097
NEM1	YHR004C	1.95597	-34.3377	2.074	17.0376	117.014	41.4662	0.982496	-0.0223406	-0.0297654
GPA1	YHR005C	0.779925	-73.4426	0.9905	18.4746	NA	109.74	NA	NA	NA
STP2	YHR006W	5.14281	-15.2704	-8.621	4.96899	136.686	117.171	1.00283	0.0130339	0.0076333
SOD2	YHR008C	0.379285	NA	-11.6898	25.3421	204.861	75.1897	1.00423	0.000572513	0.000963462
TDA3	YHR009C	2.22231	NA	NA	12.4639	172.819	NA	1.00139	0.0105819	0.00544418
RPL27A	YHR010W	-0.41139	NA	NA	15.5139	118.046	76.0862	NA	NA	NA
DIA4	YHR011W	-0.27317	-33.4543	NA	8.09375	150.191	130.492	NA	NA	NA
VPS29	YHR012W	3.30163	-115.045	-11.0305	31.8822	174.379	188.681	0.977154	-0.0117035	-0.00107091
ARD1	YHR013C	-0.767333	-114.964	NA	18.3236	30.412	54.5169	NA	NA	NA
SPO13	YHR014W	3.52099	3.66121	-10.404	23.4877	362.741	82.666	1.00201	NA	NA
MIP6	YHR015W	3.33278	NA	-3.79225	19.402	759.621	77.1284	0.991245	-0.00844116	-0.00941297
YSC84	YHR016C	3.43887	-23.555	0.17225	23.4125	274.309	143.04	1.00562	0.00980322	0.00224794
YSC83	YHR017W	6.18189	-99.1204	-8.52975	23.3776	331.202	123.424	0.99852	-0.00135724	-0.00576903
ARG4	YHR018C	-1.20371	-46.2272	-16.0787	NA	NA	98.5708	NA	NA	NA
RPS27B	YHR021C	-1.023	-91.3449	NA	15.1569	29.7865	53.739	1.00364	-0.0115766	-0.00813277
ECM12	YHR021W-A	5.16282	-29.2407	2.08425	20.4455	305.552	NA	1.00486	0.00415549	0.000804866
YHR022C	YHR022C	5.03901	-21.281	-3.24725	29.2713	898.53	NA	1.00046	-0.00075373	0.000856115
THR1	YHR025W	0.167483	-83.0922	0.40075	NA	NA	81.4998	NA	NA	NA
VMA16	YHR026W	0.619404	NA	NA	NA	30.6946	8.45819	NA	NA	NA
DAP2	YHR028C	10.0607	-50.0899	-1.6125	29.8402	362.644	156.09	1.00868	0.0132786	0.0127471
YHI9	YHR029C	5.52216	NA	2.7335	142.012	637.407	82.3956	1.00293	-0.000525224	0.00382602
SLT2	YHR030C	0.527412	NA	-0.387	4.19825	152.668	13.4403	NA	NA	NA
RRM3	YHR031C	4.68659	NA	-2.83275	NA	NA	80.6083	0.985963	-0.0142919	-0.0185647
ERC1	YHR032W	7.63666	-24.4857	0.0225	48.5779	282.722	130.788	1.01185	0.00280451	-0.00729939
YHR033W	YHR033W	5.18706	-37.4478	-1.01975	33.1948	NA	NA	0.996411	-0.00346171	0.000924589
PIH1	YHR034C	1.82043	-28.2658	6.90475	34.6409	200.026	90.3411	NA	NA	NA
NEL1	YHR035W	3.45932	-51.7756	2.42625	26.2292	309.614	NA	1.00095	0.0116904	9.74344e-05
PUT2	YHR037W	1.79184	-53.7095	-5.672	23.1421	416.583	64.7467	0.994968	0.00039295	0.00242854
RRF1	YHR038W	-0.075337	NA	NA	8.56796	161.166	80.7529	1.00049	-0.00484186	0.0021844
MSC7	YHR039C	3.12838	-22.0688	-2.81575	NA	NA	105.072	0.998921	-0.00117917	0.00288781
VMA10	YHR039C-B	0.189127	NA	NA	NA	NA	NA	NA	NA	NA
SRB2	YHR041C	0.470219	-9.93714	NA	10.4389	223.56	65.0633	NA	NA	NA
DOG2	YHR043C	3.32648	-57.2094	-2.18625	23.7837	311.792	91.0385	0.995639	0.00191673	-0.00395847
DOG1	YHR044C	4.23794	-34.1294	-0.5835	22.868	302.328	103.985	1.00253	-0.0052062	-0.00544574
YHR045W	YHR045W	9.96628	NA	0.202	23.5173	352.943	NA	1.01187	0.00385343	-1.1192e-06
INM1	YHR046C	9.04398	NA	-0.058	22.9489	306.758	97.2441	0.996356	-0.0020471	0.00146868
AAP1	YHR047C	6.44033	-55.675	-1.751	24.3339	239.681	89.4835	0.998343	NA	NA
YHK8	YHR048W	6.67764	NA	0.90575	23.108	372.349	NA	0.993625	-0.00327102	-0.000234386
YHR049C-A	YHR049C-A	4.07521	-60.9758	0.914	16.6336	273.693	NA	1.00179	-0.0126804	-0.0113667
FSH1	YHR049W	4.40206	-72.3609	-10.1875	25.6974	291.791	112.902	NA	NA	NA
SMF2	YHR050W	1.00564	NA	NA	15.8362	302.205	86.4071	0.996575	0.00401359	0.00387607
COX6	YHR051W	0.292256	-122.342	NA	14.2477	158.534	25.8649	0.971528	-0.00966448	-0.00909943
CPR2	YHR057C	1.08705	-45.6591	2.131	NA	NA	86.2305	1.00515	0.00878182	-6.70301e-05
[truncated: 2,780 more rows]
