# Supplementary material for: The core genetic drivers of chronological aging in yeast are universal regulators of longevity
Source: Microb Cell. 2025 Oct 31;12:274–89. doi: 10.15698/mic2025.10.861 (PMC12632094; doi:10.15698/mic2025.10.861)
Supplement: Supplementary file 3 [file mic-12-274-s03.xlsx]

## Sheet: readme
CLS phenotype set curated from small-scale genetic studies
The core genetic drivers of chronological aging in yeast are universal regulators of longevity
Erika Cruz-Bonilla, Sergio E. Campos, Soledad Funes, Cei Abreu-Goodger, & Alexander DeLuna
Sheet: MutantInformation
Information on literature-selected mutants with consistent single phenotype used for the evaluation set of predictive performance.
Column labels
Gene	Common gene name for knockout mutant
ORF	Systematic identifier for knockout mutant
Phenotype	Long CLS if mutation increases lifespan, Short CLS if mutation decresases lifespan
Strain.Background	Yeast strain in which deletion was assayed
Chemical.treatment	If assay was performed adding any chemical treatment it is listed, otherwise NA
Details	Medium used for CLS assay and additional details if available
Reference	Publication cite
PMID	Pubmed ID of publication
Sheet: AdditionalMut
Information on literature-selected mutants with more than one phenotype reported and used for the evaluation set of predictive performance.
Column labels
Gene	Common gene name for knockout mutant
ORF	Systematic identifier for knockout mutant
Set.Phenotype	Phenotype assigned for ROC evaluation based on literature evidence
Database.Phenotype	Phenotype reported on SGD database.Long CLS if mutation increases lifespan, Short CLS if mutation decresases lifespan
Strain.Background	Yeast strain in which deletion was assayed
Chemical.treatment	If assay was performed adding any chemical treatment it is listed, otherwise NA
Details	Medium used for CLS assay and additional details if available
Reference	Publication cite
PMID	Pubmed ID of publication
Sheet: Evaluation sets
Table of phenotype-verified mutants used for each dataset at prediction evaluation with ROC curves. Common gene name and reported phenotype are shown.
Column names correspond to each dataset.
Codes in table are as follows:
1: Mutant CLS is available in dataset and is used for evaluation
0: Mutant CLS is available in dataset but is NOT used for evaluation due to evidence of phenotype for this gene is provided by this assay
NA: Mutant CLS is not available in dataset

## Sheet: MutantInformation
Gene	ORF	Phenotype	Strain.Background	Chemical.treatment	Details	Reference	PMID
ACB1	YGR037C	Long CLS	S288C		Details: increased longevity relative to wt	Montégut L, et al. (2023)	PMID:36510662
ADH2	YMR303C	Long CLS	S288C			Yizhak K, et al. (2013)	PMID:24153335
AGP1	YCL025C	Long CLS	S288C			Powers RW, et al. (2006)	PMID:16418483
ALD6	YPL061W	Long CLS	S288C			Garay E, et al. (2014)	PMID:24586198
APN1	YKL114C	Long CLS	S288C	astaxanthin	Details: Astaxanthin enhances chronological lifespan of DNA repair mutants	Sudharshan SJ and Dyavaiah M (2021)	PMID:33108581
APN2	YBL019W	Long CLS	S288C	astaxanthin	Details: Astaxanthin enhances chronological lifespan of DNA repair mutants	Sudharshan SJ and Dyavaiah M (2021)	PMID:33108581
ARP6	YLR085C	Long CLS	S288C	glutamine	Media: nitrogen-rich conditions Details: increased CLS relative to wt in nitrogen-rich medium	Garay E, et al. (2014)	PMID:24586198
ARP6	YLR085C	Long CLS	S288C	gamma-aminobutyric acid	Media: nitrogen starvation Details: significant increased in CLS relative to wt during dietary restriction	Garay E, et al. (2014)	PMID:24586198
ATH1	YPR026W	Long CLS	S288C		Treatment: calorie restriction, YP medium with 0.2% glucose	Kyryakov P, et al. (2012)	PMID:22783207
BMH1	YER177W	Long CLS	S288C			Wang C, et al. (2009)	PMID:19805817
BMH1	YER177W	Long CLS	W303			Wang C, et al. (2009)	PMID:19805817
BRE1	YDL074C	Long CLS	S288C		Media: SDC with 2% glucose Details: CLS is extended relative to wt in glucose-containing media	Li YM, et al. (2023)	PMID:37796660
BXI1	YNL305C	Long CLS	S288C	glycerol	Media: glycerol carbon source	Büttner S, et al. (2011)	PMID:21673659
CKA1	YIL035C	Long CLS	S288C			Oh S, et al. (2018)	PMID:29938647
CSR2	YPR030W	Long CLS	Other		Details: chronological lifespan is 106 days relative to 55 days for wild type	Kharade SV, et al. (2005)	PMID:16336970
CTA1	YDR256C	Long CLS	S288C			Mesquita A, et al. (2010)	PMID:20696905
CTA1	YDR256C	Long CLS	S288C			Weinberger M, et al. (2010)	PMID:21076178
CTT1	YGR088W	Long CLS	S288C			Mesquita A, et al. (2010)	PMID:20696905
CTT1	YGR088W	Long CLS	S288C			Weinberger M, et al. (2010)	PMID:21076178
EGD2	YHR193C	Long CLS	Other			Perić M, et al. (2016)	PMID:27346163
ELP3	YPL086C	Long CLS	S288C		Details: survival increased during early aging (day 5-15); prosurvival effect reduced by addition of sperimidine	Eisenberg T, et al. (2009)	PMID:19801973
FUS3	YBL016W	Long CLS	S288C		Media: SD + 0.5% glucose	Aluru M, et al. (2017)	PMID:29273704
GLN3	YER040W	Long CLS	S288C			Powers RW, et al. (2006)	PMID:16418483
GRE3	YHR104W	Long CLS	S288C			Yizhak K, et al. (2013)	PMID:24153335
HDA1	YNL021W	Long CLS	S288C		Details: slight increase relative to wildtype; spermidine does not impact survival	Eisenberg T, et al. (2009)	PMID:19801973
HDA1	YNL021W	Long CLS	S288C		Details: extends CLS relative to wt	Yu R, et al. (2021)	PMID:33790287
HHO1	YPL127C	Long CLS	Other			Miloshev G, et al. (2019)	PMID:30025887
HST3	YOR025W	Long CLS	Other		Media: standard laboratory conditions	Orozco H, et al. (2012)	PMID:22738658
HST3	YOR025W	Long CLS	Other		Media: standard winemaking conditions	Orozco H, et al. (2012)	PMID:22738658
HST4	YDR191W	Long CLS	Other		Media: standard laboratory conditions	Orozco H, et al. (2012)	PMID:22738658
ICP55	YER078C	Long CLS	S288C		Details: chronological lifespan increased 40% to 7 da, compared to 5 da for wild-type	Stames EM and O'Toole JF (2013)	PMID:24116217
IKI3	YLR384C	Long CLS	S288C		Details: survival increased during early aging (day 5-15); prosurvival effect reduced by addition of sperimidine	Eisenberg T, et al. (2009)	PMID:19801973
KSS1	YGR040W	Long CLS	S288C		Media: SD + 0.5% glucose	Aluru M, et al. (2017)	PMID:29273704
LEU3	YLR451W	Long CLS	S288C			Alvers AL, et al. (2009)	PMID:19302372
LEU3	YLR451W	Long CLS	S288C			Garay E, et al. (2014)	PMID:24586198
LHS1	YKL073W	Long CLS	Other			Perić M, et al. (2016)	PMID:27346163
LOC1	YFR001W	Long CLS	Other			Maxwell PH, et al. (2011)	PMID:22021441
LYS12	YIL094C	Long CLS	S288C			Powers RW, et al. (2006)	PMID:16418483
MEP2	YNL142W	Long CLS	S288C			Powers RW, et al. (2006)	PMID:16418483
MEP3	YPR138C	Long CLS	S288C			Powers RW, et al. (2006)	PMID:16418483
MTD1	YKR080W	Long CLS	S288C			Matecic M, et al. (2010)	PMID:20421943
NMA111	YNL123W	Long CLS	S288C			Walter D, et al. (2006)	PMID:16608876
OGG1	YML060W	Long CLS	S288C	astaxanthin	Details: Astaxanthin enhances chronological lifespan of DNA repair mutants	Sudharshan SJ and Dyavaiah M (2021)	PMID:33108581
PEX27	YOR193W	Long CLS	S288C		Treatment: caloric restriction Details: Maximal CLS	Deb R and Nagotu S (2023)	PMID:36209442
PST2	YDR032C	Long CLS	S288C			Borklu Yucel E and Ulgen KO (2011)	PMID:22216232
PUB1	YNL016W	Long CLS	Other			Orozco H, et al. (2013)	PMID:23282100
RAD1	YPL022W	Long CLS	S288C	astaxanthin	Details: Astaxanthin enhances chronological lifespan of DNA repair mutants	Sudharshan SJ and Dyavaiah M (2021)	PMID:33108581
RAD51	YER095W	Long CLS	S288C	astaxanthin	Details: Astaxanthin enhances chronological lifespan of DNA repair mutants	Sudharshan SJ and Dyavaiah M (2021)	PMID:33108581
RAS2	YNL098C	Long CLS	Other		Details: doubles survival relative to wildtype	Fabrizio P, et al. (2003)	PMID:12586694
RAS2	YNL098C	Long CLS	S288C		Details: increased CLS which is further enhanced in a ras2-Δ sir2-Δ double mutant	Kim YH, et al. (2023)	PMID:38029141
RCY1	YJL204C	Long CLS	S288C			Garay E, et al. (2014)	PMID:24586198
RPS10B	YMR230W	Long CLS	S288C			Garay E, et al. (2014)	PMID:24586198
RPS18B	YML026C	Long CLS	S288C			Garay E, et al. (2014)	PMID:24586198
RPS22A	YJL190C	Long CLS	S288C			Garay E, et al. (2014)	PMID:24586198
RPS4B	YHR203C	Long CLS	S288C			Garay E, et al. (2014)	PMID:24586198
SAS3	YBL052C	Long CLS	S288C		Details: survival increased during early aging (day 5-15); prosurvival effect reduced by addition of sperimidine	Eisenberg T, et al. (2009)	PMID:19801973
SIT4	YDL047W	Long CLS	S288C		Details: under both caloric restriction and non-restriction conditions	Barbosa AD, et al. (2011)	PMID:21707788
SIW14	YNL032W	Long CLS	S288C		Details: increased survival from day 2 to day 14 relative to wt, and less variation	Steidle EA, et al. (2020)	PMID:31848224
SNA3	YJL151C	Long CLS	S288C			Borklu Yucel E and Ulgen KO (2011)	PMID:22216232
STE3	YKL178C	Long CLS	S288C		Details: increased longevity relative to wt	Montégut L, et al. (2023)	PMID:36510662
SWC3	YAL011W	Long CLS	S288C	glutamine	Media: nitrogen-rich conditions Details: increased CLS relative to wt in nitrogen-rich medium	Garay E, et al. (2014)	PMID:24586198
SWC3	YAL011W	Long CLS	S288C	gamma-aminobutyric acid	Media: nitrogen starvation Details: small increase in CLS relative to wt during dietary restriction	Garay E, et al. (2014)	PMID:24586198
SWC5	YBR231C	Long CLS	S288C	glutamine	Media: nitrogen-rich conditions Details: increased CLS relative to wt in nitrogen-rich medium	Garay E, et al. (2014)	PMID:24586198
SWC5	YBR231C	Long CLS	S288C	gamma-aminobutyric acid	Media: nitrogen starvation Details: small increase in CLS relative to wt during dietary restriction	Garay E, et al. (2014)	PMID:24586198
SWR1	YDR334W	Long CLS	S288C	glutamine	Media: nitrogen-rich conditions Details: increased CLS relative to wt in nitrogen-rich medium	Garay E, et al. (2014)	PMID:24586198
SWR1	YDR334W	Long CLS	S288C	gamma-aminobutyric acid	Media: nitrogen starvation Details: small increase in CLS relative to wt during dietary restriction	Garay E, et al. (2014)	PMID:24586198
TCB3	YML072C	Long CLS	S288C			Borklu Yucel E and Ulgen KO (2011)	PMID:22216232
TOR1	YJR066W	Long CLS	Other			Weinberger M, et al. (2010)	PMID:21076178
TOR1	YJR066W	Long CLS	S288C	gamma-aminobutyric acid	Media: nitrogen starvation Details: small increase in CLS relative to wt during dietary restriction	Garay E, et al. (2014)	PMID:24586198
TOR1	YJR066W	Long CLS	S288C		Media: SD + 2% glucose	Aluru M, et al. (2017)	PMID:29273704
TOR1	YJR066W	Long CLS	S288C	glutamine	Media: nitrogen-rich conditions Details: increased CLS relative to wt in nitrogen-rich medium	Garay E, et al. (2014)	PMID:24586198
TOR1	YJR066W	Long CLS	S288C		Details: CLS is extended in the null mutant relative to wt; 100 mM rapamycin treatment further extends the lifespan of the null mutant, as does caloric restriction	Yalcin G, et al. (2023)	PMID:36857903
TPS3	YMR261C	Long CLS	S288C		Treatment: calorie restriction, YP medium with 0.2% glucose	Kyryakov P, et al. (2012)	PMID:22783207
TSL1	YML100W	Long CLS	S288C		Treatment: calorie restriction, YP medium with 0.2% glucose	Kyryakov P, et al. (2012)	PMID:22783207
VPS71	YML041C	Long CLS	S288C	glutamine	Media: nitrogen-rich conditions Details: increased CLS relative to wt in nitrogen-rich medium	Garay E, et al. (2014)	PMID:24586198
VPS71	YML041C	Long CLS	S288C	gamma-aminobutyric acid	Media: nitrogen starvation Details: small increase in CLS relative to wt during dietary restriction	Garay E, et al. (2014)	PMID:24586198
YGR130C	YGR130C	Long CLS	S288C			Borklu Yucel E and Ulgen KO (2011)	PMID:22216232
ACH1	YBL015W	Short CLS	W303		Details: mitochondria become fragmented and nonfunctional faster than in aging wild-type cells	Orlandi I, et al. (2012)	PMID:22754872
ACH1	YBL015W	Short CLS	S288C		Media: SD + 2% glucose	Aluru M, et al. (2017)	PMID:29273704
ACS1	YAL054C	Short CLS	S288C		Media: SDC with 2% glucose Details: CLS is shortened relative to wt in glucose-containing media	Li YM, et al. (2023)	PMID:37796660
ADA2	YDR448W	Short CLS	S288C			Lim S, et al. (2021)	PMID:33831401
AFT1	YGL071W	Short CLS	S288C		Details: premature aging relative to wt cells	Martins TS, et al. (2023)	PMID:37047194
AGC1	YPR021C	Short CLS	S288C		Phase: stationary phase	Chalermwat C, et al. (2020)	PMID:31936501
ALT1	YLR089C	Short CLS	Other		Treatment: caloric restriction by glucose reduction, 0.5% Details: significantly reduced relative to wt; CR lifespan extension also reduced	Yu SL, et al. (2013)	PMID:23527786
ALT1	YLR089C	Short CLS	Other		Media: 2% glucose Details: significantly reduced relative to wt	Yu SL, et al. (2013)	PMID:23527786
APC9	YLR102C	Short CLS	S288C			Harkness TA, et al. (2004)	PMID:15514051
ASF1	YJL115W	Short CLS	S288C			Feser J, et al. (2010)	PMID:20832724
ATG1	YGL180W	Short CLS	S288C		Media: synthetic minimal medium Details: chronological lifespan is not decreased in rich medium; mutant phenotype is also observed in the W303 background	Alvers AL, et al. (2009)	PMID:19302372
ATG1	YGL180W	Short CLS	S288C		Media: standard 2% glucose minimal medium Details: autophagy is required for extension of life span during caloric restriction	Aris JP, et al. (2013)	PMID:23337777
ATG1	YGL180W	Short CLS	S288C		Details: viability of the aging null mutant, which is decreased relative to wt in untreated cells, is significantly increased in the presence of 1 mg/ml levan, a fructose-based biopolymer	Alugoju P and Tencomnao T (2024)	PMID:38574907
ATG2	YNL242W	Short CLS	S288C		Media: standard 2% glucose minimal medium Details: autophagy is required for extension of life span during caloric restriction	Aris JP, et al. (2013)	PMID:23337777
ATG8	YBL078C	Short CLS	S288C		Media: standard 2% glucose minimal medium Details: autophagy is required for extension of life span during caloric restriction	Aris JP, et al. (2013)	PMID:23337777
CAT5	YOR125C	Short CLS	Other		Details: decreased CLS in p+ strain	Francis BR, et al. (2007)	PMID:17492370
CAT5	YOR125C	Short CLS	S288C		Details: null mutant has a shorter mean CLS (2.8 ± 0.2 days) compared to wt (12.2 ± 0.7 days)	González-Mariscal I, et al. (2017)	PMID:28357388
CDC26	YFR036W	Short CLS	S288C			Harkness TA, et al. (2004)	PMID:15514051
CHD1	YER164W	Short CLS	S288C			Lim S, et al. (2021)	PMID:33831401
CIT1	YNR001C	Short CLS	S288C		Media: glucose, 0.5 % Details: caloric restriction-mediated extension of CLS is absent in the null mutant	Kwon YY, et al. (2024)	PMID:38717792
CIT2	YCR005C	Short CLS	S288C		Media: glucose, 2 % Details: significant reduction in the CLS of the null mutant relative to wt under non-restricted conditions	Kwon YY, et al. (2024)	PMID:38717792
CIT3	YPR001W	Short CLS	S288C		Media: glucose, 2 % Details: significant reduction in the CLS of the null mutant relative to wt under non-restricted conditions	Kwon YY, et al. (2024)	PMID:38717792
CYS3	YAL012W	Short CLS	S288C		Details: rapid decline in survival rate to <30% after 12 days in contrast to wt where the survival rate is >50% after 15 days; a cys3-Δ mca1-Δ double mutant reverses this reduction implicating increased Yac1p proteolytic activity in a shortened CLS	Wang Q, et al. (2024)	PMID:38790694
DOC1	YGL240W	Short CLS	S288C			Harkness TA, et al. (2004)	PMID:15514051
DSE1	YER124C	Short CLS	S288C		Media: SDC with 2% glucose Details: CLS is shortened relative to wt in glucose-containing media	Li YM, et al. (2023)	PMID:37796660
DSE2	YHR143W	Short CLS	S288C		Media: SDC with 2% glucose Details: CLS is shortened relative to wt in glucose-containing media	Li YM, et al. (2023)	PMID:37796660
ECL1	YGR146C	Short CLS	S288C			Azuma K, et al. (2009)	PMID:19966476
EGT2	YNL327W	Short CLS	S288C		Media: SDC with 2% glucose Details: CLS is shortened relative to wt in glucose-containing media	Li YM, et al. (2023)	PMID:37796660
FPR1	YNL135C	Short CLS	S288C		Details: CLS is reduced in the null mutant relative to wt; 100 mM rapamycin treatment does not increase longevity as it does in wt cells; caloric restriction extends CLS in the null mutant	Yalcin G, et al. (2023)	PMID:36857903
FUM1	YPL262W	Short CLS	S288C		Media: glucose, 2 % Details: significant reduction in the CLS of the null mutant relative to wt under non-restricted conditions	Kwon YY, et al. (2024)	PMID:38717792
GIS1	YDR096W	Short CLS	Other	50 uM menadione	Details: reduction in mtROS-induced CLS extension to 47% of that seen in wt indicative of altered adaptive hormesis	Schroeder EA, et al. (2013)	PMID:23747251
GLK1	YCL040W	Short CLS	S288C			Garay E, et al. (2014)	PMID:24586198
GPX2	YBR244W	Short CLS	S288C			Canizal-García M, et al. (2021)	PMID:33555225
GRX1	YCL035C	Short CLS	S288C			Liu Y, et al. (2018)	PMID:29790350
GRX2	YDR513W	Short CLS	S288C			Liu Y, et al. (2018)	PMID:29790350
GUP1	YGL084C	Short CLS	W303		Details: reduced survival rate, reaching 50% at day 7, and by day 11 most cells are dead, compared to wt where 50% survive at day 12 and most cells are dead by day19; aged cells undergo necrotic cell death rather than apoptosis	Tulha J, et al. (2012)	PMID:22617017
HAC1	YFL031W	Short CLS	W303		Phase: stationary phase Details: reduced viability, calculated using survival curves and integrals based on PI staining; rescued by pH buffering of acidification	Chadwick SR, et al. (2020)	PMID:31346745
HDA2	YDR295C	Short CLS	S288C		Details: survival during aging strongly reduced; spermiidine increases survival during early aging (day 15-25)	Eisenberg T, et al. (2009)	PMID:19801973
HFI1	YPL254W	Short CLS	S288C			Lim S, et al. (2021)	PMID:33831401
HSP31	YDR533C	Short CLS	S288C			Miller-Fleming L, et al. (2014)	PMID:24706893
HXK1	YFR053C	Short CLS	S288C		Media: glucose, 2 % Details: significant reduction in the CLS of the null mutant relative to wt under non-restricted conditions	Kwon YY, et al. (2024)	PMID:38717792
ICL1	YER065C	Short CLS	S288C		Media: glucose, 0.5 % Details: caloric restriction-mediated extension of CLS is absent in the null mutant, and fails to extend lifespan in the icl1-Δ icl2-Δ double null	Kwon YY, et al. (2024)	PMID:38717792
IDH1	YNL037C	Short CLS	S288C		Media: glucose, 2 % Details: significant reduction in the CLS of the null mutant relative to wt under non-restricted conditions	Kwon YY, et al. (2024)	PMID:38717792
IDH2	YOR136W	Short CLS	S288C		Media: glucose, 2 % Details: significant reduction in the CLS of the null mutant relative to wt under non-restricted conditions	Kwon YY, et al. (2024)	PMID:38717792
IDS2	YJL146W	Short CLS	S288C			Chen YC, et al. (2018)	PMID:30516470
IRA2	YOL081W	Short CLS	S288C		Media: raffinose Details: decreased survival relative to wild-type cells, that have a relatively long lifespan in raffinose, a medium that mimics glucose limitation	Peterson PP and Liu Z (2021)	PMID:33901283
IRE1	YHR079C	Short CLS	W303		Phase: stationary phase Details: reduced viability, calculated using survival curves and integrals based on PI staining and by spot assay on plates; rescued by pH buffering of acidification and caloric restriction	Chadwick SR, et al. (2020)	PMID:31346745
ISC1	YER019W	Short CLS	S288C		Details: viability measured after growth in rich medium to post-diauxic phase and transfer to water, a model of caloric restriction	Barbosa AD, et al. (2011)	PMID:21707788
KGD1	YIL125W	Short CLS	S288C		Media: glucose, 2 % Details: significant reduction in the CLS of the null mutant relative to wt under non-restricted conditions	Kwon YY, et al. (2024)	PMID:38717792
KGD2	YDR148C	Short CLS	S288C		Media: glucose, 2 % Details: significant reduction in the CLS of the null mutant relative to wt under non-restricted conditions	Kwon YY, et al. (2024)	PMID:38717792
LAT1	YNL071W	Short CLS	S288C		Details: 35% of cells are viable in a 2-day-old stationary phase culture	Easlon E, et al. (2007)	PMID:17200108
LIA1	YJR070C	Short CLS	S288C		Media: nitrogen starvation Details: nitrogen starvation (fasting)-mediated chronological lifespan extension is significantly decreased in the null mutant	Hofer SJ, et al. (2024)	PMID:39117797
LPD1	YFL018C	Short CLS	S288C		Media: glucose, 2 % Details: significant reduction in the CLS of the null mutant relative to wt under non-restricted conditions	Kwon YY, et al. (2024)	PMID:38717792
LSC1	YOR142W	Short CLS	S288C			Garay E, et al. (2014)	PMID:24586198
LSC2	YGR244C	Short CLS	S288C			Garay E, et al. (2014)	PMID:24586198
LSC2	YGR244C	Short CLS	S288C		Media: glucose, 2 % Details: significant reduction in the CLS of the null mutant relative to wt under non-restricted conditions	Kwon YY, et al. (2024)	PMID:38717792
MDH1	YKL085W	Short CLS	S288C		Media: glucose, 2 % Details: significant reduction in the CLS of the null mutant relative to wt under non-restricted conditions	Kwon YY, et al. (2024)	PMID:38717792
MEF2	YJL102W	Short CLS	S288C		Details: mutant takes 5 days to fall below 50% viability (wild-type remained above 50% after 11 days)	Callegari S, et al. (2011)	PMID:21414316
MLS1	YNL117W	Short CLS	S288C		Media: glucose, 0.5 % Details: caloric restriction-mediated extension of CLS is absent in the null mutant	Kwon YY, et al. (2024)	PMID:38717792
MSN2	YMR037C	Short CLS	Other	50 uM menadione	Details: moderate reduction in mtROS-induced CLS extension indicative of altered adaptive hormesis	Schroeder EA, et al. (2013)	PMID:23747251
MSN4	YKL062W	Short CLS	Other	50 uM menadione	Details: moderate reduction in mtROS-induced CLS extension indicative of altered adaptive hormesis	Schroeder EA, et al. (2013)	PMID:23747251
NCR1	YPL006W	Short CLS	S288C		Details: viability 55% and 13%, respectively, after 2 and 4 days, compared with greater than 93% for wild-type; also observed in W303 background	Vilaça R, et al. (2014)	PMID:24286211
NCR1	YPL006W	Short CLS	S288C			Vilaça R, et al. (2018)	PMID:28988886
NCR1	YPL006W	Short CLS	S288C		Details: premature aging relative to wt cells; partially suppressed by treatment with iron chelator, bathophenanthrolinedisulfonic acid (BPS)	Martins TS, et al. (2023)	PMID:37047194
NGR1	YBR212W	Short CLS	Other			Orozco H, et al. (2013)	PMID:23282100
NTH1	YDR001C	Short CLS	S288C		Treatment: calorie restriction, YP medium with 0.2% glucose	Kyryakov P, et al. (2012)	PMID:22783207
NTH2	YBR001C	Short CLS	S288C		Treatment: calorie restriction, YP medium with 0.2% glucose	Kyryakov P, et al. (2012)	PMID:22783207
PAF1	YBR279W	Short CLS	S288C		Media: SDC with 0.5% glucose Details: CLS is shortened relative to wt during caloric restriction	Li YM, et al. (2023)	PMID:37796660
PEP4	YPL154C	Short CLS	S288C		Details: viability of the aging null mutant, which is decreased relative to wt in untreated cells, is significantly increased in the presence of 1 mg/ml levan, a fructose-based biopolymer	Alugoju P and Tencomnao T (2024)	PMID:38574907
PEX11	YOL147C	Short CLS	S288C		Media: oleate-containing media, 0.1 % Details: median lifespan decreased from 15 days in wt to 11 days in the null, while maximal lifespans are equivalent (23 days); median lifespan is longer relative to glycerol-containing media (11 days)	Scheckhuber CQ (2020)	PMID:31273644
PEX11	YOL147C	Short CLS	S288C		Media: oleic acid	Deb R and Nagotu S (2023)	PMID:36209442
PFK1	YGR240C	Short CLS	S288C		Media: glucose, 0.5 % Details: caloric restriction-mediated extension of CLS is absent in the null mutant	Kwon YY, et al. (2024)	PMID:38717792
PTC7	YHR076W	Short CLS	S288C		Details: null mutant has a shorter mean CLS (6.8 ± 0.4 days) compared to wt (12.7 ± 0.7 days)	González-Mariscal I, et al. (2017)	PMID:28357388
PUT1	YLR142W	Short CLS	S288C			Nishimura A, et al. (2021)	PMID:34442729
RAD52	YML032C	Short CLS	Other			Mercado-Saenz S, et al. (2017)	PMID:28569246
RAD9	YDR217C	Short CLS	W303		Media: nutrient limitation Details: die more rapidly than wildtype	Weinberger M, et al. (2007)	PMID:17710147
RGS2	YOR107W	Short CLS	W303			Lin YR, et al. (2011)	PMID:21255223
RXT2	YBR095C	Short CLS	S288C		Details: slight decrease relative to wildtype; spermidine does not impact survival	Eisenberg T, et al. (2009)	PMID:19801973
SAP30	YMR263W	Short CLS	S288C		Details: slight decrease relative to wildtype; spermidine does not impact survival	Eisenberg T, et al. (2009)	PMID:19801973
SCW11	YGL028C	Short CLS	S288C		Media: SDC with 2% glucose Details: CLS is shortened relative to wt in glucose-containing media	Li YM, et al. (2023)	PMID:37796660
SDH1	YKL148C	Short CLS	S288C		Media: glucose, 2 % Details: significant reduction in the CLS of the null mutant relative to wt under non-restricted conditions	Kwon YY, et al. (2024)	PMID:38717792
SDH2	YLL041C	Short CLS	S288C		Media: glucose, 2 % Details: significant reduction in the CLS of the null mutant relative to wt under non-restricted conditions	Kwon YY, et al. (2024)	PMID:38717792
SDH4	YDR178W	Short CLS	S288C			Chang YL, et al. (2015)	PMID:25328978
SDH4	YDR178W	Short CLS	S288C		Media: glucose, 2 % Details: significant reduction in the CLS of the null mutant relative to wt under non-restricted conditions	Kwon YY, et al. (2024)	PMID:38717792
SDH5	YOL071W	Short CLS	W303			Hao HX, et al. (2009)	PMID:19628817
SDS3	YIL084C	Short CLS	S288C		Details: slight decrease relative to wildtype; spermidine does not impact survival	Eisenberg T, et al. (2009)	PMID:19801973
SET2	YJL168C	Short CLS	S288C		Media: SDC with 2% glucose Details: CLS is shortened relative to wt in glucose-containing media; similar results in W303	Li YM, et al. (2023)	PMID:37796660
SET2	YJL168C	Short CLS	S288C		Media: SDC with 0.5% glucose Details: CLS is shortened further relative to wt during caloric restriction	Li YM, et al. (2023)	PMID:37796660
SGF29	YCL010C	Short CLS	S288C			Lim S, et al. (2021)	PMID:33831401
SGF73	YGL066W	Short CLS	S288C		Details: survival during aging strongly reduced; spermiidine increases survival during early aging (day 15-25)	Eisenberg T, et al. (2009)	PMID:19801973
SIC1	YLR079W	Short CLS	S288C			Weinberger M, et al. (2010)	PMID:21076178
SLT2	YHR030C	Short CLS	Other		Details: significant loss of life extension that is almost completely suppressed by to wt levels by additional deletion of AFT1, partly suppressed by sorbitol addition, and exacerbated by addition of iron	Pujol-Carrion N, et al. (2021)	PMID:33549702
SLX5	YDL013W	Short CLS	S288C		Details: reduction in both maximum (18 days vs 21 days; 14.3%) and mean (9 days vs 14 days; 35.7%) lifespan compared to wt, assaying both viability via spotting and CFU during aging; capable of maintaining a quiescent state during aging	Thomas PB, et al. (2025)	PMID:39730145
SLX8	YER116C	Short CLS	S288C		Details: reduction in both maximum (16 days vs 21 days; 23.8%) and mean (7 days vs 11 days; 50%) lifespan compared to wt, assaying CFU during aging	Thomas PB, et al. (2025)	PMID:39730145
SNF1	YDR477W	Short CLS	S288C			Weinberger M, et al. (2010)	PMID:21076178
SNO4	YMR322C	Short CLS	S288C			Miller-Fleming L, et al. (2014)	PMID:24706893
SOD1	YJR104C	Short CLS	S288C			Feser J, et al. (2010)	PMID:20832724
SPE1	YKL184W	Short CLS	S288C		Details: reversed by supplementation with spermidine or putrescine	Eisenberg T, et al. (2009)	PMID:19801973
SPE1	YKL184W	Short CLS	S288C		Media: nitrogen starvation Details: nitrogen starvation (fasting)-mediated chronological lifespan extension is abolished in the null mutant; fully rescued by the addition of 100 μM putrescine, spermine or spermidine	Hofer SJ, et al. (2024)	PMID:39117797
SPE1	YKL184W	Short CLS	S288C	40 nM sirolimus	Details: rapamycin (starvation)-mediated chronological lifespan extension is decreased in the null mutant; fully rescued by the addition of 100 μM putrescine, spermine or spermidine	Hofer SJ, et al. (2024)	PMID:39117797
SPE1	YKL184W	Short CLS	S288C		Media: glucose-containing media, 0.05 % Details: partial reduction of glucose restriction-mediated chronological lifespan extension in the null mutant (19 vs 23 days in wt)	Hofer SJ, et al. (2024)	PMID:39117797
SPE2	YOL052C	Short CLS	S288C		Media: nitrogen starvation Details: nitrogen starvation (fasting)-mediated chronological lifespan extension is abolished in the null mutant	Hofer SJ, et al. (2024)	PMID:39117797
SPE3	YPR069C	Short CLS	S288C		Media: nitrogen starvation Details: nitrogen starvation (fasting)-mediated chronological lifespan extension is abolished in the null mutant	Hofer SJ, et al. (2024)	PMID:39117797
SPT20	YOL148C	Short CLS	S288C			Lim S, et al. (2021)	PMID:33831401
SPT3	YDR392W	Short CLS	S288C			Maxwell PH, et al. (2011)	PMID:22021441
SPT7	YBR081C	Short CLS	S288C			Lim S, et al. (2021)	PMID:33831401
STF1	YDL130W-A	Short CLS	S288C			Garay E, et al. (2014)	PMID:24586198
SUR2	YDR297W	Short CLS	S288C		Details: decreased survival relative to wt, lac1-Δ and lag1-Δ cells; significantly extended in a sit4-Δ background	Deng Z, et al. (2025)	PMID:39719180
TEC1	YBR083W	Short CLS	Other		Details: obvious only after prolonged stay of cells in stationary phase	Brückner S, et al. (2011)	PMID:21840851
TEL1	YBL088C	Short CLS	Other	50 uM menadione	Details: complete abrogation of mtROS-induced CLS extension indicative of altered adaptive hormesis	Schroeder EA, et al. (2013)	PMID:23747251
TEL1	YBL088C	Short CLS	S288C		Details: Quercetin extends chronological life span of tel1-Δ cells to resemble that of wild type	Alugoju P, et al. (2018)	PMID:29606760
TPS1	YBR126C	Short CLS	S288C		Treatment: calorie restriction, YP medium with 0.2% glucose	Kyryakov P, et al. (2012)	PMID:22783207
TPS2	YDR074W	Short CLS	S288C		Treatment: calorie restriction, YP medium with 0.2% glucose	Kyryakov P, et al. (2012)	PMID:22783207
UBP14	YBR058C	Short CLS	S288C			Garay E, et al. (2014)	PMID:24586198
UPS1	YLR193C	Short CLS	S288C		Details: significant decrease in the CLS of the null mutant relative to wt cells	Zhao W, et al. (2023)	PMID:37222845
XBP1	YIL101C	Short CLS	S288C		Details: chronological lifespan extension by caloric restriction is reduced relative to wild type	Choi KM, et al. (2013)	PMID:24126084
XBP1	YIL101C	Short CLS	W303		Details: chronological lifespan extension by caloric restriction is reduced relative to wild type	Choi KM, et al. (2013)	PMID:24126084
YME1	YPR024W	Short CLS	Other		Details: decreased CLS in p+ strain	Francis BR, et al. (2007)	PMID:17492370
YME1	YPR024W	Short CLS	S288C		Details: reduction in chronological lifespan by colony formation analysis and cell viability by flow cytometry	Kan KT, et al. (2022)	PMID:36430179
YPK2	YMR104C	Short CLS	S288C	100 μM hydrogen sulfide	Phase: late growth stage Details: chronological lifespan extension observed in late growth stage wt cells treated with hydrogen sulfide is absent in the null mutant	Shah AA, et al. (2021)	PMID:33744847
ZWF1	YNL241C	Short CLS	CEN.PK		Media: SC	Heinisch JJ, et al. (2020)	PMID:32283834

## Sheet: AdditionalMut
Gene	ORF	Set.Phenotype	Database.Phenotype	Strain.Background	Chemical.treatment	Details	Reference	PMID
GCN5	YGR252W	Short CLS	Long CLS	Other	#N/A	Media: low nitrogen	Orozco H, et al. (2012)	PMID:22738658
GCN5	YGR252W	Short CLS	Long CLS	Other	#N/A	Media: standard winemaking conditions	Orozco H, et al. (2012)	PMID:22738658
GCN5	YGR252W	Short CLS	Short CLS	S288C	#N/A	Details: survival during aging strongly reduced; spermiidine increases survival during early aging (day 15-25)	Eisenberg T, et al. (2009)	PMID:19801973
GCN5	YGR252W	Short CLS	Short CLS	Other	#N/A	Media: standard laboratory conditions	Orozco H, et al. (2012)	PMID:22738658
GCN5	YGR252W	Short CLS	Short CLS	S288C	#N/A	#N/A	Lim S, et al. (2021)	PMID:33831401
HST2	YPL015C	Long CLS	Long CLS	Other	#N/A	Media: low nitrogen	Orozco H, et al. (2012)	PMID:22738658
HST2	YPL015C	Long CLS	Long CLS	Other	#N/A	Media: standard winemaking conditions	Orozco H, et al. (2012)	PMID:22738658
HST2	YPL015C	Long CLS	Short CLS	Other	#N/A	Media: standard laboratory conditions	Orozco H, et al. (2012)	PMID:22738658
RIM15	YFL033C	Short CLS	Long CLS	S288C	gamma-aminobutyric acid	Media: nitrogen starvation Details: small increase in CLS relative to wt during dietary restriction	Garay E, et al. (2014)	PMID:24586198
RIM15	YFL033C	Short CLS	Short CLS	Other	#N/A	#N/A	Weinberger M, et al. (2010)	PMID:21076178
RIM15	YFL033C	Short CLS	Short CLS	S288C	glutamine	Media: nitrogen-rich conditions Details: decreased CLS relative to wt in nitrogen-rich medium	Garay E, et al. (2014)	PMID:24586198
RIM15	YFL033C	Short CLS	Short CLS	S288C	#N/A	Phase: early stationary phase Details: decreased CLS in nutrient-limited stationary phase cells	Bontron S, et al. (2013)	PMID:23273919
RIM15	YFL033C	Short CLS	Short CLS	S288C	#N/A	Details: viability of the aging null mutant, which is decreased relative to wt in untreated cells, is significantly increased in the presence of 1 mg/ml levan, a fructose-based biopolymer, on days 11 through 30	Alugoju P and Tencomnao T (2024)	PMID:38574907
SIR2	YDL042C	Short CLS	Long CLS	Other	#N/A	Treatment: caloric restriction Details: extends lifespan in calorically restricted cultures	Fabrizio P, et al. (2005)	PMID:16286010
SIR2	YDL042C	Short CLS	Long CLS	Other	#N/A	Media: standard laboratory conditions	Orozco H, et al. (2012)	PMID:22738658
SIR2	YDL042C	Short CLS	Long CLS	W303	#N/A	Media: glucose supplemented minimal media Details: chronological lifespan increased for mutants grown in 12% glucose, but not in 2% glucose	McCleary DF and Rine J (2017)	PMID:28064165
SIR2	YDL042C	Short CLS	Long CLS	W303	#N/A	Media: rich medium Details: increased CLS on rich medium relative to wt; no significant difference on minimal medium	Casatta N, et al. (2013)	PMID:23159490
SIR2	YDL042C	Short CLS	Short CLS	S288C	#N/A	#N/A	Feser J, et al. (2010)	PMID:20832724
SIR2	YDL042C	Short CLS	Short CLS	W303	#N/A	Media: glucose supplemented yeast peptone media Details: chronological lifespan decreased for mutants grown in YP media containing 2% glucose, but not in 12% glucose	McCleary DF and Rine J (2017)	PMID:28064165
SIR2	YDL042C	Short CLS	Short CLS	S288C	#N/A	Media: ethanol-containing minmal medium Details: minor reduction in lifespan	Fabrizio P, et al. (2005)	PMID:16286010
SIR2	YDL042C	Short CLS	Short CLS	Other	#N/A	Media: low nitrogen	Orozco H, et al. (2012)	PMID:22738658
SIR2	YDL042C	Short CLS	Short CLS	Other	#N/A	Media: standard winemaking conditions	Orozco H, et al. (2012)	PMID:22738658
SOD2	YHR008C	Short CLS	Long CLS	Other	50 uM menadione	Details: amplified mtROS-induced CLS extension indicative of altered adaptive hormesis	Schroeder EA, et al. (2013)	PMID:23747251
SOD2	YHR008C	Short CLS	Short CLS	Other	#N/A	#N/A	Weinberger M, et al. (2010)	PMID:21076178
SOD2	YHR008C	Short CLS	Short CLS	S288C	200-300 Î¼M curcumin	Details: curcumin reduced survival rate at day 5 in the null mutant compared to wt cells where the survival rate was enhanced	StÄ™pieÅ„ K, et al. (2020)	PMID:31659616
SOD2	YHR008C	Short CLS	Short CLS	S288C	#N/A	Details: 100% mortality by 14th day; supplementation with 3 mM TEMPO increases survival on days 4 and 6	MoÅ‚oÅ„ M, et al. (2023)	PMID:36529401
SOD2	YHR008C	Short CLS	Short CLS	S288C	#N/A	Details: viability of the aging null mutant, which is decreased relative to wt in untreated cells, is significantly increased in the presence of 1 mg/ml levan, a fructose-based biopolymer	Alugoju P and Tencomnao T (2024)	PMID:38574907
SPT10	YJL127C	Short CLS	Long CLS	Other	#N/A	Media: standard winemaking conditions	Orozco H, et al. (2012)	PMID:22738658
SPT10	YJL127C	Short CLS	Short CLS	S288C	#N/A	Details: slight decrease relative to wildtype; spermidine does not impact survival	Eisenberg T, et al. (2009)	PMID:19801973
SPT10	YJL127C	Short CLS	Short CLS	Other	#N/A	Media: standard laboratory conditions	Orozco H, et al. (2012)	PMID:22738658

## Sheet: EvaluationSets
Gene	Phenotype	Powers	Matecic	Fabrizio	Gresham-L	Gresham-P	Marek	Garay	Campos-NR	Campos-DR
ACB1	Long CLS	1	NA	1	1	1	1	NA	NA	NA
ADH2	Long CLS	1	1	1	1	1	1	1	1	1
AGP1	Long CLS	0	NA	1	1	1	1	1	1	1
ALD6	Long CLS	1	NA	1	1	1	1	0	0	0
APN1	Long CLS	1	1	1	NA	NA	1	1	1	1
APN2	Long CLS	1	1	1	1	1	1	1	1	1
ARP6	Long CLS	1	1	1	1	1	1	0	0	0
ATH1	Long CLS	1	NA	1	1	1	1	1	1	1
BMH1	Long CLS	1	1	1	1	1	1	1	1	1
BRE1	Long CLS	1	1	NA	1	1	1	1	1	1
BXI1	Long CLS	1	1	1	1	1	1	NA	NA	NA
CKA1	Long CLS	1	NA	NA	1	1	1	1	1	1
CSR2	Long CLS	1	1	1	1	NA	1	1	1	1
CTA1	Long CLS	1	1	1	1	1	1	1	1	1
CTT1	Long CLS	1	1	1	1	1	1	1	1	1
EGD2	Long CLS	1	1	NA	1	1	1	1	1	1
ELP3	Long CLS	1	NA	1	1	1	1	1	1	1
FUS3	Long CLS	NA	NA	1	1	1	1	1	1	1
GLN3	Long CLS	0	1	1	1	1	1	NA	NA	NA
GRE3	Long CLS	1	1	1	1	1	1	1	1	1
HDA1	Long CLS	1	NA	1	1	1	1	1	1	1
HHO1	Long CLS	1	1	1	1	1	1	1	1	1
HST3	Long CLS	1	1	1	1	1	1	1	1	1
HST4	Long CLS	1	1	1	1	1	1	1	1	1
ICP55	Long CLS	1	1	1	NA	NA	1	1	1	1
IKI3	Long CLS	1	NA	1	1	1	1	NA	NA	NA
KSS1	Long CLS	1	NA	1	NA	NA	1	1	1	1
LEU3	Long CLS	1	1	1	1	1	1	0	0	0
LHS1	Long CLS	1	NA	NA	1	1	1	1	NA	NA
LOC1	Long CLS	1	NA	NA	NA	1	1	NA	1	1
LYS12	Long CLS	0	1	1	1	1	1	NA	NA	NA
MEP2	Long CLS	0	1	1	1	1	1	1	1	1
MEP3	Long CLS	0	1	1	1	1	1	1	1	1
MTD1	Long CLS	1	0	1	1	1	1	1	1	1
NMA111	Long CLS	1	1	1	NA	NA	1	1	1	1
OGG1	Long CLS	1	1	1	1	NA	1	1	1	1
PEX27	Long CLS	1	1	1	1	1	1	1	1	1
PST2	Long CLS	1	NA	1	1	1	1	1	1	1
PUB1	Long CLS	1	1	1	1	1	1	1	1	1
RAD1	Long CLS	1	1	1	1	1	1	NA	NA	NA
RAD51	Long CLS	1	1	1	1	1	1	NA	NA	NA
RAS2	Long CLS	1	1	1	NA	NA	1	1	1	1
RCY1	Long CLS	1	1	NA	1	1	1	0	0	0
RPS10B	Long CLS	1	1	1	1	1	1	0	0	0
RPS18B	Long CLS	1	1	1	1	1	1	0	0	0
RPS22A	Long CLS	1	1	NA	1	1	1	0	0	0
RPS4B	Long CLS	1	1	1	1	1	1	0	0	0
SAS3	Long CLS	1	1	1	NA	NA	1	1	1	1
SIT4	Long CLS	1	NA	NA	NA	1	1	NA	NA	NA
SIW14	Long CLS	1	NA	1	1	1	1	1	1	1
SNA3	Long CLS	1	1	1	1	1	1	1	1	1
STE3	Long CLS	NA	1	1	1	1	1	1	NA	NA
SWC3	Long CLS	1	1	1	1	1	1	0	0	0
SWC5	Long CLS	1	1	1	1	1	1	0	0	0
SWR1	Long CLS	1	1	1	1	1	1	0	0	0
TCB3	Long CLS	1	1	1	1	1	1	NA	NA	NA
TOR1	Long CLS	1	1	1	1	1	1	0	0	0
TPS3	Long CLS	1	1	1	1	1	1	1	1	1
TSL1	Long CLS	1	1	1	1	1	1	1	1	1
VPS71	Long CLS	1	NA	1	1	NA	1	0	0	0
YGR130C	Long CLS	1	NA	1	1	1	1	1	1	1
HST2	Long CLS	1	1	1	1	1	1	NA	NA	NA
ACH1	Short CLS	1	1	1	1	1	1	1	1	1
ACS1	Short CLS	1	1	1	1	1	1	1	1	1
ADA2	Short CLS	1	NA	NA	NA	NA	1	1	NA	NA
AFT1	Short CLS	1	NA	NA	1	1	1	NA	NA	NA
AGC1	Short CLS	1	NA	1	1	1	1	1	1	1
ALT1	Short CLS	1	1	1	1	1	1	1	1	1
APC9	Short CLS	1	1	1	1	1	1	1	1	1
ASF1	Short CLS	1	1	NA	1	1	1	NA	NA	NA
ATG1	Short CLS	1	1	1	1	1	1	1	NA	NA
ATG2	Short CLS	1	1	1	1	1	1	NA	NA	NA
ATG8	Short CLS	1	1	1	1	1	1	NA	NA	NA
CAT5	Short CLS	NA	NA	1	1	1	1	1	1	1
CDC26	Short CLS	1	NA	1	1	1	1	1	1	1
CHD1	Short CLS	1	1	1	1	1	1	1	NA	NA
CIT1	Short CLS	1	1	1	1	1	1	1	1	1
CIT2	Short CLS	1	1	1	1	1	1	1	1	1
CIT3	Short CLS	1	NA	1	1	1	1	1	1	1
CYS3	Short CLS	1	1	1	NA	NA	1	NA	NA	NA
DOC1	Short CLS	1	NA	NA	1	1	1	1	1	1
DSE1	Short CLS	1	NA	1	1	1	1	1	NA	NA
DSE2	Short CLS	1	1	1	1	1	1	1	1	1
ECL1	Short CLS	1	1	1	1	1	1	1	1	1
EGT2	Short CLS	1	1	1	1	1	1	1	1	1
FPR1	Short CLS	1	NA	1	1	NA	1	1	1	1
FUM1	Short CLS	1	1	1	1	1	1	1	1	1
GIS1	Short CLS	1	1	1	1	1	1	1	1	1
GLK1	Short CLS	1	NA	1	1	1	1	0	0	0
GPX2	Short CLS	1	1	1	1	1	1	1	1	1
GRX1	Short CLS	1	1	1	1	NA	1	1	1	1
GRX2	Short CLS	1	1	1	1	1	1	1	1	1
GUP1	Short CLS	1	NA	NA	1	1	1	1	1	1
HAC1	Short CLS	1	1	1	1	1	1	1	1	1
HDA2	Short CLS	1	NA	NA	1	1	1	1	1	1
HFI1	Short CLS	1	NA	NA	NA	NA	1	NA	NA	NA
HSP31	Short CLS	1	NA	1	NA	NA	1	1	NA	NA
HXK1	Short CLS	1	1	1	1	1	1	1	1	1
ICL1	Short CLS	1	1	1	1	1	1	1	NA	NA
IDH1	Short CLS	NA	NA	1	1	NA	1	NA	NA	NA
IDH2	Short CLS	1	1	NA	1	1	1	NA	NA	NA
IDS2	Short CLS	1	1	1	1	1	1	1	1	1
IRA2	Short CLS	1	1	NA	1	1	1	NA	NA	NA
IRE1	Short CLS	1	1	1	1	1	1	1	1	1
ISC1	Short CLS	1	1	NA	1	1	1	NA	NA	NA
KGD1	Short CLS	1	1	1	1	1	1	1	1	1
KGD2	Short CLS	1	1	1	NA	NA	1	1	1	1
LAT1	Short CLS	1	1	1	1	1	1	NA	NA	NA
LIA1	Short CLS	1	1	1	NA	NA	1	1	1	1
LPD1	Short CLS	1	1	1	NA	NA	1	1	1	1
LSC1	Short CLS	1	1	1	1	1	1	0	0	0
LSC2	Short CLS	1	1	1	1	1	1	0	0	0
MDH1	Short CLS	1	1	1	1	1	1	1	1	1
MEF2	Short CLS	1	NA	NA	1	1	1	NA	NA	NA
MLS1	Short CLS	1	NA	1	NA	NA	1	NA	NA	NA
MSN2	Short CLS	1	1	1	1	1	1	1	1	1
MSN4	Short CLS	1	1	1	1	1	1	1	1	1
NCR1	Short CLS	1	NA	1	1	1	1	NA	NA	NA
NGR1	Short CLS	1	1	1	1	1	1	1	1	1
NTH1	Short CLS	1	1	1	1	1	1	1	1	1
NTH2	Short CLS	1	1	1	1	1	1	1	1	1
PAF1	Short CLS	1	NA	NA	NA	1	1	1	1	1
PEP4	Short CLS	1	1	1	1	1	1	1	1	1
PEX11	Short CLS	1	1	1	NA	NA	1	1	1	1
PFK1	Short CLS	1	NA	NA	1	1	1	1	NA	NA
PTC7	Short CLS	1	1	1	1	1	1	NA	NA	NA
PUT1	Short CLS	1	1	1	1	1	1	1	1	1
RAD52	Short CLS	1	1	1	1	1	1	1	1	1
RAD9	Short CLS	1	1	1	1	1	1	NA	NA	NA
RGS2	Short CLS	1	1	1	1	1	1	1	1	1
RXT2	Short CLS	NA	1	1	1	1	1	1	1	1
SAP30	Short CLS	1	NA	1	1	1	1	1	1	1
SCW11	Short CLS	1	1	1	1	1	1	NA	NA	NA
SDH1	Short CLS	1	1	1	1	1	1	1	NA	NA
SDH2	Short CLS	1	1	1	1	1	1	1	1	1
SDH4	Short CLS	1	NA	NA	1	1	1	1	1	1
SDH5	Short CLS	1	1	1	1	1	1	1	1	1
SDS3	Short CLS	1	NA	1	1	1	1	1	1	1
SET2	Short CLS	1	1	1	1	1	1	1	1	1
SGF29	Short CLS	1	1	1	1	1	1	1	1	1
SGF73	Short CLS	1	NA	NA	1	1	1	1	1	1
SIC1	Short CLS	1	1	NA	1	1	1	NA	NA	NA
SLT2	Short CLS	1	NA	1	1	1	1	NA	NA	NA
SLX5	Short CLS	1	NA	NA	NA	NA	1	NA	NA	NA
SLX8	Short CLS	1	1	NA	NA	NA	1	1	NA	NA
SNF1	Short CLS	1	1	NA	NA	NA	1	1	1	1
SNO4	Short CLS	1	1	1	1	1	NA	1	1	1
SOD1	Short CLS	1	NA	NA	NA	NA	1	NA	NA	NA
SPE1	Short CLS	1	1	1	1	1	1	NA	NA	NA
SPE2	Short CLS	1	1	1	1	1	1	1	NA	NA
SPE3	Short CLS	1	NA	1	1	1	1	1	NA	NA
SPT20	Short CLS	1	NA	NA	NA	NA	1	NA	NA	NA
SPT3	Short CLS	1	NA	NA	1	1	1	NA	NA	NA
SPT7	Short CLS	1	NA	NA	1	1	1	NA	NA	NA
STF1	Short CLS	1	1	1	1	1	1	0	0	0
SUR2	Short CLS	1	1	1	1	1	1	1	1	1
TEC1	Short CLS	1	1	1	NA	NA	1	1	1	1
TEL1	Short CLS	1	1	1	1	NA	1	1	1	1
TPS1	Short CLS	1	1	1	1	1	1	NA	NA	NA
TPS2	Short CLS	1	1	NA	1	1	1	1	1	1
UBP14	Short CLS	1	1	1	1	1	1	0	0	0
UPS1	Short CLS	1	1	1	1	1	1	1	NA	NA
XBP1	Short CLS	1	NA	1	1	1	1	1	1	1
YME1	Short CLS	1	NA	1	1	1	1	1	1	1
YPK2	Short CLS	1	1	1	1	1	1	1	1	1
ZWF1	Short CLS	NA	1	1	1	1	1	NA	NA	NA
SIR2	Short CLS	NA	1	NA	1	NA	1	NA	NA	NA
RIM15	Short CLS	1	1	1	1	1	1	1	1	1
GCN5	Short CLS	1	NA	NA	1	1	1	NA	NA	NA
SOD2	Short CLS	1	NA	1	1	1	1	1	1	1
SPT10	Short CLS	1	NA	NA	NA	NA	1	NA	NA	NA
