# Supplementary material for: The core genetic drivers of chronological aging in yeast are universal regulators of longevity
Source: Microb Cell. 2025 Oct 31;12:274–89. doi: 10.15698/mic2025.10.861 (PMC12632094; doi:10.15698/mic2025.10.861)
Supplement: Supplementary file 4 [file mic-12-274-s04.xlsx]

## Sheet: readme
CLS longevity rank obtained from metanalysis of CLS screens
The core genetic drivers of chronological aging in yeast are universal regulators of longevity
Erika Cruz-Bonilla, Sergio E. Campos, Soledad Funes, Cei Abreu-Goodger, & Alexander DeLuna
Ranked list of 4779 genes obtained after applying PROMETHEE maximizing the lifespan of five high-throughput chronological lifespan studies
Ranking was made based on the mutants net flow score by PROMETHEE II, from highest to lowest.
Columns:
ORF	Systematic identifier for knockout mutant
GENE	Common gene name for knockout mutant
LongevityCLS_rank	Rank assigned to gene according to PROMETHEE II, using equal weight allocation
phi_score	PROMETHEE II net flow score
MeanGrowth	Descriptor of the mean growth rate (mG) of knockout mutant in YPD,SDC,YPD+EtOH, YPE and YPG medium. 1: mG < 0.95; 0 :mG>=0.95
CLS_SGD	Knockout mutant is reported as affecting CLS (SGD). 1: Increased CLS, -1: Decreased CLS, 2: Increased and Decreased
RLS_SGD	Knockout mutant is reported as affecting RLS (SGD). 1: Increased RLS, -1: Decreased RLS, 2: Increased and Decreased
GenAgeOrt	Is an ortolog of a gene that regulates lifespan in at least one animal species (GenAge): 1
rank_A1	Alternative CLS ranking using proportional weights
phi_score_A1	Alternative phi-score using proportional weights
rank_A2	Alternative CLS ranking using priority weights
phi_score_A2	Alternative phi-score using priority weights
Description	Gene description from SGD database

## Sheet: CLS_rank
ORF	GENE	LongevityCLS_rank	phi_score	MeanGrowth	CLS_SGD	RLS_SGD	GenAgeOrt	rank_A1	phi_score_A1	rank_A2	phi_score_A2	Description
YDR425W	SNX41	1	3215.8	0	NA	NA	NA	1	3237.95	1	3385.87	Sorting nexin; involved in the retrieval of late-Golgi SNAREs from the post-Golgi endosome to the trans-Golgi network; interacts with Snx4p
YNL111C	CYB5	2	3052.4	0	NA	NA	NA	2	3041.09	7	2918.34	Cytochrome b5; involved in the sterol and lipid biosynthesis pathways; acts as an electron donor to support sterol C5-6 desaturation
YLL010C	PSR1	3	3049	0	NA	NA	NA	3	3030.02	4	2932.2	Plasma membrane-associated protein phosphatase; involved in the general stress response and the inactivating dephosphorylation of Mep2p; required along with binding partner Whi2p for full activation of STRE-mediated gene expression, possibly through Msn2p dephosphorylation, and for inhibition of TORC1 in response to limiting amino acids; regulates the sodium ion stress response with Psr2p; member…
YLR110C	CCW12	4	3002	0	NA	1	NA	6	2966.14	14	2766.11	Cell wall mannoprotein; plays a role in maintenance of newly synthesized areas of cell wall; localizes to periphery of small buds, septum region of larger buds, and shmoo tip; CCW12 has a paralog, YDR134C, that arose from the whole genome duplication
YGR148C	RPL24B	5	2984.2	0	NA	NA	NA	4	3006.32	2	3125.92	Ribosomal 60S subunit protein L24B; not essential for translation but may be required for normal translation rate; homologous to mammalian ribosomal protein L24, no bacterial homolog; RPL24B has a paralog, RPL24A, that arose from the whole genome duplication
YDR128W	MTC5	6	2958	0	NA	NA	NA	5	2975.15	3	3065.99	Subunit of SEACAT, a subcomplex of the SEA complex; Mtc1p, along with Rtc1p and Sea4p, redundantly inhibit the TORC1 inhibitory role of the Iml1p/SEACIT (Iml1p-Npr2p-Npr3p) subcomplex, a GAP for GTPase Gtr1p (EGOC subunit) in response to amino acid limitation, thereby resulting in activation of TORC1 signaling; SEA is a coatomer-related complex that associates dynamically with the vacuole; relati…
YBL051C	PIN4	7	2958	1	NA	NA	NA	7	2953.92	6	2920.69	Protein involved in G2/M phase progression and response to DNA damage; interacts with Rad53p; contains an RNA recognition motif, a nuclear localization signal, and several SQ/TQ cluster domains; hyperphosphorylated in response to DNA damage
YAL011W	SWC3	8	2926.8	0	1	1	NA	8	2914.83	5	2922.53	Protein of unknown function; component of the SWR1 complex, which exchanges histone variant H2AZ (Htz1p) for chromatin-bound histone H2A; required for formation of nuclear-associated array of smooth endoplasmic reticulum known as karmellae
YKR007W	MEH1	9	2915.8	1	NA	NA	NA	9	2887.41	18	2686.49	Subunit of the EGO/GSE complex; the vacuolar/endosomal membrane associated EGO/GSE complex regulates exit from rapamycin-induced growth arrest, stimulating microautophagy and sorting of Gap1p from the endosome to the plasma membrane; loss results in a defect in vacuolar acidification
YML075C	HMG1	10	2804.2	0	NA	NA	NA	11	2756.15	59	2335.55	HMG-CoA reductase; catalyzes conversion of HMG-CoA to mevalonate, which is a rate-limiting step in sterol biosynthesis; one of two isozymes; localizes to nuclear envelope; overproduction induces formation of karmellae; forms foci at nuclear periphery upon DNA replication stress; HMG1 has a paralog, HMG2, that arose from the whole genome duplication; human homolog HMGCR can complement yeast hmg1 m…
YHR032W	ERC1	11	2795.8	0	NA	1	NA	12	2755.7	37	2447.5	Member of the multi-drug and toxin extrusion (MATE) family; the MATE family is part of the multidrug/oligosaccharidyl-lipid/polysaccharide (MOP) exporter superfamily; overproduction confers ethionine resistance and accumulation of S-adenosylmethionine
YLR221C	RSA3	12	2772.8	0	NA	1	NA	10	2759.65	30	2509.84	Protein with a likely role in ribosomal maturation; required for accumulation of wild-type levels of large (60S) ribosomal subunits; binds to the helicase Dbp6p in pre-60S ribosomal particles in the nucleolus
YNL065W	AQR1	13	2757.6	0	NA	NA	NA	16	2646.58	276	1661.36	Plasma membrane transporter of the major facilitator superfamily; member of the 12-spanner drug:H(+) antiporter DHA1 family; confers resistance to short-chain monocarboxylic acids and quinidine; involved in the excretion of excess amino acids; AQR1 has a paralog, QDR1, that arose from the whole genome duplication; relocalizes from plasma membrane to cytoplasm upon DNA replication stress
YML026C	RPS18B	14	2710.6	1	1	NA	NA	13	2697.42	27	2531.84	Protein component of the small (40S) ribosomal subunit; homologous to mammalian ribosomal protein S18 and bacterial S13; RPS18B has a paralog, RPS18A, that arose from the whole genome duplication; protein abundance increases in response to DNA replication stress
YIL153W	RRD1	15	2704.4	0	NA	NA	NA	17	2635.45	197	1853.95	Peptidyl-prolyl cis/trans-isomerase; activator of the phosphotyrosyl phosphatase activity of PP2A; involved in G1 phase progression, microtubule dynamics, bud morphogenesis and DNA repair; required for rapid reduction of Sgs1p levels in response to rapamycin; subunit of the Tap42p-Sit4p-Rrd1p complex; protein increases in abundance and relative distribution to the nucleus increases upon DNA repli…
YHR121W	LSM12	16	2686.8	0	NA	NA	NA	18	2587.48	386	1514.53	Protein of unknown function that may function in RNA processing; interacts with Pbp1p and Pbp4p and associates with ribosomes; contains an RNA-binding LSM domain and an AD domain; GFP-fusion protein is induced by the DNA-damaging agent MMS; relative distribution to the nucleus increases upon DNA replication stress
YJL196C	ELO1	17	2685.4	0	NA	NA	NA	15	2654.3	63	2326.08	Elongase I, medium-chain acyl elongase; catalyzes carboxy-terminal elongation of unsaturated C12-C16 fatty acyl-CoAs to C16-C18 fatty acids; ELO1 has a paralog, ELO2, that arose from the whole genome duplication
YLR206W	ENT2	18	2661.4	0	NA	1	NA	14	2662.63	16	2735.97	Epsin-like protein required for endocytosis and actin patch assembly; functionally redundant with Ent1p; contains clathrin-binding motif at C-terminus; ENT2 has a paralog, ENT1, that arose from the whole genome duplication
YNL032W	SIW14	19	2648.6	0	1	1	NA	21	2552.29	289	1635.04	Inositol phosphatase involved in inositol pyrophosphate metabolism; hydrolyzes the beta-phosphate from the 5-diphosphate group of PP-InsPs including: 5PP-IP5 (IP7), 1,5PP-IP4 (IP8) and 5-PP-InsP4; localizes to the cytoplasm; null mutant displays an altered response to environmental stress, to nutrient deprivation in stationary phase, and has defects in actin organization and endocytosis; member o…
YCR095C	OCA4	20	2639.4	0	NA	1	NA	19	2572.87	85	2237.62	Cytoplasmic protein required for replication of Brome mosaic virus; S. cerevisiae is a model system for studying replication of positive-strand RNA viruses in their natural hosts
YHR167W	THP2	21	2610.2	1	NA	-1	NA	20	2556.36	52	2378.84	Subunit of the THO and TREX complexes; THO connects transcription elongation and mitotic recombination, and TREX is recruited to activated genes and couples transcription to mRNA export; involved in telomere maintenance
YIL158W	AIM20	22	2606.6	0	NA	NA	NA	25	2506.09	376	1526.01	Protein of unknown function; overexpression causes cell cycle delay or arrest; green fluorescent protein (GFP)-fusion protein localizes to vacuole; null mutant displays elevated frequency of mitochondrial genome loss; relocalizes from nucleus to cytoplasm upon DNA replication stress; AIM20 has a paralog, SKG1, that arose from the whole genome duplication
YIL132C	CSM2	23	2564	0	NA	NA	NA	29	2456.11	244	1727.91	Component of Shu complex (aka PCSS complex); Shu complex also includes Psy3, Shu1, Shu2, and promotes error-free DNA repair,; Shu complex mediates inhibition of Srs2p function; promotes formation of Rad51p filaments; Psy3p and Csm2p contain similar DNA-binding regions which work together to form a single DNA binding site; required for accurate chromosome segregation during meiosis
YLR094C	GIS3	24	2552.4	0	NA	NA	NA	22	2533.49	26	2532.05	Protein of unknown function
YGR206W	MVB12	25	2542.4	0	NA	NA	NA	24	2506.44	40	2434.04	ESCRT-I subunit required to stabilize ESCRT-I core complex oligomers; the ESCRT-I core complex (Stp22p, Vps28p, Srn2p) is involved in ubiquitin-dependent sorting of proteins into the endosome; deletion mutant is sensitive to rapamycin and nystatin
YBL060W	YEL1	26	2534	0	NA	1	NA	27	2475.42	123	2053.22	Guanine nucleotide exchange factor specific for Arf3p; localized to the bud neck and tip; required for localization of Arf3p to the bud neck and tip
YLR434C	YLR434C	27	2532.2	0	NA	NA	NA	30	2453.16	159	1970.12	Dubious open reading frame; unlikely to encode a functional protein, based on available experimental and comparative sequence data; partially overlaps the verified ORF TSR2/YLR435W
YLL045C	RPL8B	28	2497.8	1	NA	NA	NA	28	2463.16	107	2126.57	Ribosomal 60S subunit protein L8B; required for processing of 27SA3 pre-rRNA to 27SB pre-rRNA during assembly of large ribosomal subunit; depletion leads to a turnover of pre-rRNA; L8 binds to Domain I of 25S and 5.8 S rRNAs; mutation results in decreased amounts of free 60S subunits; homologous to mammalian ribosomal protein L7A, no bacterial homolog; RPL8B has a paralog, RPL8A, that arose from …
YKL051W	SFK1	29	2486.8	0	NA	NA	NA	26	2494.85	39	2438.44	Plasma membrane protein that may act to generate normal levels of PI4P; may act together with or upstream of Stt4p; at least partially mediates proper localization of Stt4p to the plasma membrane
YGR057C	LST7	30	2466.2	NA	NA	NA	NA	32	2420.18	122	2059.29	Subunit of the Lst4p-Lst7p GTPase activating protein complex for Gtr2p; stimulates the GTPase activity of Rag family GTPase Gtr2p, within the context of the Gtr1p-Gtr2p heterodimer, after amino acid stimulation; required for activation of TORC1 in response to amino acid stimulation; recruited to the vacuolar membrane during amino acid starvation and released from the membrane by TORC1; required f…
YJR094W-A	RPL43B	31	2463	0	NA	1	NA	23	2506.51	12	2781.03	Ribosomal 60S subunit protein L43B; homologous to mammalian ribosomal protein L37A, no bacterial homolog; RPL43B has a paralog, RPL43A, that arose from the whole genome duplication; protein abundance increases in response to DNA replication stress
YPR170C	YPR170C	32	2457.4	0	NA	NA	NA	31	2433.36	45	2415.13	Dubious open reading frame; unlikely to encode a functional protein, based on available experimental and comparative sequence data; partially overlaps ORFs YPR169W-A and YPR170W-B
YCL061C	MRC1	33	2433.8	0	NA	-1	NA	38	2376.16	130	2036.82	S-phase checkpoint protein required for DNA replication; couples DNA helicase and polymerase; interacts with and stabilizes Pol2p at stalled replication forks during stress, where it forms a pausing complex with Tof1p and is phosphorylated by Mec1p; defines a novel S-phase checkpoint with Hog1p that coordinates DNA replication and transcription upon osmostress; protects uncapped telomeres; Dia2p-…
YKR057W	RPS21A	34	2424	0	NA	2	NA	45	2344.66	351	1554.85	Protein component of the small (40S) ribosomal subunit; homologous to mammalian ribosomal protein S21, no bacterial homolog; RPS21A has a paralog, RPS21B, that arose from the whole genome duplication
YLR085C	ARP6	35	2423.4	0	1	NA	NA	36	2382.87	74	2293.12	Actin-related protein that binds nucleosomes; a component of the SWR1 complex, which exchanges histone variant H2AZ (Htz1p) for chromatin-bound histone H2A
YDR092W	UBC13	36	2419.2	0	NA	NA	1	44	2345.16	332	1582.8	E2 ubiquitin-conjugating enzyme; involved in the error-free DNA postreplication repair pathway; interacts with Mms2p to assemble ubiquitin chains at the Ub Lys-63 residue; DNA damage triggers redistribution from the cytoplasm to the nucleus
YNL099C	OCA1	37	2401.8	0	NA	1	NA	47	2318.72	137	2013.28	Putative protein tyrosine phosphatase; required for cell cycle arrest in response to oxidative damage of DNA
YLR264W	RPS28B	38	2367.2	1	NA	NA	NA	50	2300.72	324	1590.99	Protein component of the small (40S) ribosomal subunit; homologous to mammalian ribosomal protein S28, no bacterial homolog; has an extraribosomal function in autoregulation, in which Rps28Bp binds to a decapping complex via Edc3p, which then binds to RPS28B mRNA leading to its decapping and degradation; RPS28B has a paralog, RPS28A, that arose from the whole genome duplication
YDL191W	RPL35A	39	2360	1	NA	1	NA	52	2297.66	312	1606.92	Ribosomal 60S subunit protein L35A; homologous to mammalian ribosomal protein L35 and bacterial L29; RPL35A has a paralog, RPL35B, that arose from the whole genome duplication
YBR014C	GRX7	40	2359.4	0	NA	NA	NA	39	2373.15	67	2304.98	Cis-golgi localized monothiol glutaredoxin; more similar in activity to dithiol than other monothiol glutaredoxins; involved in the oxidative stress response; does not bind metal ions; GRX7 has a paralog, GRX6, that arose from the whole genome duplication
YML021C	UNG1	41	2355.4	0	NA	1	NA	63	2227.79	966	933.17	Uracil-DNA glycosylase; required for repair of uracil in DNA formed by spontaneous cytosine deamination; efficiently excises uracil from single-stranded DNA in vivo; not required for strand-specific mismatch repair; cell-cycle regulated, expressed in late G1; localizes to mitochondria and nucleus
YDR305C	HNT2	42	2354.6	0	NA	NA	NA	35	2388.82	20	2642.84	Dinucleoside triphosphate hydrolase; has similarity to the tumor suppressor FHIT and belongs to the histidine triad (HIT) superfamily of nucleotide-binding proteins
YPR179C	HDA3	43	2352.4	0	NA	1	NA	33	2416.27	10	2816.05	Subunit of the HDA1 histone deacetylase complex; possibly tetrameric trichostatin A-sensitive class II histone deacetylase complex contains Hda1p homodimer and an Hda2p-Hda3p heterodimer; required for the activity of the complex; relocalizes to the cytosol in response to hypoxia; similar to Hda2p
YDL112W	TRM3	44	2351.8	0	NA	NA	NA	37	2377.03	33	2498.81	2'-O-ribose methyltransferase; catalyzes the ribose methylation of the guanosine nucleotide at position 18 of tRNAs
YCR082W	AHC2	45	2347.4	0	NA	NA	NA	34	2404.85	9	2843.77	Component of the ADA histone acetyltransferase complex; Ahc2p and Ahc1p are unique to the ADA complex and not shared with the related SAGA and SLIK complexes; may tether Ahc1p to the complex
YDR007W	TRP1	46	2338.4	1	NA	NA	NA	41	2364.48	36	2453.14	Phosphoribosylanthranilate isomerase; catalyzes the third step in tryptophan biosynthesis; in 2004, the sequence of TRP1 from strain S228C was updated by changing the previously annotated internal STOP (TAA) to serine (TCA); enhances vegetative growth at low and high temperatures when used as an auxotrophic marker in strains such as W303
YKR100C	SKG1	47	2337	0	NA	NA	NA	57	2260.97	403	1495	Transmembrane protein with a role in cell wall polymer composition; localizes on inner surface of plasma membrane at bud and in daughter cell; SKG1 has a paralog, AIM20, that arose from the whole genome duplication
YHR028C	DAP2	48	2335.4	0	NA	NA	NA	58	2253.28	587	1273.64	Dipeptidyl aminopeptidase; synthesized as a glycosylated precursor; localizes to the vacuolar membrane; similar to Ste13p
YBR226C	YBR226C	49	2334.2	NA	NA	1	NA	46	2320.78	47	2400.99	Dubious open reading frame; unlikely to encode a functional protein, based on available experimental and comparative sequence data; partially overlaps the uncharacterized ORF YBR225W
YMR230W	RPS10B	50	2333.8	0	1	NA	1	56	2275.99	314	1605.57	Protein component of the small (40S) ribosomal subunit; homologous to mammalian ribosomal protein S10, no bacterial homolog; RPS10B has a paralog, RPS10A, that arose from the whole genome duplication; mutations in the human homolog associated with Diamond-Blackfan anemia
YML062C	MFT1	51	2327.8	1	NA	-1	NA	55	2277.11	235	1745.32	Subunit of the THO complex; THO is a nuclear complex comprised of Hpr1p, Mft1p, Rlr1p, and Thp2p, that is involved in transcription elongation and mitotic recombination; involved in telomere maintenance
YLL025W	PAU17	52	2319	0	NA	NA	NA	42	2360.44	17	2720.75	Protein of unknown function; member of the seripauperin multigene family encoded mainly in subtelomeric regions; SWAT-GFP and mCherry fusion proteins localize to the vacuole; YLL025W is not an essential gene
YHR016C	YSC84	53	2318.4	0	NA	1	NA	40	2367.37	21	2623.83	Actin-binding protein; involved in bundling of actin filaments and endocytosis of actin cortical patches; activity stimulated by Las17p; contains SH3 domain similar to Rvs167p; YSC84 has a paralog, LSB3, that arose from the whole genome duplication
YMR052W	FAR3	54	2318.2	0	NA	NA	NA	49	2301.74	68	2304.3	Protein of unknown function; involved in recovery from cell cycle arrest in response to pheromone, in a Far1p-independent pathway; interacts with Far7p, Far8p, Far9p, Far10p, and Far11p; localizes to the endoplasmic reticulum; protein abundance increases in response to DNA replication stress
YDR024W	FYV1	55	2317.2	NA	NA	NA	NA	67	2179.43	792	1082.7	Dubious open reading frame; unlikely to encode a functional protein, based on available experimental and comparative sequence data; not conserved in closely related Saccharomyces species; mutation decreases survival upon exposure to K1 killer toxin
YIL092W	YIL092W	56	2313.8	0	NA	NA	NA	51	2299.23	62	2329.31	Putative protein of unknown function; green fluorescent protein (GFP)-fusion protein localizes to the cytoplasm and to the nucleus
YLR213C	CRR1	57	2305	0	NA	NA	NA	48	2315.84	81	2245.03	Putative glycoside hydrolase of the spore wall envelope; required for normal spore wall assembly, possibly for cross-linking between the glucan and chitosan layers; expressed during sporulation
YGL023C	PIB2	58	2300	0	NA	NA	NA	66	2201.1	551	1314.52	Protein of unknown function; contains FYVE domain; similar to Fab1 and Vps27
YGL078C	DBP3	59	2298.4	1	NA	2	NA	60	2247.78	290	1634.97	RNA-Dependent ATPase, member of DExD/H-box family; involved in cleavage of site A3 within the ITS1 spacer during rRNA processing; not essential for growth, but deletion causes severe slow-growth phenotype
YDL135C	RDI1	60	2294.4	0	NA	NA	1	43	2347.95	11	2783.74	Rho GDP dissociation inhibitor; involved in the localization and regulation of Cdc42p and Rho1p; protein abundance increases in response to DNA replication stress
YHR003C	TCD1	61	2290	0	NA	NA	NA	54	2295.53	43	2426.16	tRNA threonylcarbamoyladenosine dehydratase; required for the ct6A tRNA base modification, where an adenosine at position 37 is modified to form a cyclized active ester with an oxazolone ring; localized to the mitochondrial outer membrane; TCD1 has a paralog, TCD2, that arose from the whole genome duplication
YBR093C	PHO5	62	2287.6	0	NA	NA	NA	61	2236.34	301	1620.47	Repressible acid phosphatase; 1 of 3 repressible acid phosphatases that also mediates extracellular nucleotide-derived phosphate hydrolysis; secretory pathway derived cell surface glycoprotein; induced by phosphate starvation and coordinately regulated by PHO4 and PHO2
YPR007C	REC8	63	2274.2	0	NA	1	NA	53	2296.47	35	2463.73	Meiosis-specific component of the sister chromatid cohesion complex; alpha-kleisin family member that maintains cohesion between homologous chromosomes during meiosis I until chromosome arm-associated Rec8p is cleaved by Esp1p; cohesion between sister chromatid centromeres is maintained until metaphase of meiosis II when it is cleaved by Esp1; independent of the role in cohesion, Rec8p promotes a…
YOR107W	RGS2	64	2261.8	0	-1	1	NA	64	2215.54	308	1609.84	Negative regulator of glucose-induced cAMP signaling; directly activates the GTPase activity of the heterotrimeric G protein alpha subunit Gpa2p
YHL006C	SHU1	65	2260.4	0	NA	NA	NA	80	2113.71	965	933.447	Component of Shu complex (aka PCSS complex); Shu complex also includes Psy3, Csm2, Shu2, and promotes error-free DNA repair, mediates inhibition of Srs2p function; essential for promoting the establishment of homolog bias during meiotic homologous recombination; promotes both crossover (CO) and non-crossover (NCO) pathways of meiotic recombination and formation of Rad51p filaments
YDR326C	YSP2	66	2231.8	0	NA	NA	NA	62	2227.91	144	2002.86	Sterol-binding protein; has a probable role in retrograde transport of sterols from the plasma membrane to the ER; contains two StART-like domains that bind sterols and a GRAM domain; co-localizes to puncta in the cortical ER with Sip3p; one of six StART-like domain-containing proteins in yeast that may be involved in sterol transfer between intracellular membranes; conserved across eukaryotes
YKL176C	LST4	67	2231.6	1	NA	NA	NA	88	2090.93	902	990.516	Subunit of the Lst4p-Lst7p GTPase activating protein complex for Gtr2p; stimulates the GTPase activity of Rag family GTPase Gtr2p, within the context of the Gtr1p-Gtr2p heterodimer, after amino acid stimulation; required for activation of TORC1 in response to amino acid stimulation; recruited to the vacuolar membrane during amino acid starvation and released from the membrane by TORC1; required f…
YJL149W	DAS1	68	2228.2	0	NA	NA	NA	69	2174.09	240	1737.46	Putative SCF ubiquitin ligase F-box protein; interacts physically with both Cdc53p and Skp1 and genetically with CDC34; similar to putative F-box protein YDR131C
YBR225W	YBR225W	69	2221	1	NA	NA	NA	65	2201.6	80	2265.84	Putative protein of unknown function; non-essential gene identified in a screen for mutants affected in mannosylphophorylation of cell wall components
YFR008W	FAR7	70	2203.2	0	NA	NA	NA	68	2178.66	89	2211.36	Protein involved in recovery from pheromone-induced cell cycle arrest; acts in a Far1p-independent pathway; interacts with Far3p, Far8p, Far9p, Far10p, and Far11p; protein abundance increases in response to DNA replication stress
YDR099W	BMH2	71	2197.8	0	NA	1	1	59	2250.95	31	2507.19	14-3-3 protein, minor isoform; controls proteome at post-transcriptional level, binds proteins and DNA, involved in regulation of many processes including exocytosis, vesicle transport, Ras/MAPK signaling, and rapamycin-sensitive signaling; protein increases in abundance and relative distribution to the nucleus increases upon DNA replication stress; abundance relative to Bmh1p increases during sp…
YIL042C	PKP1	72	2197.4	0	NA	NA	NA	92	2076.29	782	1090.98	Mitochondrial protein kinase; involved in negative regulation of pyruvate dehydrogenase complex activity by phosphorylating the ser-133 residue of the Pda1p subunit; acts in concert with kinase Pkp2p and phosphatases Ptc5p and Ptc6p
YBR048W	RPS11B	73	2196	NA	NA	NA	NA	73	2157.57	298	1627.68	Protein component of the small (40S) ribosomal subunit; homologous to mammalian ribosomal protein S11 and bacterial S17; RPS11B has a paralog, RPS11A, that arose from the whole genome duplication
YJR066W	TOR1	74	2195.8	0	1	2	1	91	2087.63	987	914.6	PIK-related protein kinase and rapamycin target; subunit of TORC1, a complex that controls growth in response to nutrients by regulating translation, transcription, ribosome biogenesis, nutrient transport and autophagy; involved in meiosis; TOR1 has a paralog, TOR2, that arose from the whole genome duplication
YIL164C	NIT1	75	2176.2	0	NA	NA	NA	83	2110.81	365	1538.9	Nitrilase; member of the nitrilase branch of the nitrilase superfamily; in closely related species and other S. cerevisiae strain backgrounds YIL164C and adjacent ORF, YIL165C, likely constitute a single ORF encoding a nitrilase gene
YKR052C	MRS4	76	2166.4	0	NA	NA	NA	82	2111.99	292	1633.54	Iron transporter of the mitochondrial carrier family; mediates Fe2+ transport across the inner mitochondrial membrane; active under low-iron conditions; may transport other cations; protein abundance increases in response to DNA replication stress; MRS4 has a paralog, MRS3, that arose from the whole genome duplication
YOR374W	ALD4	77	2142.6	0	NA	NA	NA	75	2156.07	79	2274.84	Mitochondrial aldehyde dehydrogenase; required for growth on ethanol and conversion of acetaldehyde to acetate; phosphorylated; activity is K+ dependent; utilizes NADP+ or NAD+ equally as coenzymes; expression is glucose repressed; can substitute for cytosolic NADP-dependent aldehyde dehydrogenase when directed to the cytosol; human homolog ALDH2 can complement yeast ald4 mutant
YOL112W	MSB4	78	2139.6	0	NA	NA	NA	71	2172.47	44	2420.62	GTPase-activating protein of the Ras superfamily; acts primarily on Sec4p, localizes to the bud site and bud tip; msb3 msb4 double mutation causes defects in secretion and actin organization; similar to the TBC-domain Tre2 oncogene; MSB4 has a paralog, MSB3, that arose from the whole genome duplication; human homolog USP6NL can complement yeast msb3 msb4 double null mutant
YLR178C	TFS1	79	2136.2	0	NA	NA	NA	77	2133.99	113	2102.87	Inhibitor of carboxypeptidase Y (Prc1p), and Ras GAP (Ira2p); phosphatidylethanolamine-binding protein (PEBP) family member and ortholog of hPEBP1/RKIP, a natural metastasis suppressor; targets to vacuolar membranes during stationary phase; acetylated by NatB N-terminal acetyltransferase; protein abundance increases in response to DNA replication stress
YLR227C	ADY4	80	2135.8	0	NA	NA	NA	81	2112.14	247	1726.36	Structural component of the meiotic outer plaque; outer plaque is a membrane-organizing center that assembles on the cytoplasmic face of the spindle pole body during meiosis II and triggers the formation of the prospore membrane
YLR111W	YLR111W	81	2134.6	0	NA	NA	NA	85	2107.55	109	2121.78	Putative protein of unknown function; conserved across S. cerevisiae strains
YOR167C	RPS28A	82	2127.8	0	NA	NA	NA	90	2087.74	285	1642.72	Protein component of the small (40S) ribosomal subunit; has an extraribosomal function in regulation of RPS28B, in which Rps28Ap binds to a decapping complex via Edc3p, which then binds to RPS28B mRNA leading to its decapping and degradation; homologous to mammalian ribosomal protein S28, no bacterial homolog; RPS28A has a paralog, RPS28B, that arose from the whole genome duplication
YAL027W	SAW1	83	2126.2	0	NA	NA	NA	74	2157.33	69	2302.49	5'- and 3'-flap DNA binding protein; recruits Rad1p-Rad10p to single-strand annealing intermediates with 3' non-homologous tails for removal during double-strand break repair; complexes with Rad1p-Rad10p and stimulates its endonuclease activity; green fluorescent protein (GFP)-fusion protein localizes to the nucleus
YGL226C-A	OST5	84	2124.8	0	NA	NA	NA	86	2096.74	111	2105.87	Zeta subunit of the oligosaccharyltransferase complex of the ER lumen; complex catalyzes asparagine-linked glycosylation of newly synthesized proteins
YIL131C	FKH1	85	2121.8	0	NA	NA	NA	87	2094.09	170	1936.67	Forkhead family transcription factor; rate-limiting replication origin activator; evolutionarily conserved lifespan regulator; binds multiple chromosomal elements with distinct specificities, cell cycle dynamics; regulates transcription elongation, chromatin silencing at mating loci, expression of G2/M phase genes; facilitates clustering, activation of early-firing replication origins; binds HML …
YBL104C	SEA4	86	2121.6	0	NA	NA	NA	76	2155.26	38	2441.46	Subunit of SEACAT, a subcomplex of the SEA complex; Sea4p, along with Rtc1p and Mtc5p, redundantly inhibit the TORC1 inhibitory role of the Iml1p/SEACIT (Iml1p-Npr2p-Npr3p) subcomplex, a GAP for GTPase Gtr1p (EGOC subunit) in response to amino acid limitation, thereby resulting in activation of TORC1 signaling; SEA is a coatomer-related complex that associates dynamically with the vacuole; contai…
YEL014C	YEL014C	87	2117.8	0	NA	NA	NA	95	2059.68	245	1727.15	Putative protein of unknown function; conserved among S. cerevisiae strains
YOR375C	GDH1	88	2112.8	0	NA	NA	NA	108	1965.52	1481	582.81	NADP(+)-dependent glutamate dehydrogenase; synthesizes glutamate from ammonia and alpha-ketoglutarate; rate of alpha-ketoglutarate utilization differs from Gdh3p; expression regulated by nitrogen and carbon sources; GDH1 has a paralog, GDH3, that arose from the whole genome duplication
YNL129W	NRK1	89	2110.6	0	NA	NA	NA	79	2116.26	139	2011.4	Nicotinamide riboside kinase; catalyzes the phosphorylation of nicotinamide riboside and nicotinic acid riboside in salvage pathways for NAD+ biosynthesis
YJL105W	SET4	90	2107.4	0	NA	NA	NA	84	2108.05	114	2101.81	Protein of unknown function, contains a SET domain; SET4 has a paralog, SET3, that arose from the whole genome duplication
YDR483W	KRE2	91	2096.8	0	NA	NA	NA	103	1990.06	1167	782.673	Alpha1,2-mannosyltransferase of the Golgi; involved in protein mannosylation; KRE2 has a paralog, KTR6, that arose from the whole genome duplication
YER028C	MIG3	92	2094.8	0	NA	NA	NA	89	2089.27	192	1864.24	Transcriptional regulator; partially nonfunctional in S288C strains but has a major role in catabolite repression and ethanol response in some other strains; involved in response to toxic agents; phosphorylation by Snf1p or the Mec1p pathway inactivates Mig3p, allowing induction of damage response genes
YIR023W	DAL81	93	2093	NA	NA	NA	NA	70	2172.65	13	2770.43	Positive regulator of genes in multiple nitrogen degradation pathways; contains DNA binding domain but does not appear to bind the dodecanucleotide sequence present in the promoter region of many genes involved in allantoin catabolism
YBL087C	RPL23A	94	2080.2	1	NA	1	NA	72	2163.52	15	2738.49	Ribosomal 60S subunit protein L23A; homologous to mammalian ribosomal protein L23 and bacterial L14; RPL23A has a paralog, RPL23B, that arose from the whole genome duplication
YLR342W	FKS1	95	2078.4	0	NA	-1	NA	107	1968.74	815	1060.88	Catalytic subunit of 1,3-beta-D-glucan synthase; functionally redundant with alternate catalytic subunit Gsc2p; binds to regulatory subunit Rho1p; involved in cell wall synthesis and maintenance; localizes to sites of cell wall remodeling; FKS1 has a paralog, GSC2, that arose from the whole genome duplication
YAL031C	GIP4	96	2072.2	0	NA	NA	NA	99	2028.24	348	1557.31	Cytoplasmic protein that regulates protein phosphatase 1 Glc7p; protein overexpression relocalizes Glc7p from the nucleus and prevents chromosome segregation; potential Cdc28p substrate
YJL065C	DLS1	97	2068	0	NA	NA	NA	93	2073.91	72	2296.79	Subunit of ISW2/yCHRAC chromatin accessibility complex; ISW2/yCHRAC also includes Itc1p, Isw2p, and Dpb4p; involved in inheritance of telomeric silencing; DLS1 has a paralog, DPB3, that arose from the whole genome duplication
YLL062C	MHT1	98	2065.4	0	NA	NA	NA	78	2129.62	28	2524.26	S-methylmethionine-homocysteine methyltransferase; functions along with Sam4p in the conversion of S-adenosylmethionine (AdoMet) to methionine to control the methionine/AdoMet ratio
YNL218W	MGS1	99	2060	0	NA	NA	NA	101	2015.82	430	1467.68	Protein with DNA-dependent ATPase and ssDNA annealing activities; involved in maintenance of genome; interacts functionally with DNA polymerase delta; homolog of human Werner helicase interacting protein (WHIP); forms nuclear foci upon DNA replication stress
YHL043W	ECM34	100	2052.4	0	NA	NA	NA	121	1939.18	1187	769.949	Protein of unknown function; member of the DUP380 subfamily of conserved, often subtelomerically-encoded proteins; SWAT-GFP, seamless-GFP and mCherry C-terminal fusion proteins localize to the cytosol
YLR406C	RPL31B	101	2048	NA	NA	NA	1	96	2059.33	115	2097.42	Ribosomal 60S subunit protein L31B; associates with karyopherin Sxm1p; loss of both Rpl31p and Rpl39p confers lethality; homologous to mammalian ribosomal protein L31, no bacterial homolog; RPL31B has a paralog, RPL31A, that arose from the whole genome duplication
YOL041C	NOP12	102	2047.6	1	NA	1	NA	124	1925.28	1216	750.68	Nucleolar protein involved in pre-25S rRNA processing; also involved in biogenesis of large 60S ribosomal subunit; contains an RNA recognition motif (RRM); binds to Ebp2; similar to Nop13p and Nsr1p
YPL127C	HHO1	103	2046.4	0	1	NA	NA	113	1954.22	439	1449.77	Histone H1, linker histone with roles in meiosis and sporulation; decreasing levels early in sporulation may promote meiosis, and increasing levels during sporulation facilitate compaction of spore chromatin; binds to promoters and within genes in mature spores; may be recruited by Ume6p to promoter regions, contributing to transcriptional repression outside of meiosis; suppresses DNA repair invo…
YIL077C	RCI37	104	2038	0	NA	NA	NA	127	1923.02	897	994.697	Protein that associates with the large mitoribosomal subunit; the authentic, non-tagged protein is detected in highly purified mitochondria in high-throughput studies; deletion confers sensitivity to 4-(N-(S-glutathionylacetyl)amino) phenylarsenoxide (GSAO)
YKR099W	BAS1	105	2034.6	NA	NA	1	NA	106	1976.44	638	1228.76	Myb-related transcription factor; involved in regulating basal and induced expression of genes of the purine and histidine biosynthesis pathways; also involved in regulation of meiotic recombination at specific genes
YDL232W	OST4	106	2031.6	0	NA	NA	NA	114	1953.3	632	1233.7	Subunit of the oligosaccharyltransferase complex of the ER lumen; complex catalyzes protein asparagine-linked glycosylation; type I membrane protein required for incorporation of Ost3p or Ost6p into the OST complex
YGL087C	MMS2	107	2022.4	0	NA	NA	NA	98	2029.44	93	2196.83	Ubiquitin-conjugating enzyme variant; involved in error-free postreplication repair; forms a heteromeric complex with Ubc13p, an active ubiquitin-conjugating enzyme; cooperates with chromatin-associated RING finger proteins, Rad18p and Rad5p; protein abundance increases in response to DNA replication stress
YBR076W	ECM8	108	2016.8	0	NA	NA	NA	97	2046.86	56	2357.72	Non-essential protein of unknown function
YLR238W	FAR10	109	2013.8	0	NA	NA	NA	105	1978.59	160	1965.33	Protein involved in recovery from arrest in response to pheromone; acts in a cell cycle arrest recovery pathway independent from Far1p; interacts with Far3p, Far7p, Far8p, Far9p, and Far11p; potential Cdc28p substrate; FAR10 has a paralog, VPS64, that arose from the whole genome duplication
YIL029C	EMA17	110	2004.8	0	NA	NA	NA	139	1884.35	970	928.754	Putative protein of unknown function; deletion confers sensitivity to 4-(N-(S-glutathionylacetyl)amino) phenylarsenoxide (GSAO); YIL029C has a paralog, YPR071W, that arose from a single-locus duplication
YDR497C	ITR1	111	2000.6	0	NA	1	NA	133	1906.59	699	1172.66	Myo-inositol transporter; member of the sugar transporter superfamily; expression is repressed by inositol and choline via Opi1p and derepressed via Ino2p and Ino4p; relative distribution to the vacuole increases upon DNA replication stress; ITR1 has a paralog, ITR2, that arose from the whole genome duplication
YDR500C	RPL37B	112	2000.2	1	NA	1	NA	94	2066.49	23	2590.91	Ribosomal 60S subunit protein L37B; required for processing of 27SB pre-rRNA and formation of stable 66S assembly intermediates; protein abundance increases in response to DNA replication stress; homologous to mammalian ribosomal protein L37, no bacterial homolog; RPL37B has a paralog, RPL37A, that arose from the whole genome duplication
YML042W	CAT2	113	1995.2	0	NA	NA	NA	136	1894.94	599	1263.76	Carnitine acetyl-CoA transferase; present in both mitochondria and peroxisomes; transfers activated acetyl groups to carnitine to form acetylcarnitine which can be shuttled across membranes
YOL155C	HPF1	114	1989.6	0	NA	NA	NA	123	1936.51	353	1553.81	Haze-protective mannoprotein; reduces the particle size of aggregated proteins in white wines
YNR069C	BSC5	115	1988.4	0	NA	NA	NA	109	1962.78	281	1657.98	Protein of unknown function; shows homology with N-terminal end of Bul1p; ORF exhibits genomic organization compatible with a translational readthrough-dependent mode of expression; readthrough expression includes YNR068C and the locus for this readthrough is termed BUL3; Bul3p is involved in ubiquitin-mediated sorting of plasma membrane proteins; readthrough and shortened forms of Bul3p interact…
YDL213C	NOP6	116	1973	0	NA	NA	NA	134	1902.49	636	1228.93	rRNA-binding protein required for 40S ribosomal subunit biogenesis; contains an RNA recognition motif (RRM); hydrophilin essential to overcome the stress of the desiccation-rehydration process; NOP6 may be a fungal-specific gene as no homologs have been yet identified in higher eukaryotes
YDR083W	RRP8	117	1971.4	1	NA	NA	1	132	1908.94	841	1042.75	Nucleolar S-adenosylmethionine-dependent rRNA methyltransferase; methylates adenine (m1A) of the large subunit (LSU) rRNA at position 645; involved in pre-rRNA cleavage at site A2; mutation is synthetically lethal with a gar1 mutation; deletion disrupts telomere maintenance by influencing the expression of neighboring gene STN1
YBL005W	PDR3	118	1971	0	NA	NA	NA	118	1947.12	178	1910.88	Transcriptional activator of the pleiotropic drug resistance network; regulates expression of ATP-binding cassette (ABC) transporters through binding to cis-acting PDRE sites (PDR responsive elements); has a role in response to drugs and organic solvents; post-translationally up-regulated in cells lacking functional mitochondrial genome; involved in diauxic shift; relative distribution to nucleus…
YOR124C	UBP2	119	1969	0	NA	NA	NA	110	1958.53	150	1994.06	Ubiquitin-specific protease; removes ubiquitin from ubiquitinated proteins; controls K63 homeostasis during oxidative stress; deubiquitinates Rsp5p and is required for MVB sorting of membrane proteins; can cleave polyubiquitin and has isopeptidase activity
YAL040C	CLN3	120	1966.4	0	NA	NA	NA	102	2014.49	32	2499.2	G1 cyclin involved in cell cycle progression; activates Cdc28p kinase to promote G1 to S phase transition; plays a role in regulating transcription of other G1 cyclins, CLN1 and CLN2; regulated by phosphorylation and proteolysis; acetyl-CoA induces CLN3 transcription in response to nutrient repletion to promote cell-cycle entry; cell cycle arrest phenotype of the cln1 cln2 cln3 triple null mutant…
YDR142C	PEX7	121	1964	0	NA	1	NA	116	1950.59	145	2002.51	Peroxisomal signal receptor for peroxisomal matrix proteins; recognizes the N-terminal nonapeptide signal (PTS2); WD repeat protein; defects in human homolog cause lethal rhizomelic chondrodysplasia punctata (RCDP)
YJL157C	FAR1	122	1962.8	0	NA	NA	NA	126	1924.22	417	1477.6	CDK inhibitor and nuclear anchor; during the cell cycle Far1p sequesters the GEF Cdc24p in the nucleus; phosphorylation by Cdc28p-Cln results in SCFCdc4 complex-mediated ubiquitin-dependent degradation, releasing Cdc24p for export and activation of GTPase Cdc42p; in response to pheromone, phosphorylation of Far1p by MAPK Fus3p results in association with, and inhibition of Cdc28p-Cln, as well as …
YNL239W	LAP3	123	1961.4	0	NA	NA	NA	128	1917.41	362	1542.75	Cysteine aminopeptidase with homocysteine-thiolactonase activity; protects cells against homocysteine toxicity; has bleomycin hydrolase activity in vitro; transcription is regulated by galactose via Gal4p; orthologous to human BLMH
YPL026C	SKS1	124	1960.2	0	NA	NA	NA	100	2027.72	25	2532.47	Putative serine/threonine protein kinase; involved in the adaptation to low concentrations of glucose independent of the SNF3 regulated pathway; SKS1 has a paralog, VHS1, that arose from the whole genome duplication
YMR179W	SPT21	125	1959	1	NA	-1	NA	104	1985.77	94	2194.45	Protein with a role in transcriptional silencing; required for normal transcription at several loci including HTA2-HTB2 and HHF2-HHT2, but not required at the other histone loci; functionally related to Spt10p; localizes to nuclear foci that become diffuse upon DNA replication stress
YBR073W	RDH54	126	1953.2	0	NA	1	NA	111	1954.9	172	1934.81	DNA-dependent ATPase; DNA recombination/repair translocase, supercoils DNA and promotes DNA strand opening; stimulates strand exchange by modifying dsDNA topology; involved in recombinational repair of DNA double-strand breaks (DSBs) during mitosis and meiosis; phosphorylated in Mec1p-, Rad53p-dependent way in response to one DSB; contributes to remodelling of nucleosomes; proposed to be involved…
YPL027W	SMA1	127	1952.2	0	NA	NA	NA	131	1909.66	355	1551.89	Protein of unknown function involved in prospore membrane assembly; involved in the assembly of the prospore membrane during sporulation; interacts with Spo14p
YBL063W	KIP1	128	1950.8	0	NA	NA	NA	129	1915.14	241	1735.96	Kinesin-related motor protein; required for mitotic spindle assembly, chromosome segregation, and 2 micron plasmid partitioning; functionally redundant with Cin8p for chromosomal but not plasmid functions
YNL127W	FAR11	129	1950.2	0	NA	NA	NA	154	1838.48	963	939.588	Protein involved in recovery from cell cycle arrest; acts in response to pheromone; also involved in regulation of intra-S DNA damage checkpoint and autophagy; is essential for dephosphorylation of Atg13p; interacts with Far3p, Far7p, Far8p, Far9p, Far10p and with the phosphatases Pph21p, Pph22p and Pph3p; has similarity to the N- and C-termini of N. crassa HAM-2; similar to human Fam40A and Fam4…
YNL191W	DUG3	130	1940.6	0	NA	NA	NA	162	1821.1	1027	883.211	Component of glutamine amidotransferase (GATase II); forms a complex with Dug2p to degrade glutathione (GSH) and other peptides containing a gamma-glu-X bond in an alternative pathway to GSH degradation by gamma-glutamyl transpeptidase (Ecm38p)
YML121W	GTR1	131	1937.4	NA	NA	1	NA	117	1949.85	124	2052.1	Subunit of a TORC1-stimulating GTPase and the EGO/GSE complex; subunit of Gtr1-Gtr2, a GTPase that activates TORC1 in response to amino acid stimulation; subunit of EGO/GSE, a vacuolar/endosomal membrane complex that regulates exit from rapamycin-induced growth arrest and sorting of Gap1p from the endosome to the plasma membrane; involved in phosphate transport and telomeric chromatin silencing; …
YMR140W	SIP5	132	1936.2	0	NA	NA	NA	119	1944.87	117	2081.76	Protein of unknown function; interacts with both the Reg1p/Glc7p phosphatase and the Snf1p kinase; forms cytoplasmic foci upon DNA replication stress
YJL064W	YJL064W	133	1929.6	0	NA	NA	NA	165	1814.97	1005	899.355	Dubious open reading frame; unlikely to encode a functional protein, based on available experimental and comparative sequence data; completely overlaps the verified gene YJL065C/DLS1
YNL293W	MSB3	134	1924	0	NA	NA	NA	115	1951.58	125	2049.27	Rab GTPase-activating protein; regulates endocytosis via inactivation of Vps21p at endosomes and vacuole fusion via inactivation of Ypt7p at vacuoles; also acts on Ypt52p and Sec4p; localizes to plasma membrane, sites of polarized growth; relocalizes from bud neck to cytoplasm upon DNA replication stress; similar to TBC-domain Tre2 oncogene; MSB3 has a paralog, MSB4, that arose from the whole gen…
YIR019C	FLO11	135	1923.8	0	NA	NA	NA	125	1924.45	131	2033.94	GPI-anchored cell surface glycoprotein (flocculin); required for pseudohyphal and invasive growth, flocculation, and biofilm formation; major determinant of colony morphology; transcription regulated by the MAPK pathway (Ste12p and Tec1p) and the cAMP pathway (Flo8p); required for formation of fibrous interconnections between cells of a wild strain; role in co-flocculation with other yeast specie…
YMR110C	HFD1	136	1918.8	0	NA	NA	NA	112	1954.47	112	2104.13	Dehydrogenase involved in ubiquinone and sphingolipid metabolism; converts 4-hydroxybenzaldehyde into 4-hydroxybenzoate for ubiquinone anabolism, hexadecenal to hexadecenoic acid in sphingosine 1-phosphate catabolism; human homolog ALDH3A2, mutated in Sjogren-Larsson syndrome, can rescue yeast hfd1 mutant; human ALDH3A1, but not ALDH3A2, rescues pABA- respiratory growth phenotype of hfd1 null; da…
YKL175W	ZRT3	137	1910.8	0	NA	NA	NA	148	1862.33	550	1315.47	Vacuolar membrane zinc transporter; transports zinc from storage in the vacuole to the cytoplasm when needed; transcription is induced under conditions of zinc deficiency
YLR194C	NCW2	138	1909.8	0	NA	NA	NA	140	1883.85	265	1686.22	Structural constituent of the cell wall; attached to the plasma membrane by a GPI-anchor; expression is upregulated in response to cell wall stress; null mutant is sensitive to the antifungal agent polyhexamethylene biguanide, resistant to zymolyase treatment and has increased chitin deposition
YOL044W	PEX15	139	1905	0	NA	NA	NA	149	1860.08	379	1522.84	Tail-anchored type II integral peroxisomal membrane protein; required for peroxisome biogenesis; cells lacking Pex15p mislocalize peroxisomal matrix proteins to cytosol; overexpression results in impaired peroxisome assembly
YPR109W	GLD1	140	1903.8	0	NA	NA	NA	142	1879.69	194	1858.89	Predicted membrane protein; SWAT-GFP and mCherry fusion proteins localize to the endoplasmic reticulum; diploid deletion strain has high budding index
YLR181C	VTA1	141	1903.4	0	NA	NA	NA	157	1830.28	373	1528.86	Multivesicular body (MVB) protein; involved in endosomal protein sorting; regulates Vps4p activity by promoting its oligomerization; has an N-terminal Vps60- and Did2- binding domain, a linker region, and a C-terminal Vps4p binding domain
YMR161W	HLJ1	142	1901	0	NA	NA	NA	120	1942.32	86	2236.52	Co-chaperone for Hsp40p; anchored in the ER membrane; with its homolog Ydj1p promotes ER-associated protein degradation (ERAD) of integral membrane substrates; similar to E. coli DnaJ
YLR388W	RPS29A	143	1896.6	1	NA	NA	NA	144	1869.77	440	1449.12	Protein component of the small (40S) ribosomal subunit; homologous to mammalian ribosomal protein S29 and bacterial S14; RPS29A has a paralog, RPS29B, that arose from the whole genome duplication
YMR095C	SNO1	144	1895	0	NA	NA	NA	141	1883.73	339	1574.24	Protein of unconfirmed function; involved in pyridoxine metabolism; expression is induced during stationary phase; forms a putative glutamine amidotransferase complex with Snz1p, with Sno1p serving as the glutaminase
YOR351C	MEK1	145	1891	0	NA	NA	NA	122	1937.81	66	2306.47	Meiosis-specific serine/threonine protein kinase; functions in meiotic checkpoint, promotes recombination between homologous chromosomes by suppressing double strand break repair between sister chromatids; stabilizes Hop1-Thr318 phosphorylation to promote interhomolog recombination and checkpoint responses during meiosis
YKL025C	PAN3	146	1889.6	0	NA	NA	NA	176	1787.12	702	1167.96	Essential subunit of the Pan2p-Pan3p poly(A)-ribonuclease complex; poly (A) mRNA binding subunit which recruits mRNA to the complex; the Pan2p-Pan3p complex controls poly(A) tail length and regulates the stoichiometry and activity of postreplication repair complexes
YMR255W	GFD1	147	1882.2	0	NA	NA	NA	155	1836.53	492	1390.36	Coiled-coiled protein of unknown function; identified as a high-copy suppressor of a dbp5 mutation; protein abundance increases in response to DNA replication stress
YOL052C	SPE2	148	1879	0	-1	NA	NA	160	1822.51	395	1501.11	S-adenosylmethionine decarboxylase; required for the biosynthesis of spermidine and spermine; cells lacking Spe2p require spermine or spermidine for growth in the presence of oxygen but not when grown anaerobically
YDR509W	YDR509W	149	1873.4	0	NA	NA	NA	145	1867.48	146	2001.75	Dubious open reading frame; unlikely to encode a functional protein, based on available experimental and comparative sequence data
YIL130W	ASG1	150	1872.2	0	NA	1	NA	187	1763.99	1590	508.975	Zinc cluster protein proposed to be a transcriptional regulator; regulator involved in the stress response; null mutants have a respiratory deficiency, calcofluor white sensitivity and slightly increased cycloheximide resistance
YDR461W	MFA1	151	1868	NA	NA	1	NA	138	1884.42	99	2164.11	Mating pheromone a-factor; made by a cells; interacts with alpha cells to induce cell cycle arrest and other responses leading to mating; biogenesis involves C-terminal modification, N-terminal proteolysis, and export; also encoded by MFA2
YKL124W	SSH4	152	1864	0	NA	NA	NA	137	1885.89	92	2198.88	Specificity factor required for Rsp5p-dependent ubiquitination; also required for sorting of cargo proteins at the multivesicular body; identified as a high-copy suppressor of a SHR3 deletion, increasing steady-state levels of amino acid permeases
YBL042C	FUI1	153	1860.8	0	NA	NA	NA	135	1900.45	64	2325.93	High affinity uridine permease, localizes to the plasma membrane; also mediates low but significant transport of the cytotoxic nucleoside analog 5-fluorouridine; not involved in uracil transport; relative distribution to the vacuole increases upon DNA replication stress
YOL124C	TRM11	154	1860.8	0	NA	NA	NA	189	1750.41	1271	710.655	Catalytic subunit of adoMet-dependent tRNA methyltransferase complex; required for the methylation of the guanosine nucleotide at position 10 (m2G10) in tRNAs; contains a THUMP domain and a methyltransferase domain; another complex member is Trm112p
YBR031W	RPL4A	155	1860.4	0	NA	NA	NA	170	1797.92	586	1273.79	Ribosomal 60S subunit protein L4A; N-terminally acetylated; homologous to mammalian ribosomal protein L4 and bacterial L4; RPL4A has a paralog, RPL4B, that arose from the whole genome duplication
YDR371W	CTS2	156	1859.4	0	NA	NA	NA	168	1803.62	402	1495.6	Putative chitinase; functionally complements A. gossypii cts2 mutant sporulation defect
YDR450W	RPS18A	157	1857.6	NA	NA	NA	NA	158	1827.98	482	1397.93	Protein component of the small (40S) ribosomal subunit; homologous to mammalian ribosomal protein S18 and bacterial S13; RPS18A has a paralog, RPS18B, that arose from the whole genome duplication; protein increases in abundance and relocalizes from cytoplasm to nuclear foci upon DNA replication stress
YDL109C	YDL109C	158	1857.4	0	NA	NA	NA	159	1824.55	267	1685.98	Putative lipase; involved in lipid metabolism; not an essential gene; YDL109C has a paralog, ROG1, that arose from the whole genome duplication
YDL188C	PPH22	159	1846.4	0	NA	NA	NA	193	1743.07	1000	902.982	Catalytic subunit of protein phosphatase 2A, PP2A; functionally redundant with Pph21p; C-terminally methylated; forms alternate complexes with several regulatory subunits; involved in signal transduction and regulation of mitosis; protein abundance increases in response to DNA replication stress; dephosphorylates Tel1p/Mec1p-phosphorylated Cdc13p to promote telomerase release from telomeres at G2…
YLR441C	RPS1A	160	1845.6	0	NA	1	NA	164	1817.1	488	1394.53	Ribosomal protein of the small (40S) subunit; homologous to mammalian ribosomal protein S3A, no bacterial homolog; RPS1A has a paralog, RPS1B, that arose from the whole genome duplication
YHR131C	YHR131C	161	1845	0	NA	NA	NA	161	1821.9	206	1828.53	Putative protein of unknown function; GFP-fusion protein localizes to the cytoplasm; overexpression causes cell cycle delay or arrest; contains a PH domain and binds phosphatidylinositols and other lipids in a large-scale study; YHR131C has a paralog, YNL144C, that arose from the whole genome duplication
YOR321W	PMT3	162	1844	0	NA	1	NA	183	1769.86	601	1263.36	Protein O-mannosyltransferase; transfers mannose residues from dolichyl phosphate-D-mannose to protein serine/threonine residues; acts in a complex with Pmt5p, can instead interact with Pmt1p in some conditions; antifungal drug target; PMT3 has a paralog, PMT2, that arose from the whole genome duplication
YPL061W	ALD6	163	1842.2	NA	1	NA	NA	172	1795.97	584	1276.85	Cytosolic aldehyde dehydrogenase; activated by Mg2+ and utilizes NADP+ as the preferred coenzyme; required for conversion of acetaldehyde to acetate; constitutively expressed; locates to the mitochondrial outer surface upon oxidative stress
YNL195C	YNL195C	164	1836.6	0	NA	NA	NA	179	1781.02	463	1418.49	Protein of unknown function; shares a promoter with YNL194C; the authentic, non-tagged protein is detected in highly purified mitochondria in high-throughput studies; YNL195C has a paralog, HBT1, that arose from the whole genome duplication
YDR121W	DPB4	165	1834.6	0	NA	-1	NA	143	1874.39	73	2293.16	Subunit of DNA pol epsilon and of ISW2 chromatin accessibility complex; involved in both chromosomal DNA replication and inheritance of telomeric silencing; stabilizes the interaction of Pol epsilon with primer-template DNA, positively affecting the processivity of the polymerase and exonuclease activities of Pol epsilon; interacts with extranucleosomal DNA and acts as anchor point for ISW2 compl…
YBR168W	PEX32	166	1828.6	NA	NA	NA	NA	191	1746.89	624	1239.35	Peroxisomal integral membrane protein; involved in negative regulation of peroxisome size; partially functionally redundant with Pex31p; genetic interactions suggest action at a step downstream of steps mediated by Pex28p and Pex29p
YDR481C	PHO8	167	1828.2	0	NA	-1	NA	167	1808.82	261	1695.55	Repressible vacuolar alkaline phosphatase; regulated by levels of Pi and by Pho4p, Pho9p, Pho80p, Pho81p and Pho85p; dephosphorylates phosphotyrosyl peptides; contributes to NAD+ metabolism by producing nicotinamide riboside from NMN
YNL254C	RTC4	168	1828	0	NA	NA	NA	171	1796.18	363	1539.51	Protein of unknown function; null mutation suppresses cdc13-1 temperature sensitivity; (GFP)-fusion protein localizes to both the cytoplasm and the nucleus
YFL010W-A	AUA1	169	1825	0	NA	NA	NA	169	1799.69	489	1393.1	Protein required for the negative regulation by ammonia of Gap1p; Gap1p is a general amino acid permease
YER040W	GLN3	170	1822	NA	1	NA	NA	153	1840.29	106	2126.65	Transcriptional activator of genes regulated by nitrogen catabolite repression; localization and activity regulated by quality of nitrogen source and Ure2p
YJL191W	RPS14B	171	1816.6	0	NA	NA	NA	147	1863.7	65	2311.85	Protein component of the small (40S) ribosomal subunit; required for ribosome assembly and 20S pre-rRNA processing; mutations confer cryptopleurine resistance; homologous to mammalian ribosomal protein S14 and bacterial S11; RPS14B has a paralog, RPS14A, that arose from the whole genome duplication
YGL175C	SAE2	172	1811.8	0	NA	NA	NA	151	1848.84	76	2286.61	Endonuclease required for telomere elongation; required for telomeric 5' C-rich strand resection; involved in ds-break repair and processing hairpin DNA structures with the MRX complex; function requires sumoylation and phosphorylation; exists as inactive oligomers that are transiently released into smaller active units by phosphorylation; DNA damage triggers Sae2p removal, so active Sae2p is pre…
YJR125C	ENT3	173	1808.4	0	NA	1	NA	205	1709.61	1001	902.58	Protein containing an N-terminal epsin-like domain; involved in clathrin recruitment and traffic between the Golgi and endosomes; associates with the clathrin adaptor Gga2p
YJL150W	YJL150W	174	1808.2	0	NA	NA	NA	197	1729.37	760	1109.53	Dubious open reading frame; unlikely to encode a functional protein, based on available experimental and comparative sequence data
YER007C-A	TMA20	175	1806.8	NA	NA	NA	NA	150	1857.13	71	2298.14	Protein of unknown function that associates with ribosomes; has a putative RNA binding domain; interacts with Tma22p; null mutant exhibits translation defects; has homology to human oncogene MCT-1; protein abundance increases in response to DNA replication stress
YBL068W	PRS4	176	1805.2	0	NA	NA	NA	146	1864.68	77	2279.24	5-phospho-ribosyl-1(alpha)-pyrophosphate synthetase, synthesizes PRPP; which is required for nucleotide, histidine, and tryptophan biosynthesis; one of five related enzymes, which are active as heteromultimeric complexes; PRS4 has a paralog, PRS2, that arose from the whole genome duplication; a missense mutation in the conserved residue R196 of its human homolog PRPS1 is pathogenic
YOL006C	TOP1	177	1805	0	NA	NA	1	185	1764.25	223	1776.37	Topoisomerase I; nuclear enzyme that relieves torsional strain in DNA by cleaving and re-sealing the phosphodiester backbone; relaxes both positively and negatively supercoiled DNA; functions in replication, transcription, and recombination; role in processing ribonucleoside monophosphates in genomic DNA into irreversible single-strand breaks; enzymatic activity and interaction with Nsr1p are neg…
YNL096C	RPS7B	178	1803.8	0	NA	NA	NA	166	1814.16	306	1614.54	Protein component of the small (40S) ribosomal subunit; interacts with Kti11p; deletion causes hypersensitivity to zymocin; homologous to mammalian ribosomal protein S7, no bacterial homolog; RPS7B has a paralog, RPS7A, that arose from the whole genome duplication; protein abundance increases in response to DNA replication stress
YMR029C	FAR8	179	1803.8	0	NA	NA	NA	177	1786.5	246	1726.38	Protein involved in recovery from arrest in response to pheromone; acts in a cell cycle arrest recovery pathway independent from Far1p; interacts with Far3p, Far7p, Far9p, Far10p, and Far11p
YGL096W	TOS8	180	1803	0	NA	1	NA	195	1739.12	1065	859.103	Homeodomain-containing protein and putative transcription factor; found associated with chromatin; target of SBF transcription factor; induced during meiosis and under cell-damaging conditions; TOS8 has a paralog, CUP9, that arose from the whole genome duplication
YHR123W	EPT1	181	1801	0	NA	NA	NA	211	1691.85	1210	755.09	sn-1,2-diacylglycerol ethanolamine- and cholinephosphotranferase; not essential for viability; EPT1 has a paralog, CPT1, that arose from the whole genome duplication
YKL005C	BYE1	182	1797.2	0	NA	NA	NA	152	1845.08	101	2144.57	Negative regulator of transcription elongation; contains a TFIIS-like domain that associates with chromatin and a PHD domain that interacts with H3K4me3; multicopy suppressor of temperature-sensitive ess1 mutations, binds RNA polymerase II large subunit
YBL086C	YBL086C	183	1793	0	NA	NA	NA	180	1779.26	174	1924.98	Protein of unknown function; green fluorescent protein (GFP)-fusion protein localizes to the cell periphery
YNR056C	BIO5	184	1790.2	0	NA	NA	NA	184	1767.9	445	1440.08	Putative transmembrane protein involved in the biotin biosynthesis; responsible for uptake of 7-keto 8-aminopelargonic acid; BIO5 is in a cluster of 3 genes (BIO3, BIO4, and BIO5) that mediate biotin synthesis
YNL302C	RPS19B	185	1786.8	NA	NA	1	NA	173	1791.83	215	1797.9	Protein component of the small (40S) ribosomal subunit; required for assembly and maturation of pre-40 S particles; homologous to mammalian ribosomal protein S19, no bacterial homolog; mutations in human RPS19 are associated with Diamond Blackfan anemia; RPS19B has a paralog, RPS19A, that arose from the whole genome duplication
YFL013C	IES1	186	1782.6	0	NA	NA	NA	163	1820.16	84	2237.66	Subunit of the INO80 chromatin remodeling complex; relocalizes to the cytosol in response to hypoxia
YOR337W	TEA1	187	1774.8	0	NA	NA	NA	130	1914.27	8	2902.47	Ty1 enhancer activator involved in Ty enhancer-mediated transcription; required for full levels of Ty enhancer-mediated transcription; C6 zinc cluster DNA-binding protein
YNL227C	JJJ1	188	1773.8	1	NA	NA	NA	192	1744.4	660	1208	Co-chaperone that stimulates the ATPase activity of Ssa1p; required for a late step of ribosome biogenesis; associated with the cytosolic large ribosomal subunit; contains a J-domain; mutation causes defects in fluid-phase endocytosis
YMR219W	ESC1	189	1772.2	0	NA	NA	NA	188	1756.96	234	1748.28	Protein involved in telomeric silencing; required for quiescent cell telomere hypercluster localization at nuclear membrane vicinity; interacts with PAD4-domain of Sir4p
YNL028W	YNL028W	190	1770.2	0	NA	NA	NA	229	1652.51	1200	763.265	Dubious open reading frame; unlikely to encode a functional protein, based on available experimental and comparative sequence data
YNL136W	EAF7	191	1766.2	1	NA	-1	NA	156	1834.83	70	2299.7	Subunit of the NuA4 histone acetyltransferase complex; NuA4 acetylates the N-terminal tails of histones H4 and H2A
YDL124W	YDL124W	192	1754.6	0	NA	NA	NA	186	1764.17	166	1948.76	NADPH-dependent alpha-keto amide reductase; reduces aromatic alpha-keto amides, aliphatic alpha-keto esters, and aromatic alpha-keto esters; member of the aldo-keto reductase (AKR) family; protein abundance increases in response to DNA replication stress
YFR032C-A	RPL29	193	1754	1	NA	1	NA	182	1775.51	148	1997.67	Ribosomal 60S subunit protein L29; not essential for translation, but required for proper joining of large and small ribosomal subunits and for normal translation rate; homologous to mammalian ribosomal protein L29, no bacterial homolog
YMR062C	ARG7	194	1752.8	NA	NA	NA	NA	246	1617.17	1432	616.472	Mitochondrial ornithine acetyltransferase; catalyzes the fifth step in arginine biosynthesis; also possesses acetylglutamate synthase activity, regenerates acetylglutamate while forming ornithine
YMR176W	ECM5	195	1752.8	0	NA	NA	1	209	1692.58	964	936.031	Subunit of the Snt2C complex; physically associates with Snt2p and Rpd3p; along with Snt2p, recruits Rpd3p to a small number of promoters; also colocalizes with Snt2p, independently of Rpd3p, to promoters of stress response genes in response to oxidative stress; contains ATP/GTP-binding site motif A; null mutant exhibits increased cellular volume, large drooping buds with elongated necks; relativ…
YGL021W	ALK1	196	1751	0	NA	NA	NA	190	1748.34	419	1475.02	Protein kinase; along with its paralog, ALK2, required for proper spindle positioning and nuclear segregation following mitotic arrest, proper organization of cell polarity factors in mitosis, proper localization of formins and polarity factors, and survival in cells that activate spindle assembly checkpoint; phosphorylated in response to DNA damage; ALK1 has a paralog, ALK2, that arose from the …
YOR229W	WTM2	197	1750.4	0	NA	NA	NA	200	1723.97	254	1709.95	Transcriptional modulator; involved in regulation of meiosis, silencing, and expression of RNR genes; involved in response to replication stress; contains WD repeats; relocalizes to the cytosol in response to hypoxia; WTM2 has a paralog, UME1, that arose from the whole genome duplication
YCL038C	ATG22	198	1748.4	0	NA	NA	NA	194	1740.38	268	1679.33	Vacuolar integral membrane protein required for efflux of amino acids; required for efflux of amino acids during autophagic body breakdown in the vacuole; null mutation causes a gradual loss of viability during starvation
YHR081W	LRP1	199	1738	1	NA	-1	NA	270	1580.39	1666	461.216	Nuclear exosome-associated nucleic acid binding protein; involved in RNA processing, surveillance, degradation, tethering, and export; forms a stable heterodimer with Rrp6p and regulates its exonucleolytic activity; rapidly degraded by the proteasome in the absence of Rrp6p; homolog of mammalian nuclear matrix protein C1D involved in regulation of DNA repair and recombination
YNL255C	GIS2	200	1737.8	NA	NA	NA	NA	240	1629.3	1170	781.219	Translational activator for mRNAs with internal ribosome entry sites; associates with polysomes and binds to a specific subset of mRNAs; localizes to RNA processing bodies (P bodies) and to stress granules; may have a role in translation regulation under stress conditions; ortholog of human ZNF9/CNBP, a gene involved in myotonic dystrophy type 2
YBR170C	NPL4	201	1736.4	0	NA	NA	NA	202	1718.77	511	1368.99	Substrate-recruiting cofactor of the Cdc48p-Npl4p-Ufd1p segregase; assists Cdc48p in the dislocation of misfolded, polyubiquitinated ERAD substrates that are subsequently delivered to the proteasome for degradation; also involved in the regulated destruction of resident ER membrane proteins, such as HMG-CoA reductase (Hmg1/2p) and cytoplasmic proteins (Fbp1p); role in mobilizing membrane bound tr…
YPR037C	ERV2	202	1736.4	0	NA	NA	NA	214	1680.61	758	1113.03	Flavin-linked sulfhydryl oxidase localized to the ER lumen; involved in disulfide bond formation within the endoplasmic reticulum (ER)
YBR259W	YBR259W	203	1734.2	0	NA	NA	NA	221	1669.9	648	1223.61	Protein of unknown function; YBR259W is not an essential gene; forms cytoplasmic foci upon DNA replication stress
YJR060W	CBF1	204	1725.8	NA	NA	NA	NA	196	1731.65	387	1513.45	Basic helix-loop-helix (bHLH) protein; forms homodimer to bind E-box consensus sequence CACGTG present at MET gene promoters and centromere DNA element I (CDEI); affects nucleosome positioning at this motif; associates with other transcription factors such as Met4p and Isw1p to mediate transcriptional activation or repression; associates with kinetochore proteins, required for chromosome segregat…
YDR485C	VPS72	205	1722.4	0	NA	NA	NA	212	1685.97	242	1735.54	Htz1p-binding component of the SWR1 complex; exchanges histone variant H2AZ (Htz1p) for chromatin-bound histone H2A; may function as a lock that prevents removal of H2AZ from nucleosomes; required for vacuolar protein sorting
YBR229C	ROT2	206	1720.6	0	NA	NA	NA	201	1723.18	199	1851.13	Glucosidase II catalytic subunit; required to trim the final glucose in N-linked glycans; required for normal cell wall synthesis; mutations in rot2 suppress tor2 mutations, and are synthetically lethal with rot1 mutations
YOR054C	VHS3	207	1715.4	0	NA	NA	NA	206	1699.66	203	1834.31	Negative regulatory subunit of protein phosphatase 1 Ppz1p; involved in coenzyme A biosynthesis; subunit of the phosphopantothenoylcysteine decarboxylase (PPCDC; Cab3p, Sis2p, Vhs3p) complex and the CoA-Synthesizing Protein Complex (CoA-SPC: Cab2p, Cab3p, Cab4p, Cab5p, Sis2p and Vhs3p)
YOR308C	SNU66	208	1713.2	0	NA	NA	NA	208	1692.92	286	1640.86	Component of the U4/U6.U5 snRNP complex; involved in pre-mRNA splicing via spliceosome; also required for pre-5S rRNA processing and may act in concert with Rnh70p; has homology to human SART-1
YFL026W	STE2	209	1713	NA	NA	NA	NA	181	1779	58	2337.78	Receptor for alpha-factor pheromone; seven transmembrane-domain GPCR that interacts with both pheromone and a heterotrimeric G protein to initiate the signaling response that leads to mating between haploid a and alpha cells
YHR203C	RPS4B	210	1708	1	1	NA	NA	207	1695.11	279	1660.29	Protein component of the small (40S) ribosomal subunit; homologous to mammalian ribosomal protein S4, no bacterial homolog; RPS4B has a paralog, RPS4A, that arose from the whole genome duplication
YPL114W	YPL114W	211	1705	0	NA	NA	NA	231	1652.35	480	1398.9	Dubious open reading frame; unlikely to encode a functional protein, based on available experimental and comparative sequence data; largely overlaps ORF YPL113C; diploid deletion in BY4743 strain background exhibits high budding index
YJL098W	SAP185	212	1704	0	NA	1	NA	219	1673	738	1139.95	Protein that forms a complex with the Sit4p protein phosphatase; required for Sit4p function; member of a family of similar proteins including Sap4p, Sap155p, and Sap190p; SAP185 has a paralog, SAP190, that arose from the whole genome duplication
YOR344C	TYE7	213	1704	0	NA	NA	NA	213	1682.82	288	1636.75	Serine-rich protein that contains a bHLH DNA binding motif; binds E-boxes of glycolytic genes and contributes to their activation; may function as a transcriptional activator in Ty1-mediated gene expression; bHLH stands for basic-helix-loop-helix
YLR043C	TRX1	214	1702.6	NA	NA	NA	NA	174	1790.79	29	2515.57	Cytoplasmic thioredoxin isoenzyme; part of thioredoxin system which protects cells against oxidative and reductive stress; forms LMA1 complex with Pbi2p; acts as a cofactor for Tsa1p; required for ER-Golgi transport and vacuole inheritance; with Trx2p, facilitates mitochondrial import of small Tims Tim9p, Tim10p, Tim13p by maintaining them in reduced form; abundance increases iunder DNA replicati…
YMR169C	ALD3	215	1701.2	0	NA	NA	NA	175	1787.94	41	2433.22	Cytoplasmic aldehyde dehydrogenase; involved in beta-alanine synthesis; uses NAD+ as the preferred coenzyme; very similar to Ald2p; expression is induced by stress and repressed by glucose
YKL034W	TUL1	216	1698.8	NA	NA	NA	NA	203	1710.83	141	2009.13	Subunit of the DSC ubiquitin ligase complex; golgi-localized RING-finger ubiquitin ligase (E3) involved in sorting polar transmembrane domain containing membrane proteins to multivesicular bodies for delivery to the vacuole; proposed involvement in the quality control of misfolded TMD containing proteins; ortholog of fission yeast dsc1
YMR225C	MRPL44	217	1696.4	0	NA	NA	NA	210	1692.09	191	1864.42	Mitochondrial ribosomal protein of the large subunit; protein abundance increases in response to DNA replication stress
YMR181C	YMR181C	218	1695	0	NA	NA	NA	218	1673.68	273	1667.33	Protein of unknown function; mRNA transcribed as part of a bicistronic transcript with a predicted transcriptional repressor RGM1/YMR182C; mRNA is destroyed by nonsense-mediated decay (NMD); not an essential gene; YMR181C has a paralog, YPL229W, that arose from the whole genome duplication
YOR023C	AHC1	219	1694.2	0	NA	NA	NA	234	1646.31	561	1304.47	Subunit of the Ada histone acetyltransferase complex; required for structural integrity of the complex; Ahc2p and Ahc1p are unique to the ADA complex and not shared with the related SAGA and SLIK complexes; Ahc2p may tether Ahc1p to the complex
YJL075C	APQ13	220	1692	NA	NA	NA	NA	271	1572.42	1352	669.401	Dubious open reading frame; unlikely to encode a functional protein, based on available experimental and comparative sequence data; not conserved in closely related Saccharomyces species; 85% of ORF overlaps the verified gene NET1; null mutant is sensitive to sorbate
YGR239C	PEX21	221	1691.6	0	NA	NA	NA	178	1781.46	34	2467.71	Peroxin required for peroxisomal matrix protein targeting; acts on proteins containing the PTS2 targeting sequence; interacts with Pex7p; constitutively expressed; partially redundant with Pex18p; required for import of the Gpd1p-Pnc1p heterodimer in which only Gpd1p has a peroxisomal targeting signal; relative distribution to cytoplasmic foci increases upon DNA replication stress
YFL042C	LAM5	222	1689.2	0	NA	NA	NA	256	1604.6	1022	889.224	Putative sterol transfer protein; one of six StART-like domain-containing proteins in yeast that may be involved in sterol transfer between intracellular membranes; conserved across eukaryotes; has both GRAM and StART-like (VASt) domains; localizes to membrane contact sites throughout the cell, including nucleus-vacuole junctions and ER-mitochondrial contact sites
YBR181C	RPS6B	223	1687.2	0	NA	NA	NA	260	1597.62	1485	581.722	Protein component of the small (40S) ribosomal subunit; homologous to mammalian ribosomal protein S6, no bacterial homolog; phosphorylated on S233 by Ypk3p in a TORC1-dependent manner, and on S232 in a TORC1/2-dependent manner by Ypk1/2/3p; RPS6B has a paralog, RPS6A, that arose from the whole genome duplication
YKL096W-A	CWP2	224	1686.2	0	NA	NA	NA	199	1727.18	140	2009.78	Covalently linked cell wall mannoprotein; major constituent of the cell wall; plays a role in stabilizing the cell wall; involved in low pH resistance; precursor is GPI-anchored
YGR263C	SAY1	225	1684.4	0	NA	NA	NA	217	1677.94	340	1567.08	Sterol deacetylase; component of the sterol acetylation/deacetylation cycle along with Atf2p; active both in the endoplasmic reticulum (ER) and in lipid droplets; integral membrane protein with active site in the ER lumen; green fluorescent protein (GFP)-fusion protein localizes to the ER
YPR130C	YPR130C	226	1678.6	0	NA	NA	NA	204	1709.78	127	2041.89	Dubious open reading frame; unlikely to encode a functional protein, based on available experimental and comparative sequence data
YNL023C	FAP1	227	1677.2	0	NA	NA	NA	241	1626.1	779	1099.02	Protein that binds to Fpr1p; confers rapamycin resistance by competing with rapamycin for Fpr1p binding; accumulates in the nucleus upon treatment of cells with rapamycin; has similarity to D. melanogaster shuttle craft and human NFX1
YDR101C	ARX1	228	1670	1	NA	NA	NA	248	1613.52	698	1173.9	Nuclear export factor for the ribosomal pre-60S subunit; shuttling factor which directly binds FG rich nucleoporins and facilities translocation through the nuclear pore complex; interacts directly with Alb1p; responsible for Tif6p recycling defects in the absence of Rei1; associated with the ribosomal export complex
YLR449W	FPR4	229	1669.4	0	NA	NA	NA	281	1554.4	1615	492.846	Peptidyl-prolyl cis-trans isomerase (PPIase); nuclear proline isomerase; affects expression of multiple genes via its role in nucleosome assembly; catalyzes isomerization of proline residues in histones H3 and H4, which affects lysine methylation of those histones; PPIase domain acts as a transcriptional repressor when tethered to DNA by lexA, and repressor activity is dependent on PPIase activit…
YOL056W	GPM3	230	1665.4	0	NA	NA	NA	215	1680.12	226	1771.58	Nonfunctional homolog of Gpm1p phosphoglycerate mutase; if functional, would convert 3-phosphoglycerate to 2-phosphoglycerate in glycolysis; GPM3 has a paralog, GPM2, that arose from the whole genome duplication
YDR284C	DPP1	231	1663	0	NA	1	NA	233	1647.68	549	1315.87	Diacylglycerol pyrophosphate (DGPP) phosphatase; zinc-regulated vacuolar membrane-associated lipid phosphatase, dephosphorylates DGPP to phosphatidate (PA) and Pi, then PA to diacylglycerol; involved in lipid signaling and cell metabolism
YDL134C	PPH21	232	1662.2	0	NA	NA	NA	198	1727.29	75	2288.55	Catalytic subunit of protein phosphatase 2A, PP2A; functionally redundant with Pph22p; C-terminally methylated; forms alternate complexes with several regulatory subunits; involved in signal transduction and regulation of mitosis; forms nuclear foci upon DNA replication stress; PPH21 has a paralog, PPH22, that arose from the whole genome duplication
YOR301W	RAX1	233	1660.8	0	NA	NA	NA	238	1631.5	338	1575.3	Protein involved in bud site selection during bipolar budding; localization requires Rax2p; has similarity to members of the insulin-related peptide superfamily
YPR111W	DBF20	234	1659.2	0	NA	1	NA	223	1661.3	453	1429.4	Ser/Thr kinase involved in late nuclear division; one of the mitotic exit network (MEN) proteins; necessary for the execution of cytokinesis; also plays a role in regulating the stability of SWI5 and CLB2 mRNAs; DBF20 has a paralog, DBF2, that arose from the whole genome duplication
YER010C	YER010C	235	1658	0	NA	NA	NA	222	1663.14	212	1805.18	Bifunctional HMG aldolase/oxaloacetate decarboxylase; requires divalent metal ions for activity; competitively inhibited by oxalate; forms a ring-shaped homotrimer; similar to members of the prokaryotic RraA family of class II (divalent metal ion dependent) pyruvate aldolases from the meta cleavage pathways of protocatechuate and gallate
YOR081C	TGL5	236	1655.6	0	NA	NA	NA	220	1671.24	211	1807.86	Bifunctional triacylglycerol lipase and LPA acyltransferase; lipid particle-localized triacylglycerol (TAG) lipase involved in triacylglycerol mobilization; catalyzes acylation of lysophosphatidic acid (LPA); potential Cdc28p substrate; TGL5 has a paralog, TGL4, that arose from the whole genome duplication
YJL165C	HAL5	237	1651.8	0	NA	NA	NA	262	1596.94	689	1178.77	Putative protein kinase; overexpression increases sodium and lithium tolerance, whereas gene disruption increases cation and low pH sensitivity and impairs potassium uptake, suggesting a role in regulation of Trk1p and/or Trk2p transporters; HAL5 has a paralog, KKQ8, that arose from the whole genome duplication
YIL107C	PFK26	238	1651.4	0	NA	NA	NA	297	1527.66	1777	396.41	6-phosphofructo-2-kinase; inhibited by phosphoenolpyruvate and sn-glycerol 3-phosphate; has negligible fructose-2,6-bisphosphatase activity; transcriptional regulation involves protein kinase A
YLR311C	YLR311C	239	1651.2	0	NA	NA	NA	276	1561.2	1115	825.573	Dubious open reading frame; unlikely to encode a functional protein, based on available experimental and comparative sequence data
YIL149C	MLP2	240	1651	0	NA	1	NA	296	1529.82	1428	618.742	Myosin-like protein associated with the nuclear envelope; nuclear basket protein that connects the nuclear pore complex with the nuclear interior; involved in the Tel1p pathway that controls telomere length; MLP2 has a paralog, MLP1, that arose from the whole genome duplication
YPR090W	YPR090W	241	1650.4	0	NA	NA	NA	228	1654.72	232	1762.32	Merged open reading frame; does not encode a discrete protein; YPR090W was originally annotated as an independent ORF, but as a result of a sequence change, it was merged with an adjacent ORF into a single reading frame, designated YPR089W
YAL017W	PSK1	242	1648.6	0	NA	NA	NA	232	1651.92	477	1402.47	PAS domain-containing serine/threonine protein kinase; coordinately regulates protein synthesis and carbohydrate metabolism and storage in response to a unknown metabolite that reflects nutritional status; PSK1 has a paralog, PSK2, that arose from the whole genome duplication
YDR447C	RPS17B	243	1647	0	NA	NA	NA	279	1556.17	1124	819.419	Ribosomal protein 51 (rp51) of the small (40s) subunit; homologous to mammalian ribosomal protein S17, no bacterial homolog; RPS17B has a paralog, RPS17A, that arose from the whole genome duplication; protein abundance increases in response to DNA replication stress
YPL119C	DBP1	244	1644.6	0	NA	NA	NA	243	1620.91	609	1257.8	Putative ATP-dependent RNA helicase of the DEAD-box protein family; mutants show reduced stability of the 40S ribosomal subunit scanning through 5' untranslated regions of mRNAs; protein abundance increases in response to DNA replication stress; DBP1 has a paralog, DED1, that arose from the whole genome duplication
YJL108C	PRM10	245	1641.2	0	NA	NA	NA	257	1602.01	749	1122.99	Pheromone-regulated protein; proposed to be involved in mating; predicted to have 5 transmembrane segments; induced by treatment with 8-methoxypsoralen and UVA irradiation
YJL145W	SFH5	246	1638.4	0	NA	NA	NA	269	1582.87	856	1026.93	Non-classical phosphatidylinositol transfer protein (PITP); exhibits PI- but not PC-transfer activity; localizes to the peripheral endoplasmic reticulum, cytosol and microsomes; similar to Sec14p; partially relocalizes to the plasma membrane upon DNA replication stress
YOR267C	HRK1	247	1638.2	NA	NA	1	NA	278	1558.01	1270	711.341	Protein kinase; implicated in activation of the plasma membrane H(+)-ATPase Pma1p in response to glucose metabolism; plays a role in ion homeostasis; protein abundance increases in response to DNA replication stress
YHR185C	PFS1	248	1635.4	0	NA	NA	NA	264	1593.11	754	1117.41	Sporulation protein required for prospore membrane formation; required for prospore membrane formation at selected spindle poles; ensures functionality of all four spindle pole bodies during meiosis II; not required for meiotic recombination or meiotic chromosome segregation
YLR365W	YLR365W	249	1632.4	0	NA	NA	NA	286	1545.64	1110	831.879	Putative protein of unknown function; conserved among S. cerevisiae strains; YLR365W is not an essential gene
YMR048W	CSM3	250	1629.6	0	NA	-1	NA	244	1619.97	255	1704.23	Replication fork associated factor; required for stable replication fork pausing; component of the DNA replication checkpoint pathway; required for accurate chromosome segregation during meiosis; forms nuclear foci upon DNA replication stress
YNR059W	MNT4	251	1628.4	0	NA	NA	NA	318	1498.24	1751	407.125	Putative alpha-1,3-mannosyltransferase; not required for protein O-glycosylation; SWAT-GFP and mCherry fusion proteins localize to the endoplasmic reticulum and vacuole respectively
YML048W-A	YML048W-A	252	1627.6	0	NA	NA	NA	230	1652.35	147	2001.5	Dubious open reading frame; unlikely to encode a functional protein, based on available experimental and comparative sequence data; overlaps ORF PRM6/YML047C
YOR368W	RAD17	253	1625	0	NA	NA	NA	239	1630.34	278	1660.62	Checkpoint protein; involved in the activation of the DNA damage and meiotic pachytene checkpoints; with Mec3p and Ddc1p, forms a clamp that is loaded onto partial duplex DNA; homolog of human and S. pombe Rad1 and U. maydis Rec1 proteins
YDR126W	SWF1	254	1624.8	1	NA	NA	NA	274	1567.18	1249	724.219	Palmitoyltransferase that acts on transmembrane proteins; including the SNAREs Snc1p, Syn8p, Tlg1p and likely all SNAREs; contains an Asp-His-His-Cys-cysteine rich (DHHC-CRD) domain; may have a role in vacuole fusion
YPL079W	RPL21B	255	1624.6	1	NA	1	NA	322	1494.02	1557	538.783	Ribosomal 60S subunit protein L21B; homologous to mammalian ribosomal protein L21, no bacterial homolog; RPL21B has a paralog, RPL21A, that arose from the whole genome duplication
YBR008C	FLR1	256	1618.6	0	NA	NA	NA	247	1614.1	259	1699.16	Plasma membrane transporter of the major facilitator superfamily; member of the 12-spanner drug:H(+) antiporter DHA1 family; involved in efflux of fluconazole, diazaborine, benomyl, methotrexate, and other drugs; expression induced in cells treated with the mycotoxin patulin; relocalizes from nucleus to plasma membrane upon DNA replication stress
YNL056W	OCA2	257	1614	0	NA	1	NA	346	1456.01	1845	354.065	Protein of unknown function; similar to predicted tyrosine phosphatases Oca1p and Siw14p; green fluorescent protein (GFP)-fusion protein localizes to the cytoplasm; YNL056W is not an essential gene
YDR051C	DET1	258	1614	0	NA	NA	NA	236	1640.43	334	1580.23	Acid phosphatase; involved in the non-vesicular transport of sterols in both directions between the endoplasmic reticulum and plasma membrane; deletion confers sensitivity to nickel
YGR111W	YGR111W	259	1613.8	0	NA	NA	NA	249	1613.47	225	1775.77	Putative protein of unknown function; green fluorescent protein (GFP)-fusion protein localizes to both the cytoplasm and the nucleus
YLR020C	YEH2	260	1612	0	NA	NA	NA	251	1613.06	392	1506.49	Steryl ester hydrolase; catalyzes steryl ester hydrolysis at the plasma membrane; involved in sterol metabolism; YEH2 has a paralog, YEH1, that arose from the whole genome duplication
YLR278C	YLR278C	261	1609.4	0	NA	NA	NA	266	1590.99	399	1496.81	Zinc-cluster protein; GFP-fusion protein localizes to the nucleus; mutant shows moderate growth defect on caffeine; has a prion-domain like fragment that increases frequency of [URE3]; YLR278C is not an essential gene
YGL039W	YGL039W	262	1608	0	NA	NA	NA	255	1605.89	437	1453.08	Aldehyde reductase; reduces aliphatic aldehyde substrates using NADH as cofactor; shown to reduce carbonyl compounds to chiral alcohols
YKL217W	JEN1	263	1607.8	0	NA	NA	NA	226	1656.21	204	1832.63	Monocarboxylate/proton symporter of the plasma membrane; transport activity is dependent on the pH gradient across the membrane; mediates high-affinity uptake of carbon sources lactate, pyuvate, and acetate, and also of the micronutrient selenite, whose structure mimics that of monocarboxylates; expression and localization are tightly regulated, with transcription repression, mRNA degradation, an…
YMR318C	ADH6	264	1606.6	0	NA	NA	NA	290	1539.36	1096	841.402	NADPH-dependent medium chain alcohol dehydrogenase; has broad substrate specificity; member of the cinnamyl family of alcohol dehydrogenases; may be involved in fusel alcohol synthesis or in aldehyde tolerance; protein abundance increases in response to DNA replication stress
YCR069W	CPR4	265	1605.4	0	NA	NA	NA	254	1610.15	325	1587.59	Peptidyl-prolyl cis-trans isomerase (cyclophilin); catalyzes the cis-trans isomerization of peptide bonds N-terminal to proline residues; has a potential role in the secretory pathway; CPR4 has a paralog, CPR8, that arose from the whole genome duplication
YDL053C	PBP4	266	1603.2	0	NA	NA	NA	313	1501.79	1272	710.276	Pbp1p binding protein; interacts strongly with Pab1p-binding protein 1 (Pbp1p) in the yeast two-hybrid system; also interacts with Lsm12p in a copurification assay; relative distribution to the nucleus increases upon DNA replication stress
YMR182C	RGM1	267	1602.4	0	NA	NA	NA	242	1625.41	181	1907.6	Putative zinc finger DNA binding transcription factor; contains two N-terminal C2H2 zinc fingers and C-terminal proline rich domain; overproduction impairs cell growth and induces expression of genes involved in monosaccharide catabolism and aldehyde metabolism; regulates expression of of Y' telomeric elements and subtelomeric COS genes; relocalizes to the cytosol in response to hypoxia; RGM1 has…
YBL069W	AST1	268	1600.8	0	NA	NA	NA	224	1659.83	110	2110.53	Lipid raft associated protein; interacts with the plasma membrane ATPase Pma1p and has a role in its targeting to the plasma membrane by influencing its incorporation into lipid rafts; sometimes classified in the medium-chain dehydrogenase/reductases (MDRs) superfamily; AST1 has a paralog, AST2, that arose from the whole genome duplication
YLR374C	YLR374C	269	1599.8	0	NA	-1	NA	380	1417.64	2823	-224.987	Dubious open reading frame; unlikely to encode a functional protein, based on available experimental and comparative sequence data; partially overlaps the uncharacterized ORF STP3/YLR375W
YOR275C	RIM20	270	1598.4	0	NA	-1	NA	333	1478.9	2171	153.072	Protein involved in proteolytic activation of Rim101p; part of response to alkaline pH; PalA/AIP1/Alix family member; interaction with the ESCRT-III subunit Snf7p suggests a relationship between pH response and multivesicular body formation
YMR138W	CIN4	271	1596	1	NA	NA	NA	225	1657.71	143	2003.95	GTP-binding protein involved in beta-tubulin (Tub2p) folding; isolated as mutant with increased chromosome loss and sensitivity to benomyl; regulated by the GTPase-activating protein, Cin2p, the human retinitis pigmentosa 2 (RP2) homolog
YBL088C	TEL1	272	1595.8	0	-1	NA	1	252	1611.54	202	1839.36	Protein kinase primarily involved in telomere length regulation; contributes to cell cycle checkpoint control in response to DNA damage; acts with Red1p and Mec1p to promote interhomolog recombination by phosphorylation of Hop1; functionally redundant with Mec1p; regulates P-body formation induced by replication stress; homolog of human ataxia-telangiectasia mutated (ATM) gene
YGR008C	STF2	273	1595	0	NA	-1	NA	267	1588.66	581	1281.92	Protein involved in resistance to desiccation stress; Stf2p exhibits antioxidant properties, and its overexpression prevents ROS accumulation and apoptosis; binds to F0 sector of mitochondrial F1F0 ATPase in vitro and may modulate the inhibitory action of Inh1p and Stf1p; protein abundance increases in response to DNA replication stress; STF2 has a paralog, TMA10, that arose from the whole genome…
YGR012W	MCY1	274	1586.6	0	NA	NA	NA	295	1530.24	591	1268.58	Putative cysteine synthase; localized to the mitochondrial outer membrane
YBR063C	YBR063C	275	1583.4	0	NA	NA	NA	280	1555.88	367	1537.16	Putative protein of unknown function; YBR063C is not an essential gene
YKR031C	SPO14	276	1583.2	0	NA	NA	NA	298	1526.78	912	981.785	Phospholipase D; catalyzes the hydrolysis of phosphatidylcholine, producing choline and phosphatidic acid; involved in Sec14p-independent secretion; required for meiosis and spore formation; differently regulated in secretion and meiosis; participates in transcription initiation and/or early elongation of specific genes; interacts with "foot domain" of RNA polymerase II; deletion results in abnor…
YBL003C	HTA2	277	1582	0	NA	NA	NA	245	1617.69	163	1957.28	Histone H2A; core histone protein required for chromatin assembly and chromosome function; one of two nearly identical (see also HTA1) subtypes; DNA damage-dependent phosphorylation by Mec1p facilitates DNA repair; acetylated by Nat4p
YIL050W	PCL7	278	1577.8	0	NA	NA	NA	319	1497.57	1038	876.659	Pho85p cyclin of the Pho80p subfamily; forms a functional kinase complex with Pho85p which phosphorylates Mmr1p and is regulated by Pho81p; involved in glycogen metabolism, expression is cell-cycle regulated; PCL7 has a paralog, PCL6, that arose from the whole genome duplication
YLR228C	ECM22	279	1575.4	0	NA	NA	NA	312	1504.59	1023	888.172	Sterol regulatory element binding protein; regulates transcription of sterol biosynthetic genes upon sterol depletion, after relocating from intracellular membranes to perinuclear foci; redundant activator of filamentation with UPC2, up-regulating the expression of genes involved in filamentous growth; contains Zn[2]-Cys[6] binuclear cluster; ECM22 has a paralog, UPC2, that arose from the whole g…
YLR346C	CIS1	280	1575.4	0	NA	NA	NA	351	1451.06	1662	463.975	Protein of unknown function found in mitochondria; expression is regulated by transcription factors involved in pleiotropic drug resistance, Pdr1p and Yrr1p; not an essential gene; YLR346C has a paralog, YGR035C, that arose from the whole genome duplication
YOR186W	YOR186W	281	1575.4	0	NA	NA	NA	253	1611.15	133	2024.11	Putative protein of unknown function; proper regulation of expression during heat stress is sphingolipid-dependent; mCherry fusion protein localizes to the vacuole; YOR186W has a paralog, YLR297W, that arose from the whole genome duplication
YER132C	PMD1	282	1573.6	0	NA	NA	NA	291	1538.76	330	1583.79	Protein with an N-terminal kelch-like domain; putative negative regulator of early meiotic gene expression; required, with Mds3p, for growth under alkaline conditions; PMD1 has a paralog, MDS3, that arose from the whole genome duplication
YGR089W	NNF2	283	1571.4	0	NA	NA	NA	292	1536.26	997	905.456	Protein that exhibits physical and genetic interactions with Rpb8p; Rpb8p is a subunit of RNA polymerases I, II, and III; computational analysis of large-scale protein-protein interaction data suggests a role in chromosome segregation
YDR100W	TVP15	284	1566	0	NA	NA	NA	261	1597.18	327	1585.26	Integral membrane protein; localized to late Golgi vesicles along with the v-SNARE Tlg2p
YDR401W	YDR401W	285	1565.6	0	NA	NA	NA	342	1466.09	1311	691.568	Dubious open reading frame; unlikely to encode a functional protein, based on available experimental and comparative sequence data
YLR083C	EMP70	286	1565.2	0	NA	1	NA	227	1655.17	54	2368.15	Protein with a role in cellular adhesion and filamentous growth; also endosome-to-vacuole sorting; similar to Tmn3p; member of Transmembrane Nine family of proteins with 9 transmembrane segments; EMP70 has a paralog, TMN2, that arose from the whole genome duplication
YOR234C	RPL33B	287	1562.4	0	NA	1	NA	273	1569.89	502	1381.25	Ribosomal 60S subunit protein L33B; rpl33b null mutant exhibits normal growth while rpl33a rpl33b double null mutant is inviable; homologous to mammalian ribosomal protein L35A, no bacterial homolog; RPL33B has a paralog, RPL33A, that arose from the whole genome duplication
YLR381W	CTF3	288	1562.4	0	NA	NA	NA	293	1534.76	705	1167.59	Outer kinetochore protein that forms a complex with Mcm16p and Mcm22p; may bind the kinetochore to spindle microtubules; required for the spindle assembly checkpoint; orthologous to human centromere constitutive-associated network (CCAN) subunit CENP-I and fission yeast mis6
YBR223C	TDP1	289	1562	0	NA	NA	NA	306	1514.28	533	1329.69	Tyrosyl-DNA phosphodiesterase I; hydrolyzes 3' and 5'-phosphotyrosyl bonds; involved in the repair of DNA lesions created by topo I and topo II; mutations in the human homolog, TDP1, result in the a neurodegenerative disease, spinocerebellar ataxia with axonal neuropathy (SCAN1); yeast cells and human rhabdomyosarcoma lines that overexpress TDP1 both exhibit elevated dosage chromosomal instabilit…
YML102W	CAC2	290	1560.8	0	NA	-1	NA	263	1596.47	189	1867.97	Subunit of chromatin assembly factor I (CAF-1), with Rlf2p and Msi1p; chromatin assembly by CAF-1 is important for multiple processes including silencing at telomeres, mating type loci, and rDNA; maintenance of kinetochore structure, deactivation of the DNA damage checkpoint after DNA repair, chromatin dynamics during transcription; and repression of divergent transcription; relocalizes to the cy…
YLR210W	CLB4	291	1560.6	0	NA	NA	NA	272	1570.07	213	1798.83	B-type cyclin involved in cell cycle progression; activates Cdc28p to promote the G2/M transition; may be involved in DNA replication and spindle assembly; accumulates during S phase and G2, then targeted for ubiquitin-mediated degradation; CLB4 has a paralog, CLB3, that arose from the whole genome duplication
YPR193C	HPA2	292	1559.2	0	NA	NA	NA	335	1476.65	819	1058.55	Tetrameric histone acetyltransferase; has similarity to Gcn5p, Hat1p, Elp3p, and Hpa3p; acetylates histones H3 and H4 in vitro and exhibits autoacetylation activity; also acetylates polyamines
YOR215C	AIM41	293	1557.8	0	NA	NA	NA	337	1474.89	1148	802.354	Protein of unknown function; the authentic protein is detected in highly purified mitochondria in high-throughput studies; null mutant displays reduced frequency of mitochondrial genome loss
YML027W	YOX1	294	1556.2	0	NA	NA	NA	235	1641.59	57	2339.55	Homeobox transcriptional repressor; binds to Mcm1p and to early cell cycle boxes (ECBs) in the promoters of cell cycle-regulated genes expressed in M/G1 phase; expression is cell cycle-regulated; phosphorylated by Cdc28p; relocalizes from nucleus to cytoplasm upon DNA replication stress; YOX1 has a paralog, YHP1, that arose from the whole genome duplication
YNL289W	PCL1	295	1554.4	0	NA	1	NA	258	1601.13	180	1907.79	Cyclin, interacts with cyclin-dependent kinase Pho85p; member of the Pcl1,2-like subfamily, involved in the regulation of polarized growth and morphogenesis and progression through the cell cycle; is ubiquitinated by Dma1p; phosphorylation by Pho85p targets it for degradation; localizes to sites of polarized cell growth
YMR145C	NDE1	296	1553.4	0	NA	-1	NA	250	1613.31	100	2163.28	Mitochondrial external NADH dehydrogenase; type II NAD(P)H:quinone oxidoreductase that catalyzes the oxidation of cytosolic NADH; Nde1p and Nde2p provide cytosolic NADH to the mitochondrial respiratory chain; NDE1 has a paralog, NDE2, that arose from the whole genome duplication
YNL199C	GCR2	297	1553	1	NA	-1	NA	294	1534.32	658	1209.57	Transcriptional activator of genes involved in glycolysis; interacts and functions with the DNA-binding protein Gcr1p
YOR376W	YOR376W	298	1553	0	NA	NA	NA	284	1550.21	237	1741.49	Putative protein of unknown function; conserved among S. cerevisiae strains; YOR376W is not an essential gene
YPL177C	CUP9	299	1553	0	NA	1	NA	423	1381.47	2643	-116.459	Homeodomain-containing transcriptional repressor; regulates expression of PTR2, which encodes a major peptide transporter; imported peptides activate ubiquitin-dependent proteolysis, resulting in degradation of Cup9p and de-repression of PTR2 transcription; CUP9 has a paralog, TOS8, that arose from the whole genome duplication; protein abundance increases in response to DNA replication stress
YBL085W	BOI1	300	1551.6	0	NA	1	NA	216	1678.93	22	2615.55	Protein implicated in polar growth; functionally redundant with Boi2p; interacts with bud-emergence protein Bem1p; contains an SH3 (src homology 3) domain and a PH (pleckstrin homology) domain; relocalizes from bud neck to cytoplasm upon DNA replication stress; BOI1 has a paralog, BOI2, that arose from the whole genome duplication
YFR044C	DUG1	301	1549.2	0	NA	1	NA	417	1391.07	2450	-7.20928	Cys-Gly metallo-di-peptidase; forms a complex with Dug2p and Dug3p to degrade glutathione (GSH) and other peptides containing a gamma-glu-X bond in an alternative pathway to GSH degradation by gamma-glutamyl transpeptidase (Ecm38p); human homolog CNDP2 can complement yeast dug1 mutant
YKR102W	FLO10	302	1549	0	NA	NA	NA	311	1508.53	823	1056.22	Member of the FLO family of cell wall flocculation proteins; not expressed in most lab strains; overproduction induces flocculation that can be inhibited by mannose, sucrose, or glucose; overproduction also promotes haploid invasive growth and diploid filamentous growth
YFL051C	YFL051C	303	1547	0	NA	NA	NA	328	1486.69	695	1176.03	Putative protein of unknown function; SWAT-GFP fusion protein localizes to the cell periphery while mCherry fusion protein localizes to both the cell periphery and vacuole; YFL051C is not an essential gene
YJL187C	SWE1	304	1546	0	NA	NA	NA	414	1392.6	2301	77.1181	Protein kinase that regulates the G2/M transition; negative regulator of the Cdc28p kinase; morphogenesis checkpoint kinase; positive regulator of sphingolipid biosynthesis via Orm2p; phosphorylates a tyrosine residue in the N-terminus of Hsp90 in a cell-cycle associated manner, thus modulating the ability of Hsp90 to chaperone a selected clientele; localizes to the nucleus and to the daughter si…
YDL070W	BDF2	305	1545.2	0	NA	NA	NA	357	1437.51	1419	624.251	Protein involved in transcription initiation; acts at TATA-containing promoters; associates with the basal transcription factor TFIID; contains two bromodomains; corresponds to the C-terminal region of mammalian TAF1; redundant with Bdf1p; protein abundance increases in response to DNA replication stress; BDF2 has a paralog, BDF1, that arose from the whole genome duplication
YIL165C	YIL165C	306	1544.2	0	NA	NA	NA	370	1429.89	1655	471.584	Putative protein of unknown function; mutant exhibits mitophagy defects; in closely related species and other S. cerevisiae strain backgrounds YIL165C and adjacent ORF, YIL164C, likely constitute a single ORF encoding a nitrilase gene
YLR390W-A	CCW14	307	1543.2	0	NA	NA	NA	339	1471.79	1462	596.649	Covalently linked cell wall glycoprotein; present in the inner layer of the cell wall
YBL028C	YBL028C	308	1542.8	0	NA	NA	NA	288	1542.55	304	1617.29	Protein of unknown function that may interact with ribosomes; green fluorescent protein (GFP)-fusion protein localizes to the nucleolus; predicted to be involved in ribosome biogenesis
YML036W	CGI121	309	1542.2	NA	NA	1	NA	316	1500.2	832	1051.98	Component of the EKC/KEOPS complex; EKC/KEOPS complex is required for t6A tRNA modification and telomeric TG1-3 recombination; may have role in transcription; Cgi121p is dispensable for tRNA modification; other complex members are Bud32p, Kae1p, Pcc1p, and Gon7p
YGR081C	SLX9	310	1542.2	0	NA	-1	NA	412	1395.28	1917	310.648	Protein required for pre-rRNA processing; associated with the 90S pre-ribosome and 43S small ribosomal subunit precursor; interacts with U3 snoRNA; deletion mutant has synthetic fitness defect with an sgs1 deletion mutant
YML008C	ERG6	311	1540.2	1	NA	-1	NA	330	1481.72	1422	621.489	Delta(24)-sterol C-methyltransferase; converts zymosterol to fecosterol in the ergosterol biosynthetic pathway by methylating position C-24; localized to lipid particles, the plasma membrane-associated endoplasmic reticulum, and the mitochondrial outer membrane
YKR103W	NFT1	312	1537.2	0	NA	NA	NA	377	1422.64	1537	551.469	Putative transporter of the MRP subfamily; adjacent ORFs YKR103W and YKR104W are merged in different strain backgrounds; MRP stands for multidrug resistance-associated protein
YML101C	CUE4	313	1537	0	NA	NA	NA	302	1520.98	495	1386.66	Protein of unknown function; has a CUE domain that binds ubiquitin, which may facilitate intramolecular monoubiquitination; CUE4 has a paralog, CUE1, that arose from the whole genome duplication
YHL022C	SPO11	314	1530.4	0	NA	NA	NA	378	1420.51	1864	343.266	Meiosis-specific protein that initiates meiotic recombination; initiates meiotic recombination by catalyzing the formation of double-strand breaks in DNA via a transesterification reaction; required for homologous chromosome pairing and synaptonemal complex formation
YDR502C	SAM2	315	1526.8	0	NA	NA	NA	237	1633.55	53	2371.21	S-adenosylmethionine synthetase; catalyzes transfer of the adenosyl group of ATP to the sulfur atom of methionine; comparative analysis suggests that a mitochondrially targeted form may result from translation starting at a non-canonical codon upstream of the annotated start codon
YIL072W	HOP1	316	1526.8	0	NA	NA	NA	343	1464.6	1357	664.764	Meiosis-specific protein required for chromosome synapsis; displays Red1p dependent localization to the unsynapsed axial-lateral elements of the synaptonemal complex; required for chiasma formation; in vitro, displays the ability to promote intra- and intermolecular synapsis between double-stranded DNA molecules and to fold DNA into rigid protein-DNA filaments
YCL028W	RNQ1	317	1523.8	0	NA	NA	NA	283	1550.33	333	1581.68	[PIN(+)] prion; an infectious protein conformation that is generally an ordered protein aggregate
YOR080W	DIA2	318	1523.2	1	NA	NA	NA	308	1512.02	466	1414.3	Origin-binding F-box protein; forms SCF ubiquitin ligase complex with Skp1p and Cdc53p; functions in ubiquitination of silent chromatin structural protein Sir4p; required to target Cdc6p for destruction during G1 phase; required for deactivation of Rad53 checkpoint kinase, completion of DNA replication during recovery from DNA damage, assembly of RSC complex, RSC-mediated transcription regulation…
YJR014W	TMA22	319	1519	0	NA	NA	NA	282	1550.69	208	1822.24	Protein of unknown function; associates with ribosomes and has a putative RNA binding domain; interacts with Tma20p; similar to human GRAP and human DRP1, which interacts with human Tma20p homolog MCT-1; protein abundance increases in response to DNA replication stress
YMR086C-A	YMR086C-A	320	1517.8	0	NA	NA	NA	324	1490.6	393	1505.16	Dubious open reading frame; unlikely to encode a functional protein, based on available experimental and comparative sequence data
YLR064W	PER33	321	1517.6	0	NA	1	NA	309	1510.83	628	1234.96	Protein that localizes to the endoplasmic reticulum; also associates with the nuclear pore complex; deletion extends chronological lifespan; highly conserved across species, orthologous to human TMEM33 and paralogous to Pom33p; protein abundance increases in response to DNA replication stress
YBR231C	SWC5	322	1515	0	1	NA	NA	323	1493.56	307	1613.37	Component of the SWR1 complex; complex exchanges histone variant H2AZ (Htz1p) for chromatin-bound histone H2A; protein abundance increases in response to DNA replication stress; relocalizes to the cytosol in response to hypoxia
YHL026C	YHL026C	323	1512.8	0	NA	NA	NA	396	1412.15	1411	631.355	Putative protein of unknown function; transcriptionally regulated by Upc2p via an upstream sterol response element; SWAT-GFP fusion protein localizes to the cell periphery, while mCherry fusion localizes to both the cell periphery and vacuole; YHL026C is not an essential gene; in 2005 the start site was moved 141 nt upstream (see Locus History)
YOR079C	ATX2	324	1512.2	0	NA	NA	NA	320	1497.18	667	1198.55	Golgi membrane protein involved in manganese homeostasis; overproduction suppresses the sod1 (copper, zinc superoxide dismutase) null mutation
YGL060W	YBP2	325	1511.6	1	NA	NA	NA	332	1479.56	788	1086.05	Central kinetochore associated protein; mediates mitotic progression; interacts with several central kinetochore proteins and centromeric histone Cse4p; role in resistance to oxidative stress; similar to Slk19p; YBP2 has a paralog, YBP1, that arose from the whole genome duplication
YOR064C	YNG1	326	1509	0	NA	1	NA	358	1437.18	1291	701.707	Subunit of the NuA3 histone acetyltransferase complex; this complex acetylates histone H3; contains PHD finger domain that interacts with methylated histone H3; shares significant sequence identity with the human candidate tumor suppressor p33-ING1 in C-terminal region
YHL019C	APM2	327	1508.2	0	NA	1	NA	404	1405.78	1645	474.144	Protein of unknown function; homologous to the medium chain of mammalian clathrin-associated protein complex; involved in vesicular transport
YDL082W	RPL13A	328	1502.4	1	NA	1	NA	336	1475.21	537	1327.97	Ribosomal 60S subunit protein L13A; not essential for viability; homologous to mammalian ribosomal protein L13, no bacterial homolog; RPL13A has a paralog, RPL13B, that arose from the whole genome duplication
YBR269C	SDH8	329	1502	0	NA	NA	NA	391	1412.82	1284	705.419	Protein required for assembly of succinate dehydrogenase; interacts with flavinylated Sdh1p and may function as a chaperone for free Sdh1p, protecting its FAD cofactor from redox reactions before assembly of the complex; soluble protein of the mitochondrial matrix; respiratory defect of null mutant is functionally complemented by Drosophila and human orthologs
YDR191W	HST4	330	1501.8	0	1	NA	NA	299	1525.33	196	1854.44	NAD(+)-dependent protein deacetylase; deacetylation targets are primarily mitochondrial proteins; involved along with Hst3p in silencing at telomeres, cell cycle progression, radiation resistance, genomic stability and short-chain fatty acid metabolism; accumulates in mitochondria in response to biotin starvation and may link biotin metabolism with energy homeostasis; member of the Sir2 family an…
YOR041C	YOR041C	331	1501.4	0	NA	NA	NA	381	1417.27	1159	789.744	Dubious open reading frame; unlikely to encode a functional protein, based on available experimental and comparative sequence data; not conserved in closely related Saccharomyces species; 85% of ORF overlaps the uncharacterized gene CUE5; deletion in cyr1 mutant results in loss of stress resistance
YKR084C	HBS1	332	1499.2	0	NA	1	NA	259	1597.76	55	2361.52	GTPase with similarity to translation release factors; together with binding partner Dom34p, facilitates ribosomal subunit dissociation and peptidyl-tRNA release when translation is stalled, particularly in 3' UTRs; genetically implicated in mRNA no-go decay; HBS1 has a paralog, SKI7, that arose from the whole genome duplication
YGL165C	YGL165C	333	1499	0	NA	1	NA	341	1467.85	416	1477.74	Dubious open reading frame; unlikely to encode a functional protein, based on available experimental and comparative sequence data; partially overlaps the verified ORF CUP2/YGL166W
YAR042W	SWH1	334	1499	0	NA	NA	NA	303	1514.57	315	1601.61	Protein similar to mammalian oxysterol-binding protein; contains ankyrin repeats and FFAT motif; interacts with ER anchor Scs2p at the nucleus-vacuole junction; regulated by sterol binding; SWH1 has a paralog, OSH2, that arose from the whole genome duplication
YLR448W	RPL6B	335	1498.4	NA	NA	1	NA	289	1541.74	341	1565.49	Ribosomal 60S subunit protein L6B; binds 5.8S rRNA; homologous to mammalian ribosomal protein L6, no bacterial homolog; RPL6B has a paralog, RPL6A, that arose from the whole genome duplication
YPL247C	YPL247C	336	1496.6	0	NA	NA	NA	487	1317.52	2973	-317.691	Putative protein of unknown function; green fluorescent protein (GFP)-fusion protein localizes to the cytoplasm and nucleus; similar to the petunia WD repeat protein an11; overexpression causes a cell cycle delay or arrest
YHR202W	YHR202W	337	1496	0	NA	NA	NA	405	1403.29	1345	673.857	Putative protein of unknown function; green fluorescent protein (GFP)-fusion protein localizes to the vacuole, while HA-tagged protein is found in the soluble fraction, suggesting cytoplasmic localization
YKR028W	SAP190	338	1495.8	0	NA	NA	NA	360	1436.82	1322	684.122	Protein that forms a complex with the Sit4p protein phosphatase; required for Sit4p function; member of a family of similar proteins including Sap4p, Sap155p, and Sap185p; SAP190 has a paralog, SAP185, that arose from the whole genome duplication
YMR030W	RSF1	339	1493	0	NA	NA	NA	426	1381.07	2070	221.386	Protein required for respiratory growth; localized to both the nucleus and mitochondrion; may interact with transcription factors to mediate the transition to respiratory growth and activate transcription of nuclear and mitochondrial genes
YPR128C	ANT1	340	1492.4	0	NA	NA	NA	314	1501.38	243	1728.64	Peroxisomal adenine nucleotide transporter; involved in beta-oxidation of medium-chain fatty acid; required for peroxisome proliferation
YIL152W	YIL152W	341	1492.2	0	NA	NA	NA	389	1412.9	1338	678.276	Putative protein of unknown function
YLR119W	SRN2	342	1489.8	NA	NA	1	NA	325	1490.55	248	1725.91	Component of the ESCRT-I complex; ESCRT-I is involved in ubiquitin-dependent sorting of proteins into the endosome; suppressor of rna1-1 mutation; may be involved in RNA export from nucleus
YPL062W	YPL062W	343	1489.8	NA	NA	NA	NA	344	1461.83	679	1190.45	Putative protein of unknown function; conserved across S. cerevisiae strains; YPL062W is not an essential gene; homozygous diploid mutant shows a decrease in glycogen accumulation
YML041C	VPS71	344	1486.8	0	1	-1	NA	459	1349.46	1812	374.151	Nucleosome-binding component of the SWR1 complex; SWR1 exchanges histone variant H2AZ (Htz1p) for chromatin-bound histone H2A; required for vacuolar protein sorting
YJL139C	YUR1	345	1485.4	0	NA	1	NA	301	1521.26	229	1768.69	Mannosyltransferase involved in protein N-glycosylation; member of the KTR1 family; located in the Golgi apparatus; YUR1 has a paralog, KTR2, that arose from the whole genome duplication
YPL229W	YPL229W	346	1482.6	0	NA	NA	NA	354	1444.45	611	1255.21	Putative protein of unknown function; green fluorescent protein (GFP)-fusion protein localizes to the cytoplasm; not an essential gene; YPL229W has a paralog, YMR181C, that arose from the whole genome duplication
YGL196W	DSD1	347	1481.8	0	NA	NA	NA	310	1508.73	224	1775.9	D-serine dehydratase (aka D-serine ammonia-lyase); converts D-serine to pyruvate and ammonia by a reaction dependent on pyridoxal 5'-phosphate and zinc; may play a role in D-serine detoxification; L-serine is not a substrate
YLL047W	YLL047W	348	1481	NA	NA	NA	NA	457	1350.49	2027	242.782	Dubious open reading frame; unlikely to encode a functional protein, based on available experimental and comparative sequence data; partially overlaps verified gene RNP1
YOR163W	DDP1	349	1480.8	0	NA	NA	NA	451	1353.75	1668	460.546	Polyphosphate phosphatase; hydrolyzes diphosphorylated inositol polyphosphates and diadenosine polyphosphates; high specificity for diadenosine hexa- and pentaphosphates; contains endopolyphosphatase activity with a high affinity for polyphosphates, an activity also observed for its human DIPP homologs; possesses mRNA decapping activity; nudix hydrolase family member; protein abundance increases …
YMR163C	INP2	350	1480.8	0	NA	NA	NA	307	1512.87	253	1711.95	Peroxisome-specific receptor important for peroxisome inheritance; co-fractionates with peroxisome membranes and co-localizes with peroxisomes in vivo; physically interacts with the myosin V motor Myo2p; INP2 is not an essential gene
YBR094W	PBY1	351	1477.2	0	NA	NA	NA	331	1479.64	588	1271.4	Putative tubulin tyrosine ligase associated with P-bodies; may have a role in mRNA metabolism; yeast knockout collection strain identified as a pby1 null mutant is actually wild-type for PBY1 and deleted for mms4
YNR057C	BIO4	352	1476.2	0	NA	NA	NA	350	1452.62	757	1113.55	Dethiobiotin synthetase; catalyzes the third step in the biotin biosynthesis pathway; BIO4 is in a cluster of 3 genes (BIO3, BIO4, and BIO5) that mediate biotin synthesis; BIO3 and BIO4 were acquired by horizontal gene transfer (HGT) from bacteria; expression appears to be repressed at low iron levels
YGL251C	HFM1	353	1473	0	NA	NA	NA	365	1432.25	907	984.55	Meiosis specific DNA helicase; involved in the conversion of double-stranded breaks to later recombination intermediates and in crossover control; catalyzes the unwinding of Holliday junctions; has ssDNA and dsDNA stimulated ATPase activity
YLR451W	LEU3	354	1472.8	0	1	NA	NA	481	1323.43	2380	29.2701	Zinc-knuckle transcription factor, repressor and activator; regulates genes involved in branched chain amino acid biosynthesis and ammonia assimilation; acts as a repressor in leucine-replete conditions and as an activator in the presence of alpha-isopropylmalate, an intermediate in leucine biosynthesis that accumulates during leucine starvation
YNL067W	RPL9B	355	1470.6	1	NA	NA	1	265	1592.61	24	2532.57	Ribosomal 60S subunit protein L9B; homologous to mammalian ribosomal protein L9 and bacterial L6; RPL9B has a paralog, RPL9A, that arose from a single-locus duplication
YPL236C	ENV7	356	1469	0	NA	NA	NA	515	1280.22	3008	-338.363	Vacuolar membrane protein kinase; negatively regulates membrane fusion; associates with vacuolar membrane through palmitoylation of one or more cysteines in consensus sequence; vacuolar membrane association is essential to its kinase activity; mutant shows defect in CPY processing; ortholog of human serine/threonine kinase 16 (STK16)
YOR177C	MPC54	357	1468.8	0	NA	NA	NA	363	1434.21	959	943.268	Component of the meiotic outer plaque; a membrane-organizing center which is assembled on the cytoplasmic face of the spindle pole body during meiosis II and triggers the formation of the prospore membrane; potential Cdc28p substrate
YDR297W	SUR2	358	1468.6	0	-1	NA	NA	400	1409.53	1101	837.298	Sphinganine C4-hydroxylase; catalyses the conversion of sphinganine to phytosphingosine in sphingolipid biosyntheis
YML095C-A	YML095C-A	359	1465.8	NA	NA	NA	NA	399	1409.97	1015	894.438	Dubious open reading frame; unlikely to encode a functional protein, based on available experimental and comparative sequence data; partially overlaps the verified gene GIM5/YML094W; deletion confers sensitivity to GSAO
YHR106W	TRR2	360	1464.2	0	NA	NA	NA	275	1565.23	48	2397.86	Mitochondrial thioredoxin reductase; involved in protection against oxidative stress, required with Glr1p to maintain the redox state of Trx3p; contains active-site motif (CAVC) present in prokaryotic orthologs; binds NADPH and FAD; TRR2 has a paralog, TRR1, that arose from the whole genome duplication
YLR126C	YLR126C	361	1463.8	0	NA	NA	NA	443	1361.81	1353	668.143	Putative glutamine amidotransferase; has Aft1p-binding motif in the promoter; may be involved in copper and iron homeostasis; YLR126C is not an essential protein; relocalizes from nucleus to cytoplasmic foci upon DNA replication stress
YLR450W	HMG2	362	1463.8	0	NA	NA	NA	371	1429.11	873	1013.38	HMG-CoA reductase; converts HMG-CoA to mevalonate, a rate-limiting step in sterol biosynthesis; one of two isozymes; overproduction induces assembly of peripheral ER membrane arrays and short nuclear-associated membrane stacks; forms foci at nuclear periphery upon DNA replication stress; HMG2 has a paralog, HMG1, that arose from the whole genome duplication; human homolog HMGCR can complement yea…
YGR291C	YGR291C	363	1463.8	0	NA	NA	NA	428	1380.03	1282	706.33	Dubious open reading frame; unlikely to encode a functional protein, based on available experimental and comparative sequence data
YGL063W	PUS2	364	1461.4	0	NA	1	NA	285	1549.21	97	2176.78	Mitochondrial tRNA:pseudouridine synthase; acts at positions 27 and 28, but not at position 72; efficiently and rapidly targeted to mitochondria, specifically dedicated to mitochondrial tRNA modification; mutation also affects pseudouridylation of some nuclear-encoded mRNAs; PUS2 has a paralog, PUS1, that arose from the whole genome duplication
YBR157C	ICS2	365	1461	0	NA	NA	NA	390	1412.88	833	1051.06	Protein of unknown function; null mutation does not confer any obvious defects in growth, spore germination, viability, or carbohydrate utilization
YOR097C	YOR097C	366	1461	0	NA	NA	NA	419	1387.69	1059	863.55	Putative protein of unknown function; identified as interacting with Hsp82p in a high-throughput two-hybrid screen; YOR097C is not an essential gene
YBR066C	NRG2	367	1458.2	0	NA	NA	NA	334	1477.15	514	1363.07	Transcriptional repressor; mediates glucose repression and negatively regulates filamentous growth; activated in stochastic pulses of nuclear localization in response to low glucose
YLR287-A	YLR287-A	368	1457	NA	NA	NA	NA	406	1402.75	1010	896.481
YPR151C	SUE1	369	1454.8	0	NA	NA	NA	387	1413.28	922	977.665	Protein required for degradation of unstable forms of cytochrome c; located in the mitochondria
YOR304W	ISW2	370	1454.2	NA	NA	1	NA	355	1439.1	398	1496.9	ATP-dependent DNA translocase involved in chromatin remodeling; ATPase component that, with Itc1p, forms a complex required for repression of a-specific genes, INO1, and early meiotic genes during mitotic growth; the Isw2 complex exhibits basal levels of chromatin binding throughout the genome as well as target-specific chromatin interactions; targeted by Ume6p- and Sua7p-dependent DNA looping to…
YJR131W	MNS1	371	1454.2	0	NA	NA	NA	277	1559.48	46	2409.21	Alpha-1,2-mannosidase; involved in ER-associated protein degradation (ERAD); catalyzes the removal of one mannose residue from a glycosylated protein, converting the modification from Man9GlcNAc to Man8GlcNAc; catalyzes the last step in glycoprotein maturation in the ER and is critical for ER protein degradation
YNR002C	ATO2	372	1451.4	0	NA	1	NA	304	1514.43	134	2022.32	Putative transmembrane protein involved in export of ammonia; ammonia is a starvation signal that promotes cell death in aging colonies; phosphorylated in mitochondria; member of the TC 9.B.33 YaaH family; homolog of Y. lipolytica Gpr1p; ATO2 has a paralog, ADY2, that arose from the whole genome duplication
YIL138C	TPM2	373	1451.4	0	NA	NA	NA	401	1407.74	778	1099.36	Minor isoform of tropomyosin; binds to and stabilizes actin cables and filaments, which direct polarized cell growth and the distribution of several organelles; appears to have distinct and also overlapping functions with Tpm1p; TPM2 has a paralog, TPM1, that arose from the whole genome duplication
YMR075W	RCO1	374	1451.2	0	NA	NA	NA	422	1381.9	1689	445.949	Essential component of the Rpd3S histone deacetylase complex; interacts with Eaf3p
YNL058C	YNL058C	375	1450.6	0	NA	NA	NA	362	1434.64	460	1422.09	Putative protein of unknown function; green fluorescent protein (GFP)-fusion protein localizes to vacuole; not an essential gene; YNL058C has a paralog, PRM5, that arose from the whole genome duplication
YOL018C	TLG2	376	1450.6	NA	NA	NA	NA	374	1425.39	806	1067.53	Syntaxin-like t-SNARE; forms a complex with Tlg1p and Vti1p and mediates fusion of endosome-derived vesicles with the late Golgi; required along with VPS45 for an early step of the constitutive CVT pathway; interactions with Vps45 prevents Tlg2p degradation, and facilitates t-SNARE complex formation; homologous to mammalian SNARE protein syntaxin 16 (Sx16)
YLR113W	HOG1	377	1449.8	0	2	NA	NA	427	1380.99	1516	562.478	Mitogen-activated protein kinase involved in osmoregulation; controls global reallocation of RNAPII during osmotic shock; mediates recruitment/activation of RNAPII at Hot1p-dependent promoters; binds calmodulin; stimulates antisense transcription to activate CDC28; defines novel S-phase checkpoint with Mrc1p that prevent replication/transcription conflicts; nuclear form represses pseudohyphal gro…
YPR201W	ARR3	378	1449.6	0	NA	NA	NA	440	1366.5	1528	556.121	Plasma membrane metalloid/H+ antiporter; member of bile/arsenite/riboflavin transporter (BART) superfamily; transports arsenite and antimonite; required for resistance to arsenic compounds; transcription is activated by Arr1p in the presence of arsenite
YDR155C	CPR1	379	1448.4	0	NA	NA	NA	385	1414.91	879	1011.11	Cytoplasmic peptidyl-prolyl cis-trans isomerase (cyclophilin); catalyzes the cis-trans isomerization of peptide bonds N-terminal to proline residues; binds the drug cyclosporin A; N-terminally propionylated in vivo; protein abundance increases in response to DNA replication stress
YDR443C	SSN2	380	1445.6	NA	NA	1	NA	353	1444.97	250	1717.31	Subunit of the RNA polymerase II mediator complex; associates with core polymerase subunits to form the RNA polymerase II holoenzyme; required for stable association of Srb10p-Srb11p kinase; essential for transcriptional regulation
YNR055C	HOL1	381	1445.4	0	NA	NA	NA	361	1435.21	849	1035.03	Putative transporter in the major facilitator superfamily; member of the 12-spanner drug:H(+) antiporter DHA1 family; mutations in membrane-spanning domains permit cation and histidinol uptake
YGR117C	YGR117C	382	1442.2	0	NA	NA	NA	471	1332.35	1588	509.947	Putative protein of unknown function; green fluorescent protein (GFP)-fusion protein localizes to the cytoplasm
YBR156C	SLI15	383	1440.8	0	NA	NA	NA	376	1424.15	745	1126.02	Subunit of the conserved chromosomal passenger complex (CPC); complex regulates kinetochore-microtubule attachments, activation of the spindle tension checkpoint, and mitotic spindle disassembly; other complex members are Ipl1p, Bir1p, and Nbl1p
YKL046C	DCW1	384	1440.4	0	NA	NA	NA	268	1588.24	19	2677.41	Putative mannosidase; GPI-anchored membrane protein required for cell wall biosynthesis in bud formation;homologous to Dfg5p
YDR486C	VPS60	385	1437.8	0	NA	1	NA	453	1353.05	1174	777.484	Protein involved in late endosome to vacuole transport; cytoplasmic and vacuolar membrane protein; required for normal filament maturation during pseudohyphal growth; may function in targeting cargo proteins for degradation; interacts with Vta1p
YMR221C	FMP42	386	1436.2	NA	NA	1	NA	476	1329.2	1611	493.922	Putative protein of unknown function; the authentic, non-tagged protein is detected in highly purified mitochondria in high-throughput studies; physical interaction with Atg27p suggests a possible role in autophagy
YBR083W	TEC1	387	1435.4	0	-1	NA	NA	429	1377.42	1524	557.255	Transcription factor targeting filamentation genes and Ty1 expression; Ste12p activation of most filamentation gene promoters depends on Tec1p and Tec1p transcriptional activity is dependent on its association with Ste12p; binds to TCS elements upstream of filamentation genes, which are regulated by Tec1p/Ste12p/Dig1p complex; competes with Dig2p for binding to Ste12p/Dig1p; positive regulator of…
YER032W	FIR1	388	1435.4	0	NA	NA	NA	305	1514.3	116	2092.91	Protein involved in 3' mRNA processing; interacts with Ref2p; APCC(Cdh1) substrate; potential Cdc28p substrate
YER053C	PIC2	389	1433.4	0	NA	NA	1	329	1483.14	162	1957.53	Mitochondrial copper and phosphate carrier; imports copper and inorganic phosphate into mitochondria; functionally redundant with Mir1p but less abundant than Mir1p under normal conditions; expression is induced at high temperature
YFL004W	VTC2	390	1432.8	0	NA	-1	NA	287	1542.6	60	2334.18	Regulatory subunit of the vacuolar transporter chaperone (VTC) complex; involved in membrane trafficking, vacuolar polyphosphate accumulation, microautophagy and non-autophagic vacuolar fusion; VTC2 has a paralog, VTC3, that arose from the whole genome duplication
YNL249C	MPA43	391	1432.8	0	NA	NA	NA	456	1350.73	1368	653.8	Protein of unknown function; the authentic, non-tagged protein is detected in highly purified mitochondria in high-throughput studies
YGL242C	YGL242C	392	1431	0	NA	NA	NA	393	1412.37	407	1488.93	Protein of unknown function; N-terminally propionylated in vivo; deletion mutant is viable
YJR096W	YJR096W	393	1430.4	0	NA	NA	NA	382	1416.61	498	1384.31	Xylose and arabinose reductase; member of the aldo-keto reductase (AKR) family; GFP-fusion protein is induced in response to the DNA-damaging agent MMS
YNL083W	SAL1	394	1430	0	NA	NA	NA	432	1376.49	1036	878.223	ADP/ATP transporter; member of the Ca2+-binding subfamily of mitochondrial carriers, with two EF-hand motifs; transport activity of either Sal1p or Pet9p is critical for viability; polymorphic in different S. cerevisiae strains
YDR067C	OCA6	395	1428.4	NA	NA	1	NA	383	1415.25	326	1586.88	Cytoplasmic protein required for replication of Brome mosaic virus; S. cerevisiae is a model system for studying positive-strand RNA virus replication; null mutation confers sensitivity to tunicamycin and DTT
YDR530C	APA2	396	1428.2	0	NA	NA	NA	504	1294.27	1672	458.392	Diadenosine 5',5'''-P1,P4-tetraphosphate phosphorylase II; AP4A phosphorylase involved in catabolism of bis(5'-nucleosidyl) tetraphosphates; APA2 has a paralog, APA1, that arose from the whole genome duplication
YBL009W	ALK2	397	1426.4	0	NA	NA	NA	408	1400.91	500	1382.98	Protein kinase; along with its paralog, ALK1, required for proper spindle positioning and nuclear segregation following mitotic arrest, proper organization of cell polarity factors in mitosis, proper localization of formins and polarity factors, and survival in cells that activate spindle assembly checkpoint; phosphorylated in response to DNA damage; ALK2 has a paralog, ALK1, that arose from the …
YNL190W	YNL190W	398	1423	0	NA	NA	NA	553	1243.04	2970	-316.273	Hydrophilin essential in desiccation-rehydration process; cell wall protein; contains a putative GPI-attachment site
YDR265W	PEX10	399	1423	0	NA	NA	NA	418	1390.05	505	1375.55	Peroxisomal membrane E3 ubiquitin ligase; required for for Ubc4p-dependent Pex5p ubiquitination and peroxisomal matrix protein import; contains zinc-binding RING domain; mutations in human homolog cause various peroxisomal disorders
YDR242W	AMD2	400	1422.8	0	NA	NA	NA	368	1430.82	655	1212.83	Putative amidase
YJL151C	SNA3	401	1422.8	0	1	NA	NA	415	1392.24	889	998.243	Protein involved in efficient MVB sorting of proteins to the vacuole; may function as an RSP5 adapter protein for MVB cargos; integral membrane protein localized to vacuolar intralumenal vesicles
YML013W	UBX2	402	1422	NA	NA	NA	NA	431	1376.9	1114	825.636	Bridging factor involved in ER-associated protein degradation (ERAD); bridges the cytosolic Cdc48p-Npl1p-Ufd1p ATPase complex and the membrane associated Ssm4p and Hrd1p ubiquitin ligase complexes; contains a UBX (ubiquitin regulatory X) domain and a ubiquitin-associated (UBA) domain; redistributes from the ER to lipid droplets during the diauxic shift and stationary phase; required for the maint…
YBR227C	MCX1	403	1421.6	0	NA	NA	NA	356	1438.01	535	1329.17	Non-proteolytic ATPase of the AAA family; stimulates incorporation of the pyridoxal phosphate cofactor into Hem1p (5-aminolevulinic acid synthase); localized to the mitochondrial matrix; ortholog of vertebrate CLPX, which promotes erythropoiesis
YNR013C	PHO91	404	1421.4	NA	NA	NA	1	407	1401.14	426	1470.33	Low-affinity vacuolar phosphate transporter; exports phosphate from the vacuolar lumen to the cytosol; regulates phosphate and polyphosphate metabolism; acts upstream of Pho81p in regulation of the PHO pathway; localizes to sites of contact between the vacuole and mitochondria (vCLAMPs); deletion of pho84, pho87, pho89, pho90, and pho91 causes synthetic lethality; transcription independent of Pi …
YGR273C	YGR273C	405	1421	0	NA	NA	NA	348	1453.91	198	1853.56	Putative protein of unknown function; expression downregulated by treatment with 8-methoxypsoralen plus UVA irradiation; not an essential gene; YGR273C has a paralog, YMR295C, that arose from the whole genome duplication
YFL010C	WWM1	406	1421	0	NA	NA	NA	445	1361.19	1439	610.341	WW domain containing protein of unknown function; binds to Mca1p, a caspase-related protease that regulates H2O2-induced apoptosis; overexpression causes G1 phase growth arrest and clonal death that is suppressed by overexpression of MCA1
YKL017C	HCS1	407	1420.2	0	NA	NA	NA	435	1374.54	1088	848.478	Hexameric DNA polymerase alpha-associated DNA helicase A; involved in lagging strand DNA synthesis; contains single-stranded DNA stimulated ATPase and dATPase activities; replication protein A stimulates helicase and ATPase activities
YNR049C	MSO1	408	1420.2	0	NA	NA	NA	340	1470.98	175	1923.16	Lipid-interacting protein in SNARE complex assembly machinery; acts at late step in secretion; interacts with membranes through two distinct binding sites; shows genetic and physical interactions with Sec1p; required for prospore membrane formation during sporulation; N-terminus closely associates with plasma membrane, C-terminus colocalizes with Sec4p on intracellular membranes; relocalizes from…
YCL035C	GRX1	409	1419.2	0	-1	NA	NA	441	1366.29	1143	807.097	Glutathione-dependent disulfide oxidoreductase; hydroperoxide and superoxide-radical responsive, heat-stable, with active site cysteine pair; protects cells from oxidative damage; GRX1 has a paralog, GRX2, that arose from the whole genome duplication; protein abundance increases in response to DNA replication stress
YDR076W	RAD55	410	1419	0	NA	2	NA	327	1488.59	121	2069.2	Protein that stimulates strand exchange; stimulates strand exchange by stabilizing the binding of Rad51p to single-stranded DNA; involved in the recombinational repair of double-strand breaks in DNA during vegetative growth and meiosis; forms heterodimer with Rad57p
YOL007C	CSI2	411	1418.2	0	NA	NA	NA	488	1316.94	1538	551.246	Protein of unknown function; green fluorescent protein (GFP)- fusion protein localizes to the mother side of the bud neck and the vacuole; YOL007C is not an essential gene
YFR009W	GCN20	412	1417.2	0	NA	NA	NA	300	1524.73	87	2232.32	Positive regulator of the Gcn2p kinase activity; forms a complex with Gcn1p; proposed to stimulate Gcn2p activation by an uncharged tRNA
YCL029C	BIK1	413	1415.2	1	NA	NA	NA	409	1400.71	654	1214.14	Microtubule-associated protein; component of the interface between microtubules and kinetochore, involved in sister chromatid separation; essential in polyploid cells but not in haploid or diploid cells; ortholog of mammalian CLIP-170
YLR326W	YLR326W	414	1415	0	NA	NA	NA	413	1394.55	491	1390.39	Putative protein of unknown function; SWAT-GFP and mCherry fusion proteins localize to the cell periphery; predicted to be palmitoylated
YPL001W	HAT1	415	1414.4	0	NA	NA	NA	321	1496.14	104	2134.97	Catalytic subunit of the Hat1p-Hat2p histone acetyltransferase complex; uses the cofactor acetyl coenzyme A to acetylate free nuclear and cytoplasmic histone H4; involved in telomeric silencing and DNA double-strand break repair
YLR429W	CRN1	416	1413.8	0	NA	NA	NA	477	1328.24	1371	653.061	Coronin; cortical actin cytoskeletal component that associates with the Arp2p/Arp3p complex to regulate its activity; plays a role in regulation of actin patch assembly
YER031C	YPT31	417	1410.4	0	NA	NA	NA	402	1407.3	682	1189.27	Rab family GTPase; involved in the exocytic pathway; mediates intra-Golgi traffic or the budding of post-Golgi vesicles from the trans-Golgi; YPT31 has a paralog, YPT32, that arose from the whole genome duplication; localizes to the transitional and late Golgi
YOL113W	SKM1	418	1409.8	0	NA	NA	NA	366	1431.67	263	1690.77	Member of the PAK family of serine/threonine protein kinases; similar to Ste20p; involved in down-regulation of sterol uptake; proposed to be a downstream effector of Cdc42p during polarized growth; SKM1 has a paralog, CLA4, that arose from the whole genome duplication
YOR309C	YOR309C	419	1408	1	NA	NA	NA	475	1329.65	1328	682.289	Dubious open reading frame; unlikely to encode a functional protein, based on available experimental and comparative sequence data; partially overlaps the verified gene NOP58
YOR162C	YRR1	420	1405.4	0	NA	NA	NA	524	1270.67	1886	327.657	Zn2-Cys6 zinc-finger transcription factor; activates genes involved in multidrug resistance; paralog of Yrm1p, acting on an overlapping set of target genes; YRR1 has a paralog, PDR8, that arose from the whole genome duplication
YPL057C	SUR1	421	1403.8	0	NA	NA	NA	349	1453.24	152	1991.42	Mannosylinositol phosphorylceramide (MIPC) synthase catalytic subunit; forms a complex with regulatory subunit Csg2p; function in sphingolipid biosynthesis is overlapping with that of Csh1p; SUR1 has a paralog, CSH1, that arose from the whole genome duplication
YHR073W	OSH3	422	1403.6	0	NA	1	NA	454	1352.66	714	1161.12	Member of an oxysterol-binding protein family; this family has seven members in S. cerevisiae; family members have overlapping, redundant functions in sterol metabolism and collectively perform a function essential for viability; contains FFAT motif; interacts with ER anchor Scs2p at patches at the plasma membrane; regulated by sterol binding
YGR007W	ECT1	423	1403.6	0	NA	NA	NA	392	1412.54	372	1529.91	Ethanolamine-phosphate cytidylyltransferase; catalyzes the second step of phosphatidylethanolamine biosynthesis; involved in the maintenance of plasma membrane; similar to mammalian CTP: phosphocholine cytidylyl-transferases; inability of the null mutant to synthesize phosphatidylethanolamine and phosphatidylcholine from ethanolamine is functionally complemented by human PCYT2
YMR141C	YMR141C	424	1403.4	0	NA	NA	NA	398	1410.66	272	1668.97	Putative protein of unknown function; conserved among S. cerevisiae strains; YMR141C is not an essential gene
YHL032C	GUT1	425	1401.6	0	NA	NA	NA	526	1267.05	2452	-8.47595	Glycerol kinase; converts glycerol to glycerol-3-phosphate; glucose repression of expression is mediated by Adr1p and Ino2p-Ino4p; derepression of expression on non-fermentable carbon sources is mediated by Opi1p and Rsf1p
YKL149C	DBR1	426	1399.4	1	NA	NA	NA	521	1274.07	1798	383.182	RNA lariat debranching enzyme; catalyzes debranching of lariat introns formed during pre-mRNA splicing; required for efficient Ty1 transposition; knockdown of human homolog Dbr1 rescues toxicity of RNA-binding proteins TDP-43 and FUS which are implicated in amyotrophic lateral sclerosis (ALS), suggests potential therapeutic target for ALS and related TDP-43 proteinopathies; human homolog DBR1 can…
YLL051C	FRE6	427	1398.4	0	NA	1	NA	438	1370.12	688	1180.11	Putative ferric reductase with similarity to Fre2p; expression induced by low iron levels
YBR238C	YBR238C	428	1397.6	NA	NA	2	NA	326	1490.19	90	2206.87	Mitochondrial membrane protein; not required for respiratory growth but causes a synthetic respiratory defect in combination with rmd9 mutations; transcriptionally up-regulated by TOR; deletion increases life span; YBR238C has a paralog, RMD9, that arose from the whole genome duplication
YCL022C	YCL022C	429	1397.4	0	NA	NA	NA	433	1376.17	545	1318.86	Dubious open reading frame; unlikely to encode a functional protein, based on available experimental and comparative sequence data; completely overlaps verified gene KCC4/YCL024W
YIL065C	FIS1	430	1395.8	0	NA	NA	NA	610	1189.08	3076	-376.262	Protein involved in mitochondrial fission and peroxisome abundance; may have a distinct role in tethering protein aggregates to mitochondria in order to retain them in the mother cell; required for localization of Dnm1p and Mdv1p during mitochondrial division; mediates ethanol-induced apoptosis and ethanol-induced mitochondrial fragmentation
YGL131C	SNT2	431	1393.6	0	NA	NA	NA	469	1334.92	884	1003.03	Subunit of Snt2C complex, RING finger ubiquitin ligase (E3); physically associates with Ecm5p and Rpd3p; along with Ecm5p, recruits Rpd3p to small number of promoters; colocalizes with Ecm5p, independently of Rpd3p, to promoters of stress response genes upon oxidative stress; involved in ubiquitination, degradation of excess histones; interacts with Ubc4p; role in regulating genes encoding amine …
YOR313C	SPS4	432	1391.6	0	NA	NA	NA	447	1358.65	983	916.092	Protein whose expression is induced during sporulation; not required for sporulation; heterologous expression in E. coli induces the SOS response that senses DNA damage
YOR120W	GCY1	433	1391.4	0	NA	NA	NA	519	1276.07	1698	438.513	Glycerol dehydrogenase; involved in an alternative pathway for glycerol catabolism used under microaerobic conditions; also has mRNA binding activity; member of the aldo-keto reductase (AKR) family; human homolog AKR1B1 can complement yeast null mutant; protein abundance increases in response to DNA replication stress; GCY1 has a paralog, YPR1, that arose from the whole genome duplication
YGR230W	BNS1	434	1391.2	0	NA	NA	NA	425	1381.11	435	1455.67	Protein of unknown function; overexpression bypasses need for Spo12p, but not required for meiosis; BNS1 has a paralog, SPO12, that arose from the whole genome duplication
YER176W	ECM32	435	1389.4	0	NA	NA	NA	372	1428.63	371	1532.3	DNA dependent ATPase/DNA helicase; helicase belonging to the Dna2p- and Nam7p-like family of helicases that is involved in modulating translation termination; interacts with the translation termination factors, localized to polysomes
YJL016W	TPH3	436	1386	NA	NA	NA	NA	437	1370.13	391	1508.4	Putative protein of unknown function; GFP-fusion protein localizes to the cytoplasm; contains two adjacent PH-like domains; conserved in closely related Saccharomyces species
YOR055W	YOR055W	437	1385.4	0	NA	NA	NA	373	1426.3	200	1843.07	Dubious open reading frame; unlikely to encode a functional protein, based on available experimental and comparative sequence data
YOR314W	YOR314W	438	1385	0	NA	NA	NA	424	1381.29	374	1528.18	Putative protein of unknown function; conserved across S. cerevisiae strains
YOR316C	COT1	439	1383.4	0	NA	NA	NA	345	1459.33	119	2073.76	Vacuolar transporter that mediates zinc transport into the vacuole; overexpression confers resistance to cobalt and rhodium; protein abundance increases in response to DNA replication stress; COT1 has a paralog, ZRC1, that arose from the whole genome duplication
YDL216C	RRI1	440	1381.8	0	NA	NA	NA	379	1418.06	456	1423.63	Catalytic subunit of the COP9 signalosome (CSN) complex; acts as an isopeptidase in cleaving the ubiquitin-like protein Nedd8 from SCF ubiquitin ligases; metalloendopeptidase involved in the adaptation to pheromone signaling; involved in modulation of genes controlling amino acid and lipid metabolism, and ergosterol biosynthesis
YBR057C	MUM2	441	1381.4	NA	NA	NA	NA	317	1499.9	42	2430.58	Protein essential for meiotic DNA replication and sporulation; cytoplasmic protein; subunit of the MIS complex which controls mRNA methylation during during the induction of sporulation; also interacts with Orc2p, which is a component of the origin recognition complex
YJL160C	PIR5	442	1380.2	0	NA	1	NA	458	1350.15	661	1207.37	Putative protein of unknown function; member of the PIR (Proteins with Internal Repeats) family of cell wall proteins; SWAT-GFP fusion protein localizes to the endoplasmic reticulum and vacuole, and mCherry fusion localizes to the vacuole; non-essential gene that is required for sporulation; mRNA is weakly cell cycle regulated, peaking in mitosis; YJL160C has a paralog, PIR1, that arose from the …
YHL029C	OCA5	443	1379.8	0	NA	1	NA	347	1454.29	108	2125.86	Cytoplasmic protein required for replication of Brome mosaic virus; S. cerevisiae is a model system for studying replication of positive-strand RNA viruses in their natural hosts
YNR004W	SWM2	444	1379.4	0	NA	-1	NA	571	1233.64	2586	-84.5652	Protein with a role in snRNA and snoRNA cap trimethylation; interacts with Tgs1p and shows similar phenotypes; required for trimethylation of the caps of spliceosomal snRNAs and the U3 snoRNA, and for efficient 3' end processing of U3 snoRNA; may act as a specificity factor for Tgs1p
YGL003C	CDH1	445	1378	NA	NA	NA	NA	352	1447.6	135	2021.75	Activator of anaphase-promoting complex/cyclosome (APC/C); antagonist of the spindle assembly checkpoint; directs ubiquitination of cyclins resulting in mitotic exit; targets the APC/C to specific substrates including: Cdc20p, Ase1p, Cin8p, Fin1p and Clb5p; partially active in metaphase, and fully active in anaphase; cell-cycle regulated
YGL228W	SHE10	446	1378	0	NA	1	NA	394	1412.37	205	1829.89	Protein involved in outer spore wall assembly; likely involved directly in dityrosine layer assembly; putative GPI-anchored protein; overexpression causes growth arrest;; SWAT-GFP, seamless-GFP and mCherry fusion proteins localize to the endoplasmic reticulum; SHE10 has a paralog, OSW7/YFR039C, that arose from the whole genome duplication; paralogs are redundant for spore wall dityrosine assembly
YFL014W	HSP12	447	1376.6	0	NA	-1	NA	461	1345.33	933	967.584	Plasma membrane protein involved in maintaining membrane organization; involved in maintaining organization during stress conditions; induced by heat shock, oxidative stress, osmostress, stationary phase, glucose depletion, oleate and alcohol; protein abundance increased in response to DNA replication stress and dietary restriction; regulated by the HOG and Ras-Pka pathways; required for dietary …
YDR466W	PKH3	448	1376.2	0	NA	NA	NA	502	1296.55	1365	658.737	Protein kinase with similarity to mammalian PDK1 and yeast Pkh1p/Phk2p; yeast Pkh1p and Pkh2p are two redundant upstream activators of Pkc1p; identified as a multicopy suppressor of a pkh1 pkh2 double mutant
YIR026C	YVH1	449	1374.8	NA	NA	1	NA	397	1411.17	464	1417.67	Dual specificity protein phosphatase; regulates growth, sporulation, and glycogen accumulation in a cAMP-dependent protein kinase cascade dependent manner; mutants are defective in 60S ribosome assembly; positively regulates pre-autophagosomal structure (PAS) formation upon nitrogen starvation or rapamycin treatment
YOL013C	HRD1	450	1373.4	0	NA	1	NA	338	1474.02	61	2330.06	Ubiquitin-protein ligase involved in ER-associated degradation (ERAD) of misfolded proteins; upon autoubiquitination triggers retrotranslocation of misfolded proteins to cytosol for degradation; genetically linked to the unfolded protein response (UPR); regulated through association with Hrd3p; contains an H2 ring finger; likely plays a general role in targeting proteins that persistently associa…
YEL006W	YEA6	451	1373.4	0	NA	NA	1	369	1430.58	154	1987.6	Putative mitochondrial NAD+ transporter; member of the mitochondrial carrier subfamily (see also YIA6); has putative human ortholog; YEA6 has a paralog, YIA6, that arose from the whole genome duplication
YML124C	TUB3	452	1373.4	1	NA	NA	NA	450	1353.78	807	1066.66	Alpha-tubulin; associates with beta-tubulin (Tub2p) to form tubulin dimer, which polymerizes to form microtubules; expressed at lower level than Tub1p; TUB3 has a paralog, TUB1, that arose from the whole genome duplication
YER109C	FLO8Â	453	1373.2	0	NA	-1	NA	480	1324.74	861	1022.43	Transcription factor; required for flocculation, diploid filamentous growth, and haploid invasive growth; forms a heterodimer with Mss1p that interacts with the Swi/Snf complex during transcriptional activation of FLO1, FLO11, and STA1; S. cerevisiae genome reference strain S288C contains an internal in-frame stop at codon 142, which in other strains encodes tryptophan
YDR105C	TMS1	454	1373	NA	NA	NA	NA	530	1259.35	1703	435.627	Vacuolar membrane protein of unknown function; is conserved in mammals; predicted to contain eleven transmembrane helices; interacts with Pdr5p, a protein involved in multidrug resistance
YNL187W	SWT21	455	1372.4	0	NA	1	NA	359	1437.08	317	1598.87	Protein involved in mRNA splicing; contains a consensus nuclear export signal (NES) sequence similar to the consensus sequence recognized by Crm1p; interacts genetically with Prp40p and Tgs1p; contains WD40 repeats
YLR421C	RPN13	456	1372.2	0	NA	NA	NA	444	1361.47	328	1584.28	Subunit of the 19S regulatory particle of the 26S proteasome lid; acts as a ubiquitin receptor for the proteasome; null mutants accumulate ubiquitinated Gcn4p and display decreased 26S proteasome stability; protein abundance increases in response to DNA replication stress
YBR266C	SLM6	457	1371.8	1	NA	1	NA	484	1319.01	1106	833.868	Protein with a potential role in actin cytoskeleton organization; gene exhibits synthetic genetic interaction with MSS4 encoding phosphatidylinositol 4-phosphate kinase
YPR172W	YPR172W	458	1371.4	0	NA	NA	NA	508	1285.4	1508	567.225	Protein of unknown function; predicted to encode a pyridoxal 5'-phosphate synthase based on sequence similarity but purified protein does not possess this activity, nor does it bind flavin mononucleotide (FMN); transcriptionally activated by Yrm1p along with genes involved in multidrug resistance; YPR172W has a paralog, YLR456W, that arose from the whole genome duplication
YBR044C	TCM62	459	1371.2	1	NA	NA	NA	439	1368.8	529	1335.42	Protein involved in assembly of the succinate dehydrogenase complex; mitochondrial; putative chaperone
YDR420W	HKR1	460	1367.6	0	NA	NA	NA	411	1395.63	350	1555.33	Mucin family member that functions as an osmosensor in the HOG pathway; large, highly glycosylated protein that functions redundantly with Msb2p in Sho1p-mediated osmostresss induction of the HOG signaling pathway; cytoplasmic domain interacts with Ahk1p a scaffold protein that prevents cross talk with the Kss1p MAPK of the filamentous growth pathway; mutant displays defects in beta-1,3 glucan sy…
YFL052W	ZNF1	461	1367.4	0	NA	NA	NA	420	1386.01	280	1659.13	Zinc cluster transcription factor that regulates respiratory growth; binds to promoters of genes involved in respiration, gluconeogenesis, and the glyoxylate shunt; required for normal carbon source utilization and stress response
YOR291W	YPK9	462	1366	0	NA	-1	NA	315	1501.05	49	2394.4	Vacuolar protein with a possible role in sequestering heavy metals; has similarity to the type V P-type ATPase Spf1p; homolog of human ATP13A2 (PARK9), mutations in which are associated with Parkinson disease and Kufor-Rakeb syndrome
YNL234W	YNL234W	463	1364.8	0	NA	NA	NA	410	1397.13	390	1509.12	Protein of unknown function with similarity to globins; has a functional heme-binding domain; mutant has aneuploidy tolerance; transcription induced by stress conditions; may be involved in glucose signaling or metabolism; regulated by Rgt1
YFL034W	MIL1	464	1363.8	0	NA	NA	NA	509	1284.69	1527	556.425	Predicted lipase; binds variant medium clathrin chain Apm2p and contributes to its membrane recruitment; putative integral membrane protein that interacts with Rpp0p component of ribosomal stalk
YBR027C	YBR027C	465	1363.8	0	NA	NA	NA	473	1332.02	547	1318.05	Putative protein of unknown function; conserved among S. cerevisiae strains; YBR027C is not an essential gene
YNL109W	YNL109W	466	1363.4	0	NA	NA	NA	434	1375.21	408	1487.39	Dubious open reading frame; unlikely to encode a functional protein, based on available experimental and comparative sequence data; partially overlaps the uncharacterized ORF YNL108C
YER143W	DDI1	467	1363	0	NA	NA	NA	511	1281.64	1280	706.89	DNA damage-inducible v-SNARE binding protein; role in suppression of protein secretion; may play a role in S-phase checkpoint control; has ubiquitin-associated (UBA), ubiquitin-like (UBL), and retroviral-like proteinase (RVP) domains
YDR334W	SWR1	468	1363	0	1	NA	NA	384	1415.23	156	1980.26	Swi2/Snf2-related ATPase; structural component of the SWR1 complex, which exchanges histone variant H2AZ (Htz1p) for chromatin-bound histone H2A; relocalizes to the cytosol in response to hypoxia; chronological aging factor that mediates lifespan extension by dietary restriction
YJR063W	RPA12	469	1360.4	NA	NA	NA	NA	403	1406.77	425	1471.49	RNA polymerase I subunit A12.2; contains two zinc binding domains, and the N terminal domain is responsible for anchoring to the RNA pol I complex; physically interacts with transcriptional activator Msn4p, to regulate transcription of AYR1, a gene involved in lipid metabolism
YBR052C	RFS1	470	1358	0	NA	NA	NA	364	1434.16	164	1951.17	Protein of unknown function; member of a flavodoxin-like fold protein family that includes Pst2p and Ycp4p; green fluorescent protein (GFP)-fusion protein localizes to the cytoplasm in a punctate pattern; RFS1 has a paralog, PST2, that arose from the whole genome duplication
YJL186W	MNN5	471	1357	0	NA	NA	NA	539	1254.15	1861	343.985	Alpha-1,2-mannosyltransferase; responsible for addition of the second alpha-1,2-linked mannose of the branches on the mannan backbone of oligosaccharides, localizes to an early Golgi compartment
YMR004W	MVP1	472	1355.8	0	NA	1	NA	589	1211.14	2722	-164.137	Protein required for sorting proteins to the vacuole; Mvp1p and Vps1p act in concert to promote membrane traffic to the vacuole; participates in transcription initiation and/or early elongation of specific genes; interacts with "foot domain" of RNA polymerase II; deletion results in abnormal CTD-Ser5 phosphorylation of RNA polymerase II at specific promoter regions; protein abundance increases in…
YGL059W	PKP2	473	1354.8	0	NA	NA	NA	388	1413.26	168	1943.95	Mitochondrial protein kinase; negatively regulates activity of the pyruvate dehydrogenase complex by phosphorylating the ser-133 residue of the Pda1p subunit; acts in concert with kinase Pkp1p and phosphatases Ptc5p and Ptc6p; relocalizes from mitochondrion to cytoplasm upon DNA replication stress
YBR224W	YBR224W	474	1354.6	1	NA	NA	NA	436	1371.2	238	1738.39	Dubious open reading frame; unlikely to encode a functional protein, based on available experimental and comparative sequence data; partially overlaps the verified gene TDP1
YOR138C	RUP1	475	1353.8	NA	NA	1	NA	493	1307.67	1085	848.831	Protein that regulates ubiquitination of Rsp5p; has a WW domain consensus motif of PPPSY (residues 131-135) that mediates binding of Rsp5p to Ubp2p; contains an UBA domain; relative distribution to the nucleus increases upon DNA replication stress
YBL001C	ECM15	476	1353.8	0	NA	NA	NA	375	1424.42	128	2040.69	Non-essential protein of unknown function; likely exists as tetramer, may be regulated by the binding of small-molecule ligands (possibly sulfate ions), may have a role in yeast cell-wall biogenesis
YJR049C	UTR1	477	1353.6	0	NA	-1	NA	565	1237.96	1776	396.894	ATP-NADH kinase; phosphorylates both NAD and NADH; active as a hexamer; enhances the activity of ferric reductase (Fre1p); UTR1 has a paralog, YEF1, that arose from the whole genome duplication
YPR149W	NCE102	478	1351	NA	NA	NA	NA	485	1318.86	1040	875.485	Protein of unknown function; contains transmembrane domains; involved in secretion of proteins that lack classical secretory signal sequences; component of the detergent-insoluble glycolipid-enriched complexes (DIGs); NCE102 has a paralog, FHN1, that arose from the whole genome duplication
YNL192W	CHS1	479	1351	0	NA	NA	NA	470	1333.08	844	1039.65	Chitin synthase I; requires activation from zymogenic form in order to catalyze the transfer of N-acetylglucosamine (GlcNAc) to chitin; required for repairing the chitin septum during cytokinesis; transcription activated by mating factor
YJR044C	VPS55	480	1350.4	NA	NA	NA	NA	495	1305.84	1071	856.168	Late endosomal protein involved in late endosome to vacuole transport; functional homolog of human obesity receptor gene-related protein (OB-RGRP)
YML118W	NGL3	481	1350	0	NA	NA	NA	463	1343.37	762	1105.23	3'-5' exonuclease specific for poly-A RNAs; has a domain similar to a magnesium-dependent endonuclease motif in mRNA deadenylase Ccr4p; similar to Ngl1p; NGL3 has a paralog, NGL2, that arose from the whole genome duplication
YLR191W	PEX13	482	1347	0	NA	-1	NA	452	1353.73	448	1437	Peroxisomal importomer complex component; integral peroxisomal membrane protein required for docking and translocation of peroxisomal matrix proteins; interacts with the PTS1 signal recognition factor Pex5p and the PTS2 signal recognition factor Pex7p; forms a complex with Pex14p and Pex17p; human homolog PEX13 complements yeast null mutant
YDR517W	GRH1	483	1346.6	0	NA	NA	NA	478	1326.53	541	1323.34	Acetylated cis-Golgi protein, homolog of human GRASP65; forms a complex with the coiled-coil protein Bug1p; required for unconventional protein secretion (UPS) of Acb1p in response to starvation; protein abundance increases in response to DNA replication stress
YKR060W	UTP30	484	1346.4	0	NA	NA	NA	430	1377.23	228	1769.07	Putative subunit of U3-containing 90S preribosome complex; complex is involved in production of 18S rRNA and assembly of small ribosomal subunit
YKR009C	FOX2	485	1345.8	0	NA	NA	NA	460	1348.53	449	1436.5	3-hydroxyacyl-CoA dehydrogenase and enoyl-CoA hydratase; multifunctional enzyme of the peroxisomal fatty acid beta-oxidation pathway; mutation is functionally complemented by human HSD17B4
YGR050C	YGR050C	486	1345	0	NA	NA	NA	510	1284.52	894	995.926	Protein of unknown function; mRNA identified as translated by ribosome profiling data
YEL059W	HHY1	487	1343.6	NA	NA	NA	NA	467	1341.45	320	1595.75	Dubious open reading frame unlikely to encode a functional protein; mutant is hypersensitive to hygromycin B indicative of defects in vacuolar trafficking
YGR202C	PCT1	488	1343.2	NA	NA	NA	NA	449	1355.28	411	1485.24	Cholinephosphate cytidylyltransferase; a rate-determining enzyme of the CDP-choline pathway for phosphatidylcholine synthesis, inhibited by Sec14p, activated upon lipid-binding; contains an element within the regulatory domain involved in both silencing and activation of enzymatic activity
YOR303W	CPA1	489	1342.4	NA	NA	NA	NA	492	1308.79	979	918.339	Small subunit of carbamoyl phosphate synthetase; carbamoyl phosphate synthetase catalyzes a step in the synthesis of citrulline, an arginine precursor; translationally regulated by an attenuator peptide encoded by YOR302W within the CPA1 mRNA 5'-leader
YNL043C	YNL043C	490	1342	0	NA	NA	NA	517	1276.46	1248	724.229	Dubious open reading frame; unlikely to encode a functional protein, based on available experimental and comparative sequence data; partially overlaps the verified gene YIP3/YNL044W
YMR304C-A	YMR304C-A	491	1341.8	0	NA	NA	NA	537	1255.47	1374	652.141	Dubious open reading frame; unlikely to encode a functional protein, based on available experimental and comparative sequence data; partially overlaps 3' end of verified ORF SCW10/YMR305C
YLR107W	REX3	492	1341.2	0	NA	NA	NA	491	1312.77	1035	878.767	RNA exonuclease; required for maturation of the RNA component of RNase MRP; functions redundantly with Rnh70p and Rex2p in processing of U5 snRNA and RNase P RNA; member of RNase D family of exonucleases
YML111W	BUL2	493	1340.6	0	NA	NA	NA	527	1266.84	1142	807.854	Component of the Rsp5p E3-ubiquitin ligase complex; involved in intracellular amino acid permease sorting, functions in heat shock element mediated gene expression, essential for growth in stress conditions; BUL2 has a paralog, BUL1, that arose from the whole genome duplication
YNL270C	ALP1	494	1340	NA	NA	NA	NA	367	1431.64	102	2137.44	Arginine transporter; expression is normally very low and it is unclear what conditions would induce significant expression; ALP1 has a paralog, CAN1, that arose from the whole genome duplication
YDR272W	GLO2	495	1340	0	NA	NA	NA	446	1358.66	274	1664.61	Cytoplasmic glyoxalase II; catalyzes the hydrolysis of S-D-lactoylglutathione into glutathione and D-lactate; GLO2 has a paralog, GLO4, that arose from the whole genome duplication
YDR433W	YDR433W	496	1339.6	NA	NA	NA	NA	534	1256.5	1443	607.465	Dubious open reading frame; unlikely to encode a functional protein, based on available experimental and comparative sequence data
YOR135C	IRC14	497	1338.4	NA	NA	1	NA	501	1298.44	1021	889.631	Dubious open reading frame; unlikely to encode a functional protein, based on available experimental and comparative sequence data; partially overlaps the verified gene YOR136W; null mutant displays increased levels of spontaneous Rad52 foci
YMR191W	SPG5	498	1337.8	0	NA	NA	NA	591	1209.4	2549	-62.864	Protein required for proteasome assembly during quiescence; binds to base of the proteasome regulartory particle; required for survival at high temperature during stationary phase; not required for growth on nonfermentable carbon sources
YML100W	TSL1	499	1337.4	0	1	NA	NA	507	1285.71	1555	539.389	Large subunit of trehalose 6-phosphate synthase/phosphatase complex; Tps1p-Tps2p complex converts uridine-5'-diphosphoglucose and glucose 6-phosphate to trehalose; contributes to survival to acute lethal heat stress; mutant has aneuploidy tolerance; protein abundance increases in response to DNA replication stress; TSL1 has a paralog, TPS3, that arose from the whole genome duplication
YLR006C	SSK1	500	1336.8	0	NA	NA	NA	563	1238.4	2189	141.147	Cytoplasmic phosphorelay intermediate osmosensor and regulator; part of a two-component signal transducer that mediates osmosensing via a phosphorelay mechanism; required for mitophagy; dephosphorylated form is degraded by the ubiquitin-proteasome system; potential Cdc28p substrate
YKR013W	PRY2	501	1336.4	NA	NA	NA	1	494	1306.58	808	1065.99	Sterol binding protein involved in the export of acetylated sterols; secreted glycoprotein and member of the CAP protein superfamily (cysteine-rich secretory proteins (CRISP), antigen 5, and pathogenesis related 1 proteins); sterol export function is redundant with that of PRY1; may be involved in detoxification of hydrophobic compounds; PRY2 has a paralog, PRY1, that arose from the whole genome …
YLL002W	RTT109	502	1335	NA	NA	NA	NA	482	1321.49	520	1359.2	Histone acetyltransferase; critical for cell survival in presence of DNA damage during S phase, required for recovery after DSB repair; acetylates H3K56, H3K9; H3K56 acetylation activity required for expression homeostasis, buffering of mRNA synthesis rate against changes in gene dosage during S phase; involved in non-homologous end joining and regulation of Ty1 transposition; prevents hyper-ampl…
YNL273W	TOF1	503	1332.8	NA	NA	NA	NA	472	1332.21	496	1386.09	Subunit of a replication-pausing checkpoint complex; Tof1p-Mrc1p-Csm3p acts at the stalled replication fork to promote sister chromatid cohesion after DNA damage, facilitating gap repair of damaged DNA; interacts with the MCM helicase; relocalizes to the cytosol in response to hypoxia
YOR028C	CIN5	504	1330.8	0	NA	NA	NA	574	1229.07	2035	240.221	Basic leucine zipper (bZIP) transcription factor of the yAP-1 family; physically interacts with the Tup1-Cyc8 complex and recruits Tup1p to its targets; mediates pleiotropic drug resistance and salt tolerance; nuclearly localized under oxidative stress and sequestered in the cytoplasm by Lot6p under reducing conditions; CIN5 has a paralog, YAP6, that arose from the whole genome duplication
YDL234C	GYP7	505	1330.6	0	NA	NA	NA	497	1302.32	952	947.569	GTPase-activating protein for yeast Rab family members; members include Ypt7p (most effective), Ypt1p, Ypt31p, and Ypt32p (in vitro); involved in vesicle mediated protein trafficking; contains a PH-like domain
YML106W	URA5	506	1329.2	NA	NA	NA	NA	416	1392.06	138	2011.89	Major orotate phosphoribosyltransferase (OPRTase) isozyme; catalyzes the fifth enzymatic step in de novo biosynthesis of pyrimidines, converting orotate into orotidine-5'-phosphate; URA5 has a paralog, URA10, that arose from the whole genome duplication
YIL163C	YIL163C	507	1328.6	0	NA	NA	NA	498	1300.53	598	1263.76	Protein of unknown function; mRNA identified as translated by ribosome profiling data
YDR241W	BUD26	508	1327	1	NA	NA	NA	619	1178.22	2677	-136.021	Dubious open reading frame; unlikely to encode a functional protein, based on available experimental and comparative sequence data; not conserved in closely related Saccharomyces species; 1% of ORF overlaps the verified gene SNU56; diploid mutant displays a weak budding pattern phenotype in a systematic assay
YBR258C	SHG1	509	1326.2	0	NA	NA	NA	468	1337.23	335	1580.06	Subunit of the COMPASS (Set1C) complex; COMPASS methylates histone H3 on lysine 4 and is required in transcriptional silencing near telomeres
YGL053W	PRM8	510	1325.8	0	NA	NA	NA	479	1326.13	717	1156.39	Pheromone-regulated protein; contains with 2 predicted transmembrane segments and an FF sequence, a motif involved in COPII binding; forms a complex with Prp9p in the ER; member of DUP240 gene family; PRM8 has a paralog, PRM9, that arose from a segmental duplication
YGR256W	GND2	511	1325	0	NA	NA	NA	386	1414.84	182	1904.7	6-phosphogluconate dehydrogenase (decarboxylating); catalyzes an NADPH regenerating reaction in the pentose phosphate pathway; required for growth on D-glucono-delta-lactone; GND2 has a paralog, GND1, that arose from the whole genome duplication
YAL024C	LTE1	512	1318.8	NA	NA	1	NA	490	1314.62	594	1267.5	Protein similar to GDP/GTP exchange factors; without detectable GEF activity; required for asymmetric localization of Bfa1p at daughter-directed spindle pole bodies and for mitotic exit at low temperatures
YER088C	DOT6	513	1317.6	0	NA	NA	NA	545	1251.47	1933	303.277	Protein involved in rRNA and ribosome biogenesis; activated in stochastic pulses of nuclear localization; binds polymerase A and C motif; subunit of the RPD3L histone deacetylase complex; has chromatin specific SANT domain; involved in telomeric gene silencing and filamentation; relative distribution to the nucleus increases upon DNA replication stress
YDL048C	STP4	514	1315.2	0	NA	NA	NA	577	1227.06	1941	297.585	Protein containing a Kruppel-type zinc-finger domain; similar to Stp1p, Stp2p; predicted transcription factor; relative distribution to the nucleus increases upon DNA replication stress; STP4 has a paralog, STP3, that arose from the whole genome duplication
YBR035C	PDX3	515	1315	NA	NA	NA	NA	592	1208.85	1709	431.855	Pyridoxine (pyridoxamine) phosphate oxidase; has homologs in E. coli and Myxococcus xanthus; transcription is under the general control of nitrogen metabolism
YOR328W	PDR10	516	1313.4	0	NA	NA	NA	462	1343.84	518	1360.59	ATP-binding cassette (ABC) transporter; multidrug transporter involved in the pleiotropic drug resistance network; regulated by Pdr1p and Pdr3p
YFL053W	DAK2	517	1311.8	0	NA	NA	NA	483	1319.18	487	1395.26	Dihydroxyacetone kinase; required for detoxification of dihydroxyacetone (DHA); involved in stress adaptation
YNL246W	VPS75	518	1309.6	0	NA	NA	NA	512	1281.61	956	945.159	NAP family histone chaperone; binds to histones and Rtt109p, stimulating histone acetyltransferase activity; possesses nucleosome assembly activity in vitro; proposed role in vacuolar protein sorting and in double-strand break repair; protein abundance increases in response to DNA replication stress; relocalizes to the cytosol in response to hypoxia
YIL170W	HXT12Â	519	1309.4	0	NA	NA	NA	536	1255.59	913	981.258	Possible pseudogene in strain S288C; YIL170W/HXT12 and the adjacent ORF, YIL171W, together encode a non-functional member of the hexose transporter family
YLR446W	YLR446W	520	1308.2	0	NA	NA	NA	514	1280.91	577	1287.33	Putative hexokinase; transcript is upregulated during sporulation and the unfolded protein response; YLR446W is not an essential gene
YBR261C	TAE1	521	1306.8	NA	NA	NA	NA	486	1318.4	347	1560.08	AdoMet-dependent proline methyltransferase; catalyzes the dimethylation of ribosomal proteins Rpl12 and Rps25 at N-terminal proline residues; has a role in protein synthesis; fusion protein localizes to the cytoplasm
YBL039C	URA7	522	1306.4	1	NA	NA	NA	466	1342.08	251	1713.34	Major CTP synthase isozyme (see also URA8); catalyzes the ATP-dependent transfer of the amide nitrogen from glutamine to UTP, forming CTP, the final step in de novo biosynthesis of pyrimidines; involved in phospholipid biosynthesis; capable of forming cytoplasmic filaments termed cytoophidium, especially during conditions of glucose depletion; URA7 has a paralog, URA8, that arose from the whole g…
YPL273W	SAM4	523	1304.4	0	NA	NA	NA	548	1249.22	1217	750.519	S-adenosylmethionine-homocysteine methyltransferase; functions along with Mht1p in the conversion of S-adenosylmethionine (AdoMet) to methionine to control the methionine/AdoMet ratio; SAM4 has a paralog, YMR321C, that arose from a single-locus duplication
YIL116W	HIS5	524	1304.2	NA	NA	NA	NA	503	1295.15	839	1048.66	Histidinol-phosphate aminotransferase; catalyzes the seventh step in histidine biosynthesis; responsive to general control of amino acid biosynthesis; mutations cause histidine auxotrophy and sensitivity to Cu, Co, and Ni salts
YNL333W	SNZ2	525	1303.8	0	NA	NA	NA	506	1290.89	503	1377.73	Protein involved in thiamine and pyridoxine biosynthesis; member of a stationary phase-induced gene family where transcriptional induction precedes the diauxic shift; induced in the absence of thiamin in a Thi2/3p-dependent manner and repressed in its presence; forms a co-regulated gene pair with SNO2; interacts with Thi11p; paralog of SNZ1 and SNZ3
YFR046C	CNN1	526	1303.6	0	NA	NA	NA	523	1271.51	620	1242.8	Kinetochore protein; associated with the essential kinetochore proteins Nnf1p and Spc24p; phosphorylated by Clb5-Cdk1, Mps1p, Ipl1p and to a lesser extent by Clb2-Cdk1; localizes to the lower region of the Ndc80 complex during anaphase and regulates KMN activity by inhibiting the Mtw1 and Spc105 complexes from binding to the Ndc80 complex; similar to metazoan CENP-T
YGR106C	VOA1	527	1302.6	0	NA	NA	NA	395	1412.17	78	2275.91	ER protein that functions in assembly of the V0 sector of V-ATPase; functions with other assembly factors; null mutation enhances the vacuolar ATPase (V-ATPase) deficiency of a vma21 mutant impaired in endoplasmic reticulum (ER) retrieval
YPR126C	YPR126C	528	1302.4	0	NA	NA	NA	552	1245.18	1238	735.237	Dubious open reading frame; unlikely to encode a functional protein, based on available experimental and comparative sequence data
YKL081W	TEF4	529	1301	0	NA	NA	NA	637	1163.89	2578	-79.8931	Gamma subunit of translational elongation factor eEF1B; stimulates the binding of aminoacyl-tRNA (AA-tRNA) to ribosomes by releasing eEF1A (Tef1p/Tef2p) from the ribosomal complex
YDR490C	PKH1	530	1297.4	0	NA	NA	NA	533	1257.81	1075	854.269	Serine/threonine protein kinase; involved in sphingolipid-mediated signaling pathway that controls endocytosis; activates Ypk1p and Ykr2p, components of signaling cascade required for maintenance of cell wall integrity; contains a PH-like domain; redundant with Pkh2p; PKH1 has a paralog, PKH2, that arose from the whole genome duplication
YER034W	YER034W	531	1295.4	0	NA	NA	NA	529	1263.73	769	1103.2	Protein of unknown function; non-essential gene; expression induced upon calcium shortage; protein abundance increases in response to DNA replication stress
YDR029W	YDR029W	532	1293.6	0	NA	NA	NA	579	1222.2	1389	642.113	Putative protein of unknown function; conserved among S. cerevisiae strains; YDR029W is not an essential gene
YKR080W	MTD1	533	1290	0	1	NA	NA	442	1362.69	185	1878.52	NAD-dependent 5,10-methylenetetrahydrafolate dehydrogenase; plays a catalytic role in oxidation of cytoplasmic one-carbon units; expression is regulated by Bas1p and Bas2p, repressed by adenine, and may be induced by inositol and choline
YMR152W	YIM1	534	1289.2	0	NA	NA	NA	518	1276.3	458	1422.83	Protein of unknown function; null mutant displays sensitivity to DNA damaging agents; may have a role in lipid metabolism, based on localization to lipid droplets; the authentic, non-tagged protein is detected in highly purified mitochondria in high-throughput studies; protein abundance increases in response to DNA replication stress
YBL047C	EDE1	535	1289.2	0	NA	NA	NA	464	1342.65	165	1949.55	Scaffold protein involved in the formation of early endocytic sites; putative regulator of cytokinesis; homo-oligomerization is required for localization to and organization of endocytic sites; has a network of interactions with other endocytic proteins; binds membranes in a ubiquitin-dependent manner; may also bind ubiquitinated membrane-associated proteins; interacts with Cmk2 and functions ups…
YBL010C	YBL010C	536	1287	0	NA	NA	NA	455	1352.26	169	1942.87	Putative protein of unknown function; green fluorescent protein (GFP)-fusion protein colocalizes with clathrin-coated vesicles
YOR109W	INP53	537	1286.2	0	NA	1	NA	568	1234.09	1193	768.244	Polyphosphatidylinositol phosphatase; dephosphorylates multiple phosphatidylinositol phosphates; involved in trans Golgi network-to-early endosome pathway; hyperosmotic stress causes translocation to actin patches; contains Sac1 and 5-ptase domains; INP53 has a paralog, INP52, that arose from the whole genome duplication
YJR094C	IME1	538	1285.2	0	NA	NA	NA	513	1281.29	857	1026.39	Master regulator of meiosis that is active only during meiotic events; activates transcription of early meiotic genes through interaction with Ume6p; degraded by the 26S proteasome following phosphorylation by Ime2p; transcription is negatively regulated in cis by the IRT1 long noncoding antisense RNA
YPR076W	YPR076W	539	1284.2	0	NA	NA	NA	522	1272.88	571	1292.36	Dubious open reading frame; unlikely to encode a functional protein, based on available experimental and comparative sequence data
YBL037W	APL3	540	1280.8	0	NA	NA	NA	561	1240.25	562	1303.68	Alpha-adaptin; large subunit of the clathrin associated protein complex (AP-2); involved in vesicle mediated transport
YNL335W	DDI3	541	1280.6	0	NA	NA	NA	630	1168.68	2063	226.004	Cyanamide hydratase that detoxifies cyanamide; member of the HD domain metalloprotein superfamily; expression is induced over 100-fold by cyanamide and by SN2-type DNA alkylating agents such as MMS and DMA; induction decreased in rad6 and rad18 mutants; gene and protein are identical to DDI2 and Ddi2p
YNL095C	YNL095C	542	1279.4	0	NA	NA	NA	582	1218.32	1360	662.6	Putative protein of unknown function; predicted to contain a transmembrane domain; not an essential gene; YNL095C has a paralog, ECM3, that arose from the whole genome duplication
YGL002W	ERP6	543	1279	0	NA	NA	NA	421	1382.72	88	2212.31	Member of the p24 family involved in ER to Golgi transport; similar to Emp24p and Erv25p; the authentic, non-tagged protein is detected in highly purified mitochondria in high-throughput studies; ERP6 has a paralog, ERP1, that arose from the whole genome duplication
YJL094C	KHA1	544	1276.2	1	NA	NA	NA	520	1274.17	974	925.637	Putative K+/H+ antiporter; has a probable role in intracellular cation homeostasis; localized to Golgi vesicles and detected in highly purified mitochondria in high-throughput studies
YBL017C	PEP1	545	1275.8	0	NA	NA	NA	560	1241.17	1049	871.263	Type I transmembrane sorting receptor for multiple vacuolar hydrolases; cycles between the late-Golgi and prevacuolar endosome-like compartments
YDL127W	PCL2	546	1275.6	0	NA	NA	NA	500	1299.29	621	1242.72	Cyclin, interacts with cyclin-dependent kinase Pho85p; member of the Pcl1,2-like subfamily, involved in the regulation of polarized growth and morphogenesis and progression through the cell cycle; localizes to sites of polarized cell growth; PCL2 has a paralog, PCL9, that arose from the whole genome duplication
YIL005W	EPS1	547	1273.2	0	NA	1	NA	543	1251.94	954	946.464	ER protein with chaperone and co-chaperone activity; involved in retention of resident ER proteins; has a role in recognizing proteins targeted for ER-associated degradation (ERAD), member of the protein disulfide isomerase family
YER066W	RRT13	548	1271.4	0	NA	NA	NA	567	1236.86	836	1049.94	Putative protein of unknown function; non-essential gene identified in a screen for mutants with decreased levels of rDNA transcription
YJR039W	MLO127	549	1270.2	0	NA	NA	NA	635	1164.51	2037	239.172	Putative protein of unknown function; the authentic, non-tagged protein is detected in highly purified mitochondria in high-throughput studies
YLL014W	EMC6	550	1270.2	0	NA	NA	NA	489	1315.78	222	1780.28	Member of conserved ER transmembrane complex; required for efficient folding of proteins in the ER; null mutant displays induction of the unfolded protein response; homologous to worm F33D4.7/EMC-6, fly CG11781, human TMEM93
YMR241W	YHM2	551	1269.8	0	NA	1	NA	546	1250.96	1050	870.21	Citrate and oxoglutarate carrier protein; exports citrate from and imports oxoglutarate into the mitochondrion, causing net export of NADPH reducing equivalents; also associates with mt nucleoids and has a role in replication and segregation of the mt genome
YFR013W	IOC3	552	1268.6	0	NA	NA	NA	448	1358.5	120	2069.3	Subunit of the Isw1a complex; Isw1a has nucleosome-stimulated ATPase activity and represses transcription initiation by specific positioning of a promoter proximal dinucleosome; promotes nucleosome shifts in the 5 prime direction; IOC3 has a paralog, ESC8, that arose from the whole genome duplication
YDR360W	OPI7	553	1267	0	NA	-1	NA	564	1238.35	751	1120.99	Dubious open reading frame; unlikely to encode a functional protein, based on available experimental and comparative sequence data; partially overlaps verified gene VID21/YDR359C
YDR370C	DXO1	554	1265.8	0	NA	NA	NA	544	1251.67	606	1259.28	mRNA 5'-end-capping quality-control protein; has distributive, 5'-3' exoRNase activity; similar to Rai1p;
YLR052W	IES3	555	1265.4	NA	NA	NA	NA	465	1342.16	153	1989.56	Subunit of the INO80 chromatin remodeling complex
YER181C	YER181C	556	1262.4	0	NA	NA	NA	612	1188.6	1336	679.058	Mitochondrial protein of unknown function; conserved among S. cerevisiae strains; extensively overlaps a Ty1 LTR; YER181C is not an essential gene
YBR009C	HHF1	557	1262.2	1	NA	NA	NA	594	1207.51	1009	897.123	Histone H4; core histone protein required for chromatin assembly and chromosome function; one of two identical histone proteins (see also HHF2); contributes to telomeric silencing; N-terminal domain involved in maintaining genomic integrity
YPL047W	SGF11	558	1260.6	0	NA	1	NA	569	1234	991	910.192	Integral subunit of SAGA histone acetyltransferase complex; regulates transcription of a subset of SAGA-regulated genes, required for the Ubp8p association with SAGA and for H2B deubiquitylation
YMR078C	CTF18	559	1259.8	1	NA	NA	NA	622	1176.66	1314	690.919	Subunit of a complex with Ctf8p; shares some subunits with Replication Factor C and is required for sister chromatid cohesion; may have overlapping functions with Rad24p in the DNA damage replication checkpoint
YLL029W	FRA1	560	1259.2	0	NA	NA	NA	648	1154.76	1787	388.138	Protein involved in negative regulation of iron regulon transcription; forms an iron independent complex with Fra2p, Grx3p, and Grx4p; cytosolic; mutant fails to repress transcription of iron regulon and is defective in spore formation
YOR367W	SCP1	561	1259.2	0	NA	1	1	558	1241.73	936	966.225	Component of yeast cortical actin cytoskeleton; binds and cross links actin filaments; originally identified by its homology to calponin (contains a calponin-like repeat) but the Scp1p domain structure is more similar to transgelin
YNL024C	EFM6	562	1258.6	1	NA	NA	NA	499	1300.04	214	1798.33	Putative S-adenosylmethionine-dependent lysine methyltransferase; responsible for modifying Lys-390 in translational elongation factor EF-1 alpha (eEF1A); has seven beta-strand methyltransferase motif; green fluorescent protein (GFP)-fusion protein localizes to the cytoplasm
YGR236C	SPG1	563	1258.2	0	NA	NA	NA	531	1259.12	546	1318.11	Protein required for high temperature survival during stationary phase; not required for growth on nonfermentable carbon sources; the authentic, non-tagged protein is detected in highly purified mitochondria in high-throughput studies
YPL088W	YPL088W	564	1258	0	NA	NA	NA	646	1155.29	1755	406.228	Putative aryl alcohol dehydrogenase; transcription is activated by paralogous transcription factors Yrm1p and Yrr1p along with genes involved in multidrug resistance
YHL024W	RIM4	565	1255	0	NA	NA	NA	595	1203.99	1213	754.185	Putative RNA-binding protein; required for the expression of early and middle sporulation genes
YLR313C	SPH1	566	1254.4	0	NA	NA	NA	609	1189.63	1392	639.705	Protein involved in shmoo formation and bipolar bud site selection; localizes to sites of polarized growth in a cell cycle dependent- and Spa2p-dependent manner, interacts with MAPKKs Mkk1p, Mkk2p, and Ste7p; SPH1 has a paralog, SPA2, that arose from the whole genome duplication
YEL048C	TCA17	567	1252.4	1	NA	NA	NA	605	1195.14	1263	715.854	Component of transport protein particle (TRAPP) complex II; TRAPPII is a multimeric guanine nucleotide-exchange factor for the GTPase Ypt1p, regulating intra-Golgi and endosome-Golgi traffic; promotes association of TRAPPII-specific subunits with the TRAPP core complex; sedlin related; human Sedlin mutations cause SEDT, a skeletal disorder
YOR279C	RFM1	568	1249.4	0	NA	NA	NA	748	1063.28	3225	-480.692	Component of the Sum1p-Rfm1p-Hst1p complex; Rfm1p tethers the Hst1p histone deacetylase to the DNA-binding protein Sum1p; complex is involved in transcriptional repression of middle sporulation genes and in initiation of DNA replication
YGR041W	BUD9	569	1246.6	0	NA	NA	NA	665	1132.43	1875	332.853	Protein involved in bud-site selection; mutant has increased aneuploidy tolerance; diploid mutants display a unipolar budding pattern instead of the wild-type bipolar pattern, and bud at the distal pole; BUD9 has a paralog, BUD8, that arose from the whole genome duplication
YML002W	YML002W	570	1246.6	0	NA	1	NA	586	1212.88	822	1056.87	Putative protein of unknown function; expression induced by heat and by calcium shortage
YGR210C	YGR210C	571	1245.8	0	NA	NA	NA	535	1255.81	352	1554.52	Putative protein of unknown function; green fluorescent protein (GFP)-fusion protein localizes to the cytoplasm
YBR012C	YBR012C	572	1245	0	NA	NA	NA	581	1220.11	603	1261.2	Dubious open reading frame; unlikely to encode a functional protein, based on available experimental and comparative sequence data; expression induced by iron-regulated transcriptional activator Aft2p
YJL073W	JEM1	573	1244.8	0	NA	NA	NA	505	1293.44	219	1783.74	DnaJ-like chaperone required for nuclear membrane fusion during mating; localizes to the ER membrane; exhibits genetic interactions with KAR2
YGR205W	TDA10	574	1244.8	0	NA	NA	NA	631	1168.34	1617	491.949	ATP-binding protein of unknown function; crystal structure resembles that of E.coli pantothenate kinase and other small kinases; null mutant is sensitive to expression of the top1-T722A allele
YNR031C	SSK2	575	1244.6	0	NA	NA	NA	746	1064.57	3189	-452.15	MAP kinase kinase kinase of HOG1 mitogen-activated signaling pathway; interacts with Ssk1p, leading to autophosphorylation and activation of Ssk2p which phosphorylates Pbs2p; also mediates actin cytoskeleton recovery from osmotic stress; a HOG-independent function of Ssk2p mediates the calcium-sensitive phenotype of the ptp2 msg5 double disruptant; SSK2 has a paralog, SSK22, that arose from the w…
YBR158W	AMN1	576	1243.6	0	NA	NA	NA	532	1259	455	1423.64	Modulator of cell separation and mitotic exit; inhibits separation through Ub-dependent Ace2p proteolysis; part of a daughter-specific switch induced by the mitotic exit network that inhibits exit and resets the cell cycle after the execution of MEN function, blocking Tem1p and Cdc15 association; required for chromosome stability and multiple mitotic checkpoints; regulated by SCF; haploid transcr…
YHR115C	DMA1	577	1243	0	NA	NA	NA	681	1115.18	2244	108.585	Ubiquitin-protein ligase (E3); controls septin dynamics, spindle position checkpoint (SPOC) with ligase Dma2p by regulating recruitment of Elm1p to bud neck; regulates levels of eIF2 subunit Gcd11p, as well as abundance, localization, and ubiquitination of Cdk inhibitory kinase Swe1p; ubiquitinates cyclin Pcl1p; ortholog of human RNF8, similar to human Chfr; contains FHA, RING fingers; DMA1 has a…
YGL133W	ITC1	578	1242.8	0	NA	NA	NA	538	1254.6	295	1630.08	Subunit of ATP-dependent Isw2p-Itc1p chromatin remodeling complex; required for repression of a-specific genes, repression of early meiotic genes during mitotic growth, and repression of INO1; similar to mammalian Acf1p, the regulatory subunit of the mammalian ATP-utilizing chromatin assembly and modifying factor (ACF) complex; ITC1 has a paralog, YPL216W, that arose from the whole genome duplica…
YGL034C	YGL034C	579	1240.8	0	NA	NA	NA	625	1174.15	1549	540.891	Putative protein of unknown function; conserved among S. cerevisiae strains; YGL034C is not an essential gene
YOL013W-A	YOL013W-A	580	1240.6	0	NA	NA	NA	525	1270.55	239	1738.01	Putative protein of unknown function; identified by SAGE
YLR138W	NHA1	581	1239.2	0	NA	NA	NA	593	1208.75	1055	867.417	Na+/H+ antiporter; involved in sodium and potassium efflux through the plasma membrane; required for alkali cation tolerance at acidic pH
YPR008W	HAA1	582	1237.8	0	NA	NA	NA	683	1113.61	2381	28.85	Transcriptional activator involved in adaptation to weak acid stress; activates transcription of TPO2, YRO2, and other genes encoding membrane stress proteins; HAA1 has a paralog, CUP2, that arose from the whole genome duplication; relocalizes from cytoplasm to nucleus upon DNA replication stress
YBR195C	MSI1	583	1237.8	0	NA	NA	NA	580	1220.25	967	930.926	Subunit of chromatin assembly factor I (CAF-1); chromatin assembly by CAF-1 affects multiple processes including silencing at telomeres, mating type loci, and rDNA; maintenance of kinetochore structure; deactivation of DNA damage checkpoint after DNA repair; chromatin dynamics during transcription; and repression of divergent noncoding transcription; Msi1p localizes to nucleus and cytoplasm and i…
YLR287C	YLR287C	584	1235.8	0	NA	NA	NA	562	1239.96	578	1285.67	Putative protein of unknown function; green fluorescent protein (GFP)-fusion protein localizes to the cytoplasm; YLR287C is not an essential gene
YDL079C	MRK1	585	1232.2	0	NA	NA	NA	628	1170.87	1558	537.653	Glycogen synthase kinase 3 (GSK-3) homolog; one of four GSK-3 homologs in S. cerevisiae that function to activate Msn2p-dependent transcription of stress responsive genes and that function in protein degradation; MRK1 has a paralog, RIM11, that arose from the whole genome duplication
YIL038C	NOT3	586	1228.6	1	NA	NA	1	555	1242.43	732	1147.96	Component of the CCR4-NOT core complex, involved in mRNA decapping; involved in transcription initiation and elongation and in mRNA degradation; conserved lysine in human homolog of Not3p and Not5p is mutated in cancers
YHR108W	GGA2	587	1227.6	0	NA	NA	NA	550	1247.87	536	1328.68	Protein that regulates Arf1p, Arf2p to facilitate Golgi trafficking; binds phosphatidylinositol 4-phosphate, which plays a role in TGN localization; has homology to gamma-adaptin; GGA2 has a paralog, GGA1, that arose from the whole genome duplication
YNR050C	LYS9	588	1227	NA	NA	1	NA	597	1202.26	1032	880.676	Saccharopine dehydrogenase (NADP+, L-glutamate-forming); catalyzes the formation of saccharopine from alpha-aminoadipate 6-semialdehyde, the seventh step in lysine biosynthesis pathway; exhibits genetic and physical interactions with TRM112
YAL042W	ERV46	589	1226.4	0	NA	NA	NA	603	1196.77	993	907.863	Protein localized to COPII-coated vesicles; forms a complex with Erv41p; involved in the membrane fusion stage of transport
YDR046C	BAP3	590	1225	0	NA	NA	NA	528	1265.65	249	1718.27	Amino acid permease; involved in uptake of cysteine, leucine, isoleucine and valine; BAP3 has a paralog, BAP2, that arose from the whole genome duplication
YMR186W	HSC82	591	1224.8	0	NA	NA	NA	557	1241.77	569	1293.17	Cytoplasmic chaperone of the Hsp90 family; plays a role in determining prion variants; redundant in function and nearly identical with Hsp82p, and together they are essential; expressed constitutively at 10-fold higher basal levels than HSP82 and induced 2-3 fold by heat shock; contains two acid-rich unstructured regions that promote the solubility of chaperone-substrate complexes; HSC82 has a pa…
YHL034C	SBP1	592	1220.4	NA	NA	NA	NA	643	1159.56	1652	473.119	Protein that binds eIF4G and has a role in repression of translation; has an RGG motif; found in cytoplasmic P bodies; binds to mRNAs under glucose starvation stress, most often in the 5' UTR; found associated with small nucleolar RNAs snR10 and snR11; SBP1 has a paralog, RNP1, that arose from the whole genome duplication
YLR432W	IMD3	593	1219.6	0	NA	NA	NA	735	1070.52	2344	55.0839	Inosine monophosphate dehydrogenase; catalyzes the rate-limiting step in the de novo synthesis of GTP; member of a four-gene family in S. cerevisiae, constitutively expressed; IMD3 has a paralog, IMD4, that arose from the whole genome duplication
YNL021W	HDA1	594	1219.2	0	1	1	NA	629	1169.16	1288	703.668	Putative catalytic subunit of a class II histone deacetylase complex; role in azole resistance via Hsp90p, and in the heat shock response; Hda1p interacts with the Hda2p-Hda3p subcomplex to form an active tetramer; deletion increases histone H2B, H3 and H4 acetylation; other members of the HDA1 histone deacetylase complex are Hda2p and Hda3p
YGL260W	YGL260W	595	1218.6	0	NA	NA	NA	551	1246.43	322	1594.27	Putative protein of unknown function; transcription is significantly increased in a NAP1 deletion background; deletion mutant has increased accumulation of nickel and selenium
YGR003W	CUL3	596	1218.4	0	NA	NA	NA	474	1331.38	95	2187.72	Ubiquitin-protein ligase; forms a complex with Elc1p that polyubiquitylates monoubiquitylated RNA polymerase II to trigger its proteolysis; cullin family member with similarity to Cdc53p and human CUL3
YOR009W	TIR4	597	1218.2	0	NA	NA	NA	587	1212.52	850	1034.1	Cell wall mannoprotein; expressed under anaerobic conditions and required for anaerobic growth; transcription is also induced by cold shock; member of the Srp1p/Tip1p family of serine-alanine-rich proteins
YAR002C-A	ERP1	598	1215.4	0	NA	NA	NA	607	1192.91	1444	607.231	Member of the p24 family involved in ER to Golgi transport; role in misfolded protein quality control; forms heterotrimeric complex with Erp2p, Emp24p, and Erv25p; localized to COPII-coated vesicles; ERP1 has a paralog, ERP6, that arose from the whole genome duplication
YGL253W	HXK2	599	1215	0	NA	2	NA	547	1250.06	555	1310.78	Hexokinase isoenzyme 2; phosphorylates glucose in cytosol; predominant hexokinase during growth on glucose; represses expression of HXK1, GLK1, induces expression of its own gene; antiapoptotic; phosphorylation/dephosphorylation at Ser14 by kinase Snf1p, phosphatase Glc7p-Reg1p regulates nucleocytoplasmic shuttling of Hxk2p; functions downstream of Sit4p in control of cell cycle, mitochondrial fu…
YLR023C	IZH3	600	1214.8	0	NA	NA	NA	496	1303.83	136	2016.8	Membrane protein involved in zinc ion homeostasis; member of the four-protein IZH family, expression induced by zinc deficiency; deletion reduces sensitivity to elevated zinc and shortens lag phase, overexpression reduces Zap1p activity
YIL016W	SNL1	601	1214.8	0	NA	NA	NA	680	1115.88	2049	235.075	Ribosome-associated protein; proposed to act in protein synthesis and nuclear pore complex biogenesis and maintenance as well as protein folding; has similarity to the mammalian BAG-1 protein
YDL110C	TMA17	602	1213.8	0	NA	NA	NA	541	1253.58	377	1524.9	ATPase dedicated chaperone that adapts proteasome assembly to stress; Tma17p is induced upon stress; interacts with Rpt6p to assist its pairing to Rpt3p and early steps in proteasome biogenesis; associates with ribosomes; heterozygous deletion demonstrated increases in chromosome instability in a rad9 deletion background; protein abundance is decreased upon intracellular iron depletion
YGL101W	YGK1	603	1212.4	0	NA	NA	NA	682	1114.43	1753	406.689	Protein of unknown function; non-essential gene; interacts with the DNA helicase Hpr5p; YGL101W has a paralog, YBR242W, that arose from the whole genome duplication
YBR104W	YMC2	604	1211.6	0	NA	NA	NA	606	1193.93	951	949.379	Putative mitochondrial inner membrane transporter; proposed role in oleate metabolism and glutamate biosynthesis; member of the mitochondrial carrier (MCF) family; YMC2 has a paralog, YMC1, that arose from the whole genome duplication
YJR110W	YMR1	605	1211.2	0	NA	NA	NA	624	1174.16	1169	781.343	Phosphatidylinositol 3-phosphate (PI3P) phosphatase; involved in various protein sorting pathways, including CVT targeting and endosome to vacuole transport; has similarity to the conserved myotubularin dual specificity phosphatase family
YIL073C	SPO22	606	1210.4	0	NA	NA	NA	575	1228.8	299	1625.7	Meiosis-specific protein essential for chromosome synapsis; involved in completion of nuclear divisions during meiosis; induced early in meiosis
YMR096W	SNZ1	607	1209.6	0	NA	NA	NA	554	1242.66	613	1252.03	Subunit of a two-component pyridoxal-5Ã”Ã‡Ã–-phosphate synthase; involved in pyridoxine (vitamin B6) biosynthesis from glyceraldehyde-3-phosphate, ribose-5-phosphate and ammonia liberated from glutamine by glutaminase; forms a complex with Sno1p that functions as an active glutaminase; member of a stationary phase-induced gene family where transcriptional induction occurs during the postdiauxic p…
YMR289W	ABZ2	608	1208.2	NA	NA	NA	NA	596	1202.93	531	1334.32	Aminodeoxychorismate lyase (4-amino-4-deoxychorismate lyase); catalyzes the third step in para-aminobenzoic acid biosynthesis; involved in folic acid biosynthesis
YDR129C	SAC6	609	1205.8	NA	NA	NA	NA	621	1177.99	1087	848.587	Fimbrin, actin-bundling protein; cooperates with Scp1p in organization and maintenance of the actin cytoskeleton; phosphorylated by Cdc28p/Clb2p in metaphase on T103, to regulate conformation, and modulate actin filament binding affinity and actin cable dynamics; relocalizes from the plasma membrane to the cytoplasm upon DNA replication stress; human homologs PLS3 and LCP1 implicated in spinocere…
YER038W-A	FMP49	610	1205.4	0	NA	NA	NA	611	1188.78	683	1188.37	Mitochondrial protein of unknown function; almost completely overlaps ORF HVG1/YER039C
YDL170W	UGA3	611	1200.8	0	NA	1	NA	601	1199.25	846	1038.37	Transcriptional activator for GABA-dependent induction of GABA genes; binds to DNA elements found in the promoters of target genes and increases their expression in the presence of GABA (gamma-aminobutyrate); zinc finger transcription factor of the Zn(2)-Cys(6) binuclear cluster domain type; localized to the nucleus; examples of GABA genes include UGA1, UGA2, and UGA4
YDR519W	FPR2	612	1199.8	0	NA	NA	NA	650	1150.64	843	1041.29	Membrane-bound peptidyl-prolyl cis-trans isomerase (PPIase); binds to the drugs FK506 and rapamycin; expression pattern suggests possible involvement in ER protein trafficking; relocalizes from nucleus to vacuole upon DNA replication stress; mutation is functionally complemented by human FKBP2
YMR199W	CLN1	613	1198.2	0	NA	NA	NA	583	1218.24	663	1204.65	G1 cyclin involved in regulation of the cell cycle; activates Cdc28p kinase to promote the G1 to S phase transition; late G1 specific expression depends on transcription factor complexes, MBF (Swi6p-Mbp1p) and SBF (Swi6p-Swi4p); CLN1 has a paralog, CLN2, that arose from the whole genome duplication; cell cycle arrest phenotype of the cln1 cln2 cln3 triple null mutant is complemented by any of hum…
YMR250W	GAD1	614	1196.2	0	NA	2	NA	516	1280.2	155	1982.11	Glutamate decarboxylase; converts glutamate into gamma-aminobutyric acid (GABA) during glutamate catabolism; involved in response to oxidative stress
YPL157W	TGS1	615	1196	NA	NA	-1	NA	654	1145.29	1320	684.883	Trimethyl guanosine synthase, conserved nucleolar methyl transferase; converts the m(7)G cap structure of snRNAs, snoRNAs, and telomerase TLC1 RNA to m(2,2,7)G; also required for nucleolar assembly and splicing of meiotic pre-mRNAs; interacts with Swm2p, which may confer substrate specificity on Tgs1p
YPR001W	CIT3	616	1195.6	0	-1	NA	NA	573	1232.83	602	1261.42	Dual specificity mitochondrial citrate and methylcitrate synthase; catalyzes the condensation of acetyl-CoA and oxaloacetate to form citrate and that of propionyl-CoA and oxaloacetate to form 2-methylcitrate
YPL221W	FLC1	617	1194.8	0	NA	NA	NA	642	1159.81	816	1060.63	Flavin adenine dinucleotide transporter; required for uptake of FAD into endoplasmic reticulum; involved in cell wall maintenance; FLC1 has a paralog, FLC3, that arose from the whole genome duplication
YPR097W	YPR097W	618	1194.4	0	NA	NA	NA	653	1145.86	1269	711.519	Protein that contains a PX domain and binds phosphoinositides; the authentic, non-tagged protein is detected in highly purified mitochondria in high-throughput studies; PX stands for Phox homology
YCR030C	SYP1	619	1194.2	0	NA	NA	NA	639	1161.94	1080	849.82	Negative regulator of WASP-Arp23 complex; involved in endocytic site formation; directly inhibits Las17p stimulation of Arp23 complex-mediated actin assembly in vitro; may regulate assembly and disassembly of the septin ring; colocalizes and interacts with septin subunits; potential role in actin cytoskeletal organization
YPR083W	MDM36	620	1193.8	0	NA	NA	NA	540	1253.97	302	1619.8	Mitochondrial protein; required for normal mitochondrial morphology and inheritance; component of the mitochondria-ER-cortex-anchor (MECA); interacts with Num1p to link the ER and mitochondria at the cell cortex; proposed involvement in the formation of Dnm1p and Num1p-containing cortical anchor complexes that promote mitochondrial fission
YLR318W	EST2	621	1192	0	NA	-1	1	728	1080.78	1951	292.989	Reverse transcriptase subunit of the telomerase holoenzyme; essential for telomerase core catalytic activity, involved in other aspects of telomerase assembly and function; mutations in human homolog are associated with aplastic anemia
YDL179W	PCL9	622	1191.6	0	NA	NA	NA	647	1155.28	1165	785.024	Cyclin; forms a functional kinase complex with Pho85p cyclin-dependent kinase (Cdk), expressed in late M/early G1 phase, activated by Swi5p; PCL9 has a paralog, PCL2, that arose from the whole genome duplication
YBR053C	YBR053C	623	1190.2	0	NA	NA	NA	673	1124.66	1381	646.824	Putative protein of unknown function; induced by cell wall perturbation
YNL141W	AAH1	624	1189.4	NA	NA	NA	NA	702	1101.87	1881	329.113	Adenine deaminase (adenine aminohydrolase); converts adenine to hypoxanthine; involved in purine salvage; transcriptionally regulated by nutrient levels and growth phase; Aah1p degraded upon entry into quiescence via SCF and the proteasome
YML003W	YML003W	625	1188.6	0	NA	NA	NA	616	1184.15	669	1196.68	Putative protein of unknown function
YOL105C	WSC3	626	1186.8	0	NA	NA	NA	608	1191.82	949	950.287	Sensor-transducer of the stress-activated PKC1-MPK1 signaling pathway; involved in maintenance of cell wall integrity; involved in response to heat shock and other stressors; regulates 1,3-beta-glucan synthesis; WSC3 has a paralog, WSC2, that arose from the whole genome duplication
YBR006W	UGA2	627	1185.4	0	NA	NA	NA	672	1127.36	980	917.263	Succinate semialdehyde dehydrogenase; involved in the utilization of gamma-aminobutyrate (GABA) as a nitrogen source; part of the 4-aminobutyrate and glutamate degradation pathways; localized to the cytoplasm
YJR088C	EMC2	628	1183.8	NA	NA	1	NA	658	1144.03	1222	745.93	Member of conserved ER transmembrane complex; required for efficient folding of proteins in the ER; null mutant displays induction of the unfolded protein response; homologous to worm Y57G7A.10/EMC-2, fly CG17556, human TTC35
YOL116W	MSN1	629	1180	0	NA	NA	NA	634	1164.83	616	1248.95	Transcriptional activator; involved in regulation of invertase and glucoamylase expression, invasive growth and pseudohyphal differentiation, iron uptake, chromium accumulation, and response to osmotic stress; localizes to the nucleus; relative distribution to the nucleus increases upon DNA replication stress
YKL168C	KKQ8	630	1179.2	0	NA	NA	NA	599	1200.92	293	1631.81	Putative serine/threonine protein kinase with unknown cellular role; KKQ8 has a paralog, HAL5, that arose from the whole genome duplication
YLR370C	ARC18	631	1178.2	NA	NA	-1	NA	666	1132.15	1296	700.175	Subunit of the ARP2/3 complex; ARP2/3 is required for the motility and integrity of cortical actin patches
YMR173W	DDR48	632	1177.4	0	NA	NA	NA	640	1161.55	650	1218.31	DNA damage-responsive protein; expression is increased in response to heat-shock stress or treatments that produce DNA lesions; contains multiple repeats of the amino acid sequence NNNDSYGS; protein abundance increases in response to DNA replication stress
YDR156W	RPA14	633	1177	0	NA	NA	NA	713	1094.91	2348	53.7803	RNA polymerase I subunit A14
YGL015C	YGL015C	634	1175.8	0	NA	NA	NA	590	1211.14	266	1686.15	Putative protein of unknown function; null mutants accumulate cargo in the Golgi
YMR143W	RPS16A	635	1174.2	NA	NA	NA	NA	542	1253.56	190	1864.66	Protein component of the small (40S) ribosomal subunit; homologous to mammalian ribosomal protein S16 and bacterial S9; RPS16A has a paralog, RPS16B, that arose from the whole genome duplication
YGL243W	TAD1	636	1172.4	0	NA	NA	NA	576	1227.52	271	1669.77	tRNA-specific adenosine deaminase; deaminates adenosine-37 to inosine in tRNA-Ala
YPL073C	YPL073C	637	1172.2	0	NA	NA	NA	570	1233.82	184	1891	Dubious open reading frame; unlikely to encode a functional protein, based on available experimental and comparative sequence data; completely overlaps with verified gene UBP16/YPL072W; may interact with ribosome based on co-purification experiments
YIL112W	HOS4	638	1172	0	NA	NA	NA	638	1163.42	583	1280.23	Subunit of the Set3 complex; complex is a meiotic-specific repressor of sporulation specific genes that contains deacetylase activity; potential Cdc28p substrate
YIL141W	YIL141W	639	1171	0	NA	NA	NA	617	1182.34	394	1501.17	Dubious open reading frame; unlikely to encode a functional protein, based on available experimental and comparative sequence data
YML076C	WAR1	640	1170.2	0	NA	NA	NA	600	1200.04	676	1192.43	Homodimeric Zn2Cys6 zinc finger transcription factor; binds to a weak acid response element to induce transcription of PDR12 and FUN34, encoding an acid transporter and a putative ammonia transporter, respectively
YLR048W	RPS0B	641	1169.8	NA	NA	NA	NA	633	1165.29	937	964.143	Protein component of the small (40S) ribosomal subunit; RPS0B has a paralog, RPS0A, that arose from the whole genome duplication; required for maturation of 18S rRNA along with Rps0Ap; deletion of either RPS0 gene reduces growth rate, deletion of both genes is lethal; homologous to human ribosomal protein SA and bacterial S2
YER078C	ICP55	642	1169.2	0	1	NA	NA	626	1173.24	740	1137.81	Mitochondrial aminopeptidase; cleaves the N termini of at least 38 imported proteins after cleavage by the mitochondrial processing peptidase (MPP), thereby increasing their stability; member of the aminopeptidase P family
YLR165C	PUS5	643	1169.2	0	NA	NA	NA	661	1139.42	992	908.667	Pseudouridine synthase; catalyzes only the formation of pseudouridine (Psi)-2819 in mitochondrial 21S rRNA; not essential for viability
YOR040W	GLO4	644	1167.8	NA	NA	NA	NA	651	1149.95	941	957.689	Mitochondrial glyoxalase II; catalyzes the hydrolysis of S-D-lactoylglutathione into glutathione and D-lactate; GLO4 has a paralog, GLO2, that arose from the whole genome duplication
YDR193W	YDR193W	645	1167.6	0	NA	-1	NA	686	1110.8	1405	634.042	Dubious open reading frame; unlikely to encode a functional protein, based on available experimental and comparative sequence data
YOL114C	PTH4	646	1167	0	NA	NA	NA	618	1180.08	517	1361.57	Protein similar to the human peptidyl-tRNA hydrolase gene ICT1; associates with mitochondrial large subunit; may function in translation termination; YOL114C is not an essential gene
YHR045W	YHR045W	647	1166.8	0	NA	NA	NA	689	1109.23	1412	629.412	Putative protein of unknown function; possible role in iron metabolism and/or amino acid and carbohydrate metabolism; green fluorescent protein (GFP)-fusion protein localizes to the endoplasmic reticulum
YAL066W	YAL066W	648	1163.6	0	NA	NA	NA	623	1176.07	474	1404.36	Dubious open reading frame; unlikely to encode a functional protein, based on available experimental and comparative sequence data
YDR354W	TRP4	649	1162.8	1	NA	NA	NA	585	1215.79	428	1470.12	Anthranilate phosphoribosyl transferase; transferase of the tryptophan biosynthetic pathway; catalyzes the phosphoribosylation of anthranilate; subject to the general control system of amino acid biosynthesis
YJL141C	YAK1	650	1161	0	NA	NA	NA	917	943.106	3777	-872.794	Serine-threonine protein kinase; component of a glucose-sensing system that inhibits growth in response to glucose availability; upon nutrient deprivation Yak1p phosphorylates Pop2p to regulate mRNA deadenylation, the co-repressor Crf1p to inhibit transcription of ribosomal genes, and the stress-responsive transcription factors Hsf1p and Msn2p; nuclear localization negatively regulated by the Ras…
YDR140W	MTQ2	651	1160	NA	NA	NA	NA	614	1185.31	723	1151.55	S-adenosylmethionine-dependent methyltransferase; subunit of complex with Trm112p that methylates translation release factor Sup45p (eRF1) in the ternary complex eRF1-eRF3-GTP; similar to E.coli PrmC; member of the seven beta-strand family
YJR010C-A	SPC1	652	1159	0	NA	NA	NA	783	1038.43	2080	215.562	Subunit of the signal peptidase complex (SPC); SPC cleaves the signal sequence from proteins targeted to the endoplasmic reticulum (ER); homolog of the SPC12 subunit of mammalian signal peptidase complex; protein abundance increases in response to DNA replication stress
YGR282C	BGL2	653	1158.4	0	NA	NA	NA	784	1038.43	2082	214.129	Endo-beta-1,3-glucanase; major protein of the cell wall, involved in cell wall maintenance; involved in incorporation of newly synthesized mannoprotein molecules into the cell wall
YCR031C	RPS14A	654	1157.8	0	NA	NA	NA	649	1154.14	958	943.64	Protein component of the small (40S) ribosomal subunit; required for ribosome assembly and 20S pre-rRNA processing; mutations confer cryptopleurine resistance; homologous to mammalian ribosomal protein S14 and bacterial S11; RPS14A has a paralog, RPS14B, that arose from the whole genome duplication
YMR160W	YMR160W	655	1157.4	0	NA	NA	NA	763	1052.99	2283	86.1527	Protein of unknown function; green fluorescent protein (GFP)-fusion protein localizes to the membrane of the vacuole; mutant has enhanced sensitivity to overexpression of mutant huntingtin; YMR160W is not an essential gene; relative distribution within the vacuolar membrane changes upon DNA replication stress
YDR066C	RTR2	656	1157.2	0	NA	NA	NA	652	1149.63	772	1102.99	Protein of unknown function; exhibits genetic interactions with Rtr1p; green fluorescent protein (GFP)-fusion protein localizes to the cytoplasm; YDR066C is not an essential gene; relocalizes from nucleus to cytoplasmic foci upon DNA replication stress; RTR2 has a paralog, RTR1, that arose from the whole genome duplication
YOL037C	YOL037C	657	1157	0	NA	NA	NA	693	1108.14	1058	865.158	Dubious open reading frame; unlikely to encode a functional protein, based on available experimental and comparative sequence data; partially overlaps the uncharacterized ORF YOL036W
YLR236C	YLR236C	658	1155.4	0	NA	NA	NA	620	1178.15	354	1553.17	Putative protein of unknown function; conserved across S. cerevisiae strains; overlaps ORF YLR235C
YDR229W	IVY1	659	1154.6	0	NA	NA	NA	767	1051.79	2043	237.666	Phospholipid-binding protein that interacts with both Ypt7p and Vps33p; may partially counteract the action of Vps33p and vice versa, localizes to the rim of the vacuole as cells approach stationary phase
YMR009W	ADI1	660	1153.2	0	NA	NA	NA	578	1224.56	319	1596.06	Acireductone dioxygenease involved in methionine salvage pathway; transcribed as polycistronic mRNA with YMR010W and regulated post-transcriptionally by RNase III (Rnt1p) cleavage; ADI1 mRNA is induced in heat shock conditions; human ortholog ADI1 can complement yeast adi1 mutant
YOR139C	YOR139C	661	1152.4	NA	NA	1	NA	786	1037.64	2011	248.928	Dubious open reading frame; unlikely to encode a functional protein, based on available experimental and comparative sequence data; partially overlaps the verified ORF SFL1/YOR140W
YNR033W	ABZ1	662	1152.4	0	NA	NA	NA	704	1101.12	1277	709.598	Para-aminobenzoate (PABA) synthase; has similarity to Escherichia coli PABA synthase components PabA and PabB; required for the synthesis of para-aminobenzoic acid, an important intermediate for folate and ubiquinone Q biosynthesis; protein abundance increases in response to DNA replication stress
YNL304W	YPT11	663	1152	0	NA	NA	NA	724	1083.16	1548	541.455	Rab GTPase; Myo2p-binding protein implicated in mother-to-bud transport of cortical endoplasmic reticulum (ER), late Golgi, and mitochondria during cell division; function is regulated at multiple levels; abundance of active Ypt11p forms is controlled by phosphorylation status and degradation; normally a low-abundance protein whose ER localization is only detected when protein is highly over expr…
YDR050C	TPI1	664	1152	NA	NA	NA	NA	671	1128.27	1111	829.274	Triose phosphate isomerase, abundant glycolytic enzyme; mRNA half-life is regulated by iron availability; transcription is controlled by activators Reb1p, Gcr1p, and Rap1p through binding sites in the 5' non-coding region; inhibition of Tpi1p activity by PEP (phosphoenolpyruvate) stimulates redox metabolism in respiring cells; E104D mutation in human homolog TPI1 causes a rare autosomal disease; …
YDR221W	GTB1	665	1151.6	0	NA	NA	NA	670	1128.66	1099	839.777	Glucosidase II beta subunit, forms a complex with alpha subunit Rot2p; involved in removal of two glucose residues from N-linked glycans during glycoprotein biogenesis in the ER; relocalizes from ER to cytoplasm upon DNA replication stress
YHR022C	YHR022C	666	1151.4	0	NA	NA	NA	660	1139.7	608	1258.53	Putative protein of unknown function; YHR022C is not an essential gene
YGR279C	SCW4	667	1151	0	NA	1	NA	644	1158.5	875	1013.05	Cell wall protein with similarity to glucanases; scw4 scw10 double mutants exhibit defects in mating; SCW4 has a paralog, SCW10, that arose from the whole genome duplication
YFL031W	HAC1	668	1150.8	1	-1	-1	NA	604	1196.05	475	1404.25	Basic leucine zipper (bZIP) transcription factor (ATF/CREB1 homolog); regulates the unfolded protein response, via UPRE binding, and membrane biogenesis; ER stress-induced splicing pathway facilitates efficient Hac1p synthesis; two functional forms of Hac1p are produced; translation initiation is repressed under non-stress conditions; protein abundance increases in response to DNA replication str…
YKL030W	YKL030W	669	1149	0	NA	NA	NA	755	1059.88	1762	404.731	Dubious open reading frame; unlikely to encode a functional protein, based on available experimental and comparative sequence data; not conserved in closely related Saccharomyces species; partially overlaps the verified gene MAE1
YIL071C	PCI8	670	1148.8	0	NA	NA	NA	584	1216.97	454	1425.32	Possible shared subunit of Cop9 signalosome (CSN) and eIF3; binds eIF3b subunit Prt1p, has possible dual functions in transcriptional and translational control, contains a PCI (Proteasome-COP9 signalosome (CSN)-eIF3) domain
YDR369C	XRS2	671	1148.8	1	NA	NA	NA	572	1233.42	284	1644.09	Protein required for DNA repair; component of the Mre11 complex, which is involved in double strand breaks, meiotic recombination, telomere maintenance, and checkpoint signaling
YKL215C	OXP1	672	1148.6	0	NA	NA	NA	742	1065.86	1957	284.119	5-oxoprolinase; enzyme is ATP-dependent and functions as a dimer; similar to mouse Oplah gene; green fluorescent protein (GFP)-fusion protein localizes to the cytoplasm; protein abundance increases in response to DNA replication stress
YNL183C	NPR1	673	1147.2	0	NA	NA	NA	615	1184.25	413	1480.41	Protein kinase; stabilizes several plasma membrane amino acid transporters by antagonizing their ubiquitin-mediated degradation; phosphorylates Aly2p; negatively regulates Ldb19p-mediated endocytosis by phosphorylating Ldb19p; positively regulates activity of the three Mep ammonium transport proteins; mediates inhibitory phosphorylation of Mep2p and Par32p; TOR complex negatively regulates Npr1p …
YIL079C	AIR1	674	1146.8	0	NA	NA	NA	835	995.866	3062	-370.445	Zinc knuckle protein; involved in nuclear RNA processing and degradation as a component of the TRAMP complex; stimulates the poly(A) polymerase activity of Pap2p in vitro; AIR1 has a paralog, AIR2, that arose from the whole genome duplication; although Air1p and Air2p are homologous TRAMP subunits, they have nonredundant roles in regulation of substrate specificity of the exosome
YMR254C	YMR254C	675	1145.4	0	NA	NA	NA	758	1058.42	1902	319.193	Putative protein of unknown function; conserved across S. cerevisiae strains
YDR346C	SVF1	676	1144.4	NA	NA	-1	NA	549	1248.38	103	2137.17	Protein with a potential role in cell survival pathways; required for the diauxic growth shift; expression in mammalian cells increases survival under conditions inducing apoptosis; mutant has increased aneuploidy tolerance
YER130C	COM2	677	1142.8	0	NA	NA	NA	769	1050.94	1790	386.871	Transcription factor that binds IME1 Upstream Activation Signal (UAS)ru; COM2 transcription is regulated by Haa1p, Sok2p and Zap1p transcriptional activators; may bind the IME1 promoter under all growth conditions to negatively regulate its transcription in the absence of a positive regulator that binds more effectively; repressor activity may depend on phosphorylation by PKA; C. albicans homolog…
YIL028W	YIL028W	678	1142.2	0	NA	NA	NA	707	1097.98	1323	683.966	Dubious open reading frame; unlikely to encode a functional protein, based on available experimental and comparative sequence data
YNL015W	PBI2	679	1141.8	NA	NA	NA	NA	701	1103.16	1260	717.597	Cytosolic inhibitor of vacuolar proteinase B (PRB1); required for efficient vacuole inheritance; with thioredoxin forms protein complex LMA1, which assists in priming SNARE molecules and promotes vacuole fusion; protein abundance increases in response to DNA replication stress
YAL030W	SNC1	680	1140.8	0	NA	NA	NA	696	1106.36	1136	813.4	Vesicle membrane receptor protein (v-SNARE); involved in the fusion between Golgi-derived secretory vesicles with the plasma membrane; proposed to be involved in endocytosis; member of the synaptobrevin/VAMP family of R-type v-SNARE proteins; SNC1 has a paralog, SNC2, that arose from the whole genome duplication
YLL052C	AQY2	681	1140.6	0	NA	NA	NA	645	1156.75	642	1226.97	Water channel that mediates water transport across cell membranes; only expressed in proliferating cells; controlled by osmotic signals; may be involved in freeze tolerance; disrupted by a stop codon in many S. cerevisiae strains
YOR010C	TIR2	682	1139.6	0	NA	NA	NA	613	1188.37	309	1609.11	Putative cell wall mannoprotein; member of the Srp1p/Tip1p family of serine-alanine-rich proteins; transcription is induced by cold shock and anaerobiosis; TIR2 has a paralog, TIR3, that arose from the whole genome duplication
YJL047C	RTT101	683	1139.2	0	NA	-1	NA	729	1080.77	1569	527.214	Cullin subunit of a Roc1p-dependent E3 ubiquitin ligase complex; role in anaphase progression; required for recovery after DSB repair; implicated in Mms22-dependent DNA repair; involved with Mms1p in nonfunctional rRNA decay; modified by the ubiquitin-like protein, Rub1p
YGL051W	MST27	684	1139	0	NA	NA	NA	556	1242	126	2044.69	Putative integral membrane protein, involved in vesicle formation; forms complex with Mst28p; member of DUP240 gene family; binds COPI and COPII vesicles; MST27 has a paralog, MST28, that arose from a segmental duplication
YLR415C	YLR415C	685	1138.6	0	NA	NA	NA	657	1144.12	506	1372.87	Putative protein of unknown function; YLR415C is not an essential gene
YAL058C-A	YAL058C-A	686	1138.4	0	NA	NA	NA	741	1066.2	1838	359.353	Dubious open reading frame; unlikely to encode a functional protein, based on available experimental and comparative sequence data
YAR050W	FLO1	687	1138.4	0	NA	1	NA	664	1132.65	563	1295.22	Lectin-like protein involved in flocculation; cell wall protein that binds mannose chains on the surface of other cells, confers floc-forming ability that is chymotrypsin sensitive and heat resistant; important for co-flocculation with other yeasts, mediating interaction with specific species; FLO1 has a paralog, FLO5, that arose from a segmental duplication
YLL048C	YBT1	688	1138.2	0	NA	NA	NA	721	1086.68	1739	412.085	Transporter of the ATP-binding cassette (ABC) family; involved in bile acid transport; negative regulator of vacuole fusion; regulates release of lumenal Ca2+ stores; similar to mammalian bile transporters; YBT1 has a paralog, VMR1, that arose from the whole genome duplication
YFL050C	ALR2	689	1138	0	NA	NA	NA	588	1211.32	216	1797.55	Probable Mg(2+) transporter; overexpression confers increased tolerance to Al(3+) and Ga(3+) ions; plays a role in regulating Ty1 transposition
YEL016C	NPP2	690	1137.6	0	NA	NA	NA	655	1145.09	618	1243.68	Nucleotide pyrophosphatase/phosphodiesterase; mediates extracellular nucleotide phosphate hydrolysis along with Npp1p and Pho5p; activity and expression enhanced during conditions of phosphate starvation; involved in spore wall assembly; SWAT-GFP and mCherry fusion proteins localize to the endoplasmic reticulum; NPP2 has a paralog, NPP1, that arose from the whole genome duplication; npp1 npp2 dou…
YJL206C	YJL206C	691	1136.2	0	NA	NA	NA	684	1112.24	1012	896.149	Putative protein of unknown function; similar to transcriptional regulators from the Zn[2]-Cys[6] binuclear cluster protein family; mRNA is weakly cell cycle regulated, peaking in S phase; induced rapidly upon MMS treatment
YDR127W	ARO1	692	1134.8	NA	NA	-1	NA	566	1237.52	105	2129.3	Pentafunctional arom protein; catalyzes steps 2 through 6 in the biosynthesis of chorismate, which is a precursor to aromatic amino acids
YOL068C	HST1	693	1134.8	0	NA	NA	NA	834	995.896	2771	-192.98	NAD(+)-dependent histone deacetylase; essential subunit of the Sum1p/Rfm1p/Hst1p complex required for ORC-dependent silencing and meiotic repression; non-essential subunit of the Set3C deacetylase complex; involved in telomere maintenance; HST1 has a paralog, SIR2, that arose from the whole genome duplication
YOR175C	ALE1	694	1134.4	0	NA	NA	NA	799	1023.73	2005	253.92	Broad-specificity lysophospholipid acyltransferase; part of MBOAT family of membrane-bound O-acyltransferases; key component of Lands cycle; may have role in fatty acid exchange at sn-2 position of mature glycerophospholipids
YMR226C	YMR226C	695	1133.2	0	NA	NA	1	770	1049.74	1603	498.032	NADP(+)-dependent serine dehydrogenase and carbonyl reductase; acts on serine, L-allo-threonine, and other 3-hydroxy acids; green fluorescent protein fusion protein localizes to the cytoplasm and nucleus; may interact with ribosomes, based on co-purification experiments
YBR071W	YBR071W	696	1133	0	NA	NA	NA	764	1052.3	1850	351.131	Protein of unknown function found in the cytoplasm and bud neck; mRNA expression may be regulated by the cell cycle and/or cell wall stress; overexpression of YBR071W affects endocytic protein trafficking
YPL219W	PCL8	697	1130.8	0	NA	NA	NA	850	985.566	2855	-242.623	Cyclin; interacts with Pho85p cyclin-dependent kinase (Cdk) to phosphorylate and regulate glycogen synthase, also activates Pho85p for Glc8p phosphorylation; PCL8 has a paralog, PCL10, that arose from the whole genome duplication
YJL128C	PBS2	698	1127.8	0	NA	NA	NA	744	1065.51	1292	700.956	MAP kinase kinase of the HOG signaling pathway; activated under severe osmotic stress; mitophagy-specific regulator; plays a role in regulating Ty1 transposition
YGR018C	YGR018C	699	1127	0	NA	NA	NA	679	1116.37	515	1362.6	Protein of unknown function; mRNA identified as translated by ribosome profiling data; partially overlaps the uncharacterized ORF YGR017W
YLR019W	PSR2	700	1126.6	0	NA	NA	NA	716	1089.97	1670	459.513	Putative plasma membrane phosphatase; involved in the general stress response and inactivating dephosphorylation of Mep2p; required along with Psr1p and binding partner Whi2p for full activation of STRE-mediated gene expression, possibly through Msn2p dephosphorylation, and for inhibition of TORC1 in response to limiting amino acids; regulates the sodium ion stress response with Psr1p; member of …
YER037W	PHM8	701	1125.4	NA	NA	NA	NA	740	1066.48	1501	571.309	Lysophosphatidic acid (LPA) phosphatase, nucleotidase; principle and physiological nucleotidase working on GMP, UMP and CMP; involved in LPA hydrolysis in response to phosphate starvation and ribose salvage pathway; phosphatase activity is soluble and Mg2+ dependent; expression is induced by low phosphate levels and by inactivation of Pho85p; repressed by Gcn4p under normal conditions; PHM8 has a…
YLR366W	YLR366W	702	1125.2	0	NA	NA	NA	751	1060.66	1541	548.814	Dubious open reading frame; unlikely to encode a functional protein, based on available experimental and comparative sequence data; partially overlaps the dubious ORF YLR364C-A
YFR020W	CSS2	703	1125.2	0	NA	NA	NA	641	1159.85	356	1549.97	Protein of unknown function, secreted when constitutively expressed; SWAT-GFP fusion protein localizes to the endoplasmic reticulum (ER) and extracellular region, while mCherry fusion protein localizes to the ER and vacuole; mRNA identified as translated by ribosome profiling data; CSS2 is a non-essential gene
YCL047C	POF1	704	1124.8	0	NA	NA	NA	801	1021.89	2413	11.3353	Nicotinamide mononucleotide-specific adenylyltransferase (NMNAT); catalyzes the conversion of nicotinamide mononucleotide (NMN) to nicotinamide adenine dinucleotide (NAD+); role in the nicotinamide riboside (NR) salvage pathway of NAD+ biosynthesis; involved in NR and NAD+ homeostasis; ATPase involved in protein quality control and filamentation pathways; interacts physically with Kss1p and suppr…
YOL085C	YOL085C	705	1122.6	0	NA	NA	NA	695	1106.82	878	1011.44	Putative protein of unknown function; conserved among S. cerevisiae strains; YOL085C is not an essential gene; partially overlaps dubious ORF YOL085W-A
YHL008C	YHL008C	706	1121.4	0	NA	NA	NA	674	1124.42	457	1422.85	Putative protein of unknown function; may be involved in the uptake of chloride ions; does not appear to be involved in monocarboxylic acid transport; green fluorescent protein (GFP)-fusion protein localizes to the vacuole
YDL061C	RPS29B	707	1121.4	0	NA	NA	NA	676	1122	931	968.492	Protein component of the small (40S) ribosomal subunit; homologous to mammalian ribosomal protein S29 and bacterial S14; RPS29B has a paralog, RPS29A, that arose from the whole genome duplication
YLR011W	LOT6	708	1120.6	NA	NA	NA	NA	692	1108.43	1045	872.399	FMN-dependent NAD(P)H:quinone reductase; role in apoptosis-like cell death; may be involved in quinone detoxification; expression elevated at low temperature; sequesters the Cin5p transcription factor in the cytoplasm in complex with the proteasome under reducing conditions
YNL049C	SFB2	709	1120.2	0	NA	NA	NA	734	1071.22	1078	851.469	Component of the Sec23p-Sfb2p heterodimer of the COPII vesicle coat; required for cargo selection during vesicle formation in ER to Golgi transport; homologous to Sfb3p; SFB2 has a paralog, SEC24, that arose from the whole genome duplication
YLR154C	RNH203	710	1119	0	NA	NA	NA	559	1241.7	83	2241.6	Ribonuclease H2 subunit; required for RNase H2 activity; role in ribonucleotide excision repair; related to human AGS3 that causes Aicardi-Goutieres syndrome
YHR130C	YHR130C	711	1118.2	0	NA	2	NA	756	1059.42	1417	625.282	Putative protein of unknown function; conserved among S. cerevisiae strains; YHR130C is not an essential gene
YBL067C	UBP13	712	1117	1	NA	NA	NA	663	1133.99	400	1496.52	Ubiquitin-specific protease that cleaves Ub-protein fusions; UBP13 has a paralog, UBP9, that arose from the whole genome duplication
YKL007W	CAP1	713	1116.2	NA	NA	NA	NA	712	1096.25	982	916.834	Alpha subunit of the capping protein heterodimer (Cap1p and Cap2p); capping protein (CP) binds to the barbed ends of actin filaments preventing further polymerization; localized predominantly to cortical actin patches; protein increases in abundance and relocalizes from bud neck to plasma membrane upon DNA replication stress
YOL014W	YOL014W	714	1116.2	0	NA	1	NA	709	1097.63	845	1039.56	Putative protein of unknown function; mCherry fusion protein localizes to the cytosol and nucleus
YPL095C	EEB1	715	1115.6	NA	NA	NA	NA	678	1118.23	731	1148.07	Acyl-coenzymeA:ethanol O-acyltransferase; responsible for the major part of medium-chain fatty acid ethyl ester biosynthesis during fermentation; possesses short-chain esterase activity; may be involved in lipid metabolism and detoxification; EEB1 has a paralog, EHT1, that arose from the whole genome duplication
YPL244C	HUT1	716	1114.6	0	NA	NA	NA	691	1108.71	552	1312.47	Protein with a role in UDP-galactose transport to the Golgi lumen; has similarity to human UDP-galactose transporter UGTrel1, exhibits a genetic interaction with S. cerevisiae ERO1
YER150W	SPI1	717	1113.8	0	NA	-1	NA	732	1073.65	1108	833.194	GPI-anchored cell wall protein involved in weak acid resistance; basal expression requires Msn2p/Msn4p; expression is induced under conditions of stress and during the diauxic shift; SPI1 has a paralog, SED1, that arose from the whole genome duplication
YOR219C	STE13	718	1113	0	NA	NA	NA	776	1042.77	1853	348.122	Dipeptidyl aminopeptidase; Golgi integral membrane protein that cleaves on the carboxyl side of repeating -X-Ala- sequences, required for maturation of alpha factor, transcription is induced by a-factor
YOL065C	INP54	719	1112.2	NA	NA	NA	NA	627	1172.04	336	1575.51	Phosphatidylinositol 4,5-bisphosphate 5-phosphatase; role in secretion; localizes to the endoplasmic reticulum via the C-terminal tail; lacks the Sac1 domain and proline-rich region found in the other 3 INP proteins
YFL013W-A	YFL013W-A	720	1110.6	0	NA	NA	NA	602	1197.33	158	1975.75	Dubious open reading frame; unlikely to encode a functional protein, based on available experimental and comparative sequence data; partially overlaps IES1/YFL013C; identified by gene-trapping, microarray expression analysis, and genome-wide homology searching
YDR402C	DIT2	721	1109.8	0	NA	1	1	677	1118.52	692	1177.05	N-formyltyrosine oxidase; sporulation-specific microsomal enzyme involved in the production of N,N-bisformyl dityrosine required for spore wall maturation, homologous to cytochrome P-450s; SWAT-GFP and mCherry fusion proteins localize to the endoplasmic reticulum and vacuole respectively
YPL208W	RKM1	722	1109.4	0	NA	NA	NA	733	1072.66	1025	885.316	SET-domain lysine-N-methyltransferase; catalyzes the formation of dimethyllysine residues on the large ribosomal subunit proteins L23 (Rpl23Ap and Rpl23Bp) and monomethyllysine residues on L18 (Rps18Ap and Rps18Bp)
YDL174C	DLD1	723	1108.6	0	NA	NA	NA	705	1100.53	828	1053.35	Major mitochondrial D-lactate dehydrogenase; oxidizes D-lactate to pyruvate, transcription is heme-dependent, repressed by glucose, and derepressed in ethanol or lactate; located in the mitochondrial inner membrane
YMR204C	INP1	724	1104.6	0	NA	-1	NA	669	1128.67	835	1050.25	Peripheral membrane protein of peroxisomes; involved in peroxisomal inheritance; recruitment to peroxisomes is mediated by interaction with Pex3p at the peroxisomal membrane
YMR292W	GOT1	725	1103.6	0	NA	NA	NA	717	1089.32	730	1148.15	Homodimeric protein that is packaged into COPII vesicles; cycles between the ER and Golgi; involved in secretory transport but not directly required for aspects of transport assayed in vitro; may influence membrane composition
YLR369W	SSQ1	726	1103.2	NA	NA	-1	NA	915	947.347	2569	-76.078	Mitochondrial hsp70-type molecular chaperone; required for assembly of iron/sulfur clusters into proteins at a step after cluster synthesis, and for maturation of Yfh1p, which is a homolog of human frataxin implicated in Friedreich's ataxia
YCR022C	YCR022C	727	1102.2	0	NA	NA	NA	762	1054.21	916	980.29	Putative protein of unknown function; conserved among S. cerevisiae strains; YCR022C is not an essential gene
YCL055W	KAR4	728	1101.4	NA	NA	NA	NA	687	1109.81	470	1407.73	Transcription factor required for response to pheromones; also required during meiosis; exists in two forms, a slower-migrating form more abundant during vegetative growth and a faster-migrating form induced by pheromone
YKL074C	MUD2	729	1100.8	0	NA	NA	NA	977	888.391	3799	-894.718	Protein involved in early pre-mRNA splicing; component of the pre-mRNA-U1 snRNP complex, the commitment complex; interacts with Msl5p/BBP splicing factor and Sub2p; similar to metazoan splicing factor U2AF65
YLR185W	RPL37A	730	1098.8	1	NA	NA	NA	877	970.264	2242	110.957	Ribosomal 60S subunit protein L37A; required for processing of 27SB pre-rRNA and formation of stable 66S assembly intermediates; homologous to mammalian ribosomal protein L37, no bacterial homolog; RPL37A has a paralog, RPL37B, that arose from the whole genome duplication
YMR305C	SCW10	731	1094.4	0	NA	NA	NA	754	1059.93	826	1055.2	Cell wall protein with similarity to glucanases; may play a role in conjugation during mating based on mutant phenotype and its regulation by Ste12p; SWC10 has a paralog, SCW4, that arose from the whole genome duplication
YGR067C	YGR067C	732	1094.2	0	NA	NA	NA	668	1128.76	305	1615.48	Putative protein of unknown function; contains a zinc finger motif similar to that of Adr1p
YDR409W	SIZ1	733	1093.2	0	NA	NA	NA	598	1201.05	129	2038.62	SUMO E3 ligase; promotes attachment of small ubiquitin-related modifier sumo (Smt3p) to primarily cytoplasmic proteins; regulates Rsp5p ubiquitin ligase activity and is in turn itself regulated by Rsp5p; required for sumoylation of septins and histone H3 variant Cse4p, a prerequisite for STUbL-mediated Ub-dependent degradation; localizes to the septin ring; acts as an adapter between E2, Ubc9p an…
YML108W	YML108W	734	1089.8	0	NA	NA	NA	780	1040.11	1515	563.082	Protein of unknown function; structure defines a new subfamily of the split beta-alpha-beta sandwiches; green fluorescent protein (GFP)-fusion protein localizes to the cytoplasm and nucleus; YML108W is not an essential gene; relative distribution to the nucleus increases upon DNA replication stress
YGR295C	COS6	735	1088.6	0	NA	NA	NA	860	981.578	2294	79.0346	Endosomal protein involved in turnover of plasma membrane proteins; member of the DUP380 subfamily of conserved, often subtelomeric COS genes; required for the multivesicular vesicle body sorting pathway that internalizes plasma membrane proteins for degradation; Cos proteins provide ubiquitin in trans for nonubiquitinated cargo proteins
YIL166C	SOA1	736	1087	0	NA	NA	NA	816	1013.89	1686	447.349	Sulfonate and inorganic sulfur transporter; low affinity sulfate, high affinity sulfite, thiosulfite and major sulfonate transporter; functions as a an H+ symporter; similar to the allantoate permease (Dal5p) subfamily of the major facilitator superfamily; mRNA expression is elevated by sulfur limitation; non-essential gene
YLR376C	PSY3	737	1086	0	NA	NA	NA	797	1027.05	1016	893.875	Component of Shu complex (aka PCSS complex); Shu complex also includes Shu1, Csm2, Shu2, and promotes error-free DNA repair; promotes Rad51p filament assembly; Shu complex mediates inhibition of Srs2p function; Psy3p and Csm2p contain similar DNA-binding regions which work together to form a single DNA binding site; deletion of PSY3 results in a mutator phenotype; deletion increases sensitivity t…
YOR115C	TRS33	738	1084.8	0	NA	NA	NA	800	1022.91	2151	167.305	Core component of TRAPP complexes I, II and IV; transport protein particle (TRAPP) complexes are related multimeric guanine nucleotide-exchange factor for the GTPase Ypt1p, regulating ER-Golgi traffic (TRAPPI), intra-Golgi traffic (TRAPPII), endosome-Golgi traffic (TRAPPII and III) and autophagy (TRAPPIII, and IV); proposed subunit of a novel complex, TRAPPIV, that may function redundantly with T…
YBR005W	RCR1	739	1083.8	0	NA	1	NA	727	1081.12	677	1191.73	Protein of the ER membrane involved in cell wall chitin deposition; may function in the endosomal-vacuolar trafficking pathway, helping determine whether plasma membrane proteins are degraded or routed to the plasma membrane; RCR1 has a paralog, RCR2, that arose from the whole genome duplication
YAL046C	BOL3	740	1081.8	0	NA	NA	NA	837	995.277	2291	82.818	Protein involved in Fe-S cluster transfer to mitochondrial clients; protects [4Fe-4S] clusters from damage due to oxidative stress by acting along with Nfu1p at a late step in the transfer of [4Fe-4S] clusters from the ISA complex to mitochondrial client proteins like lipoate synthase and succinate dehydrogenase; sequence similarity to human BOLA family member, BOLA3, mutations of which are assoc…
YJR082C	EAF6	741	1081.6	0	NA	1	NA	703	1101.45	825	1055.83	Subunit of the NuA4 acetyltransferase complex; this complex acetylates histone H4 and NuA3 acetyltransferase complex that acetylates histone H3
YML074C	FPR3	742	1081	0	NA	NA	NA	789	1036.14	1832	364.446	Nucleolar peptidyl-prolyl cis-trans isomerase (PPIase); FK506 binding protein; affects expression of multiple genes via its role in nucleosome assembly; phosphorylated by casein kinase II (Cka1p-Cka2p-Ckb1p-Ckb2p) and dephosphorylated by Ptp1p; PPIase domain acts as a transcriptional repressor when tethered to DNA by lexA, and repressor activity is dependent on PPIase activity; FPR3 has a paralog…
YKL117W	SBA1	743	1079.4	0	NA	NA	NA	708	1097.69	499	1383.45	Co-chaperone that binds and regulates Hsp90 family chaperones; plays a role in determining prion variants; important for pp60v-src activity in yeast; homologous to the mammalian p23 proteins, and like p23 can regulate telomerase activity; protein abundance increases in response to DNA replication stress
YOR156C	NFI1	744	1078.2	NA	NA	NA	NA	757	1059.38	767	1103.23	SUMO E3 ligase; catalyzes sumoylation of Yku70p/80p and Sir4p promoting telomere anchoring to the nuclear envelope and regulating telomerase activity; DNA-bound form catalyzes a DNA-damaged triggered sumoylation wave resulting in multisite modification of several DNA repair proteins, enhancing interactions between these proteins and accelerating repair; sumoylates Cse4p, a prerequisite for STUbL-…
YDL078C	MDH3	745	1078	0	NA	NA	NA	714	1094.46	774	1100.32	Peroxisomal malate dehydrogenase; catalyzes interconversion of malate and oxaloacetate; involved in the glyoxylate cycle
YOR190W	SPR1	746	1077.4	0	NA	NA	NA	685	1111.37	436	1454.06	Sporulation-specific exo-1,3-beta-glucanase; contributes to ascospore thermoresistance; SPR1 has a paralog, EXG1, that arose from the whole genome duplication
YFL049W	SWP82	747	1077.2	0	NA	NA	NA	829	1005.84	2260	95.3557	Member of the SWI/SNF chromatin remodeling complex; has an as yet unidentified role in the complex; has identifiable counterparts in closely related yeast species; abundantly expressed in many growth conditions; paralog of Npl6p; relocates to the cytosol under hypoxic conditions
YCL062W	YCL062W	748	1076.6	0	NA	NA	NA	700	1104.2	346	1560.27	Merged open reading frame; does not encode a discrete protein; YCL062W as originally annotated as an independent ORF, but as a result of sequence changes, it was merged with an adjacent ORF into a single reading frame, designated YCL063W
YLR003C	CMS1	749	1076.2	0	NA	NA	NA	711	1096.58	1018	892.762	Putative subunit of the 90S preribosome processome complex; overexpression rescues supressor mutant of mcm10; null mutant is viable; relocalizes from nucleus to cytoplasm upon DNA replication stress
YDL162C	YDL162C	750	1075.4	1	NA	NA	NA	697	1105.69	337	1575.51	Dubious open reading frame; unlikely to encode a functional protein, based on available experimental and comparative sequence data; partially overlaps ENT1/YDL161W, a verified gene involved in endocytosis and actin cortical patch assembly
YHR096C	HXT5	751	1074.8	0	NA	NA	NA	773	1046.05	726	1150.7	Hexose transporter with moderate affinity for glucose; induced in the presence of non-fermentable carbon sources, induced by a decrease in growth rate, contains an extended N-terminal domain relative to other HXTs; HXT5 has a paralog, HXT3, that arose from the whole genome duplication
YMR057C	YMR057C	752	1073.8	0	NA	NA	NA	879	966.348	2563	-73.6511	Dubious open reading frame; unlikely to encode a functional protein, based on available experimental and comparative sequence data; partially overlaps verified ORF AAC1
YGR052W	FMP48	753	1071.6	0	NA	NA	NA	788	1036.29	1318	687.235	Putative protein of unknown function; the authentic, non-tagged protein is detected in highly purified mitochondria in high-throughput studies; induced by treatment with 8-methoxypsoralen and UVA irradiation
YOR197W	MCA1	754	1071.4	0	2	NA	NA	759	1055.89	1041	874.979	Ca2+-dependent cysteine protease; may cleave specific substrates during the stress response; regulates apoptosis upon H2O2 treatment; required for clearance of insoluble protein aggregates during normal growth; implicated in cell cycle dynamics and lifespan extension; undergoes autocatalytic processing; similar to mammalian metacaspases, but exists as a monomer due to an extra pair of anti-parall…
YOR012W	YOR012W	755	1069.8	0	NA	NA	NA	659	1141.41	220	1783.08	Putative protein of unknown function
YPR065W	ROX1	756	1069.8	0	NA	NA	NA	809	1018.23	1498	574.392	Heme-dependent repressor of hypoxic genes; mediates aerobic transcriptional repression of hypoxia induced genes such as COX5b and CYC7; repressor function regulated through decreased promoter occupancy in response to oxidative stress; contains an HMG domain that is responsible for DNA bending activity; involved in the hyperosmotic stress resistance
YOL025W	LAG2	757	1068.2	0	NA	-1	NA	867	977.776	1992	259.86	Protein that negatively regulates the SCF E3-ubiquitin ligase; regulates by interacting with and preventing neddyation of the cullin subunit, Cdc53p; longevity determinant that is preferentially expressed in young cells; similar to mammalian Cand1
YGR025W	YGR025W	758	1067.4	0	NA	NA	NA	737	1069.75	752	1118.91	Putative protein of unknown function; conserved across S. cerevisiae strains
YDL041W	YDL041W	759	1066	NA	NA	-1	NA	814	1014.9	1194	767.751	Dubious open reading frame; unlikely to encode a functional protein, based on available experimental and comparative sequence data; overlaps the verified gene SIR2/YDL042C
YPL086C	ELP3	760	1064.4	1	1	-1	NA	831	1001.27	1637	480.321	Subunit of Elongator complex; Elongator is required for modification of wobble nucleosides in tRNA; exhibits histone acetyltransferase activity that is directed to histones H3 and H4; disruption confers resistance to K. lactis zymotoxin; human homolog ELP3 can partially complement yeast elp3 null mutant
YLR266C	PDR8	761	1063.4	0	NA	NA	NA	864	978.698	1741	412.009	Transcription factor; targets include ATP-binding cassette (ABC) transporters, major facilitator superfamily transporters, and other genes involved in the pleiotropic drug resistance (PDR) phenomenon; PDR8 has a paralog, YRR1, that arose from the whole genome duplication
YFL003C	MSH4	762	1063.4	0	NA	NA	NA	791	1035.03	1425	619.679	Protein involved in meiotic recombination; required for normal levels of crossing over, colocalizes with Zip2p to discrete foci on meiotic chromosomes, has homology to bacterial MutS protein
YEL005C	VAB2	763	1063	0	NA	1	NA	803	1020.93	847	1037.09	Subunit of the BLOC-1 complex involved in endosomal maturation; interacts with Vps21p-GFP; has potential role in vacuolar function, as suggested by its ability to bind Vac8p; likely member of; Vab2p-GFP-fusion localizes to cytoplasm in punctate pattern
YJL159W	HSP150	764	1062	0	NA	NA	NA	908	949.415	2140	173.363	O-mannosylated heat shock protein; secreted and covalently attached to the cell wall via beta-1,3-glucan and disulfide bridges; required for cell wall stability; induced by heat shock, oxidative stress, and nitrogen limitation; HSP150 has a paralog, PIR3, that arose from the whole genome duplication
YJL135W	YJL135W	765	1061.4	0	NA	NA	NA	662	1137.09	188	1869.55	Dubious open reading frame; unlikely to encode a functional protein, based on available experimental and comparative sequence data; partially overlaps the verified genes YJL134W/LCB3
YKL183W	LOT5	766	1060.4	0	NA	NA	NA	818	1013.17	1616	492.377	Protein of unknown function; gene expression increases in cultures shifted to a lower temperature; protein abundance increases in response to DNA replication stress
YDR030C	RAD28	767	1059.6	0	NA	NA	NA	718	1087.82	597	1264.98	Protein involved in DNA repair; related to the human CSA protein that is involved in transcription-coupled repair nucleotide excision repair
YOR165W	SEY1	768	1059	0	NA	1	NA	723	1084.85	509	1370.95	Dynamin-like GTPase that mediates homotypic ER fusion; has a role in ER morphology; interacts physically and genetically with Yop1p and Rtn1p; functional ortholog of the human atlastin ATL1, defects in which cause a form of the human disease hereditary spastic paraplegia; homolog of Arabidopsis RHD3
YLL030C	RRT7	769	1057.4	NA	NA	NA	NA	906	950.056	2186	143.306	Putative protein of unknown function; conserved across S. cerevisiae strains; identified in a screen for mutants with increased levels of rDNA transcription
YML109W	ZDS2	770	1057	0	NA	-1	NA	766	1051.79	1378	648.06	Protein with a role in regulating Swe1p-dependent polarized growth; involved in maintenance of Cdc55p in the cytoplasm where it promotes mitotic entry; interacts with silencing proteins at the telomere; implicated in the mitotic exit network through regulation of Cdc14p localization; ZDS2 has a paralog, ZDS1, that arose from the whole genome duplication
YJL162C	JJJ2	771	1055.8	0	NA	NA	NA	828	1005.88	1584	513.437	Protein of unknown function; contains a J-domain, which is a region with homology to the E. coli DnaJ protein
YDL178W	DLD2	772	1054.4	0	NA	NA	NA	736	1070.09	721	1152.29	D-2-hydroxyglutarate dehydrogenase, and minor D-lactate dehydrogenase; mitochondrial matrix protein that oxidizes D-2-hydroxyglutarate (D-2HG), an oncometabolite, to alpha-ketoglutarate with a minor role in lactate catabolism; located in the mitochondrial matrix
YGR033C	TIM21	773	1053.8	0	NA	NA	NA	745	1064.61	521	1351.13	Nonessential component of the TIM23 complex; interacts with the Translocase of the Outer Mitochondrial membrane (TOM complex) and with respiratory enzymes; may regulate the Translocase of the Inner Mitochondrial membrane (TIM23 complex) activity
YLR428C	YLR428C	774	1052.6	0	NA	NA	NA	777	1042.65	775	1100.27	Dubious open reading frame; unlikely to encode a functional protein, based on available experimental and comparative sequence data; partially overlaps the verified ORF CRN1
YGR243W	MPC3	775	1052	0	NA	1	NA	885	963.33	1907	317.605	Highly conserved subunit of the mitochondrial pyruvate carrier (MPC); expressed during growth on nonfermentable carbon sources, and heterodimerizes with Mpc1p to form the respiratory isoform of MPC; MPC localizes to the mitochondrial inner membrane and mediates pyruvate uptake; MPC3 paralog, MPC2, heterodimerizes with Mpc1p to form the fermentative MPC isoform; protein abundance increases in resp…
YMR258C	ROY1	776	1050	0	NA	NA	NA	731	1075.74	493	1390.21	GTPase inhibitor with similarity to F-box proteins; inhibits Ypt52p GTPase activity by preventing Ypt52p from binding GTP; involved in regulating intracellular trafficking; physically interacts with Skp1p
YLR344W	RPL26A	777	1049.8	0	NA	1	NA	781	1039.5	593	1267.84	Ribosomal 60S subunit protein L26A; binds to 5.8S rRNA; non-essential even when paralog is also deleted; deletion has minimal affections on ribosome biosynthesis; homologous to mammalian ribosomal protein L26 and bacterial L24; RPL26A has a paralog, RPL26B, that arose from the whole genome duplication
YIL037C	PRM2	778	1048.4	0	NA	NA	NA	806	1020.07	1262	717.38	Pheromone-regulated protein; predicted to have 4 transmembrane segments and a coiled coil domain; regulated by Ste12p; required for efficient nuclear fusion
YFL030W	AGX1	779	1048.4	0	NA	NA	NA	699	1104.4	429	1468.21	Alanine:glyoxylate aminotransferase (AGT); catalyzes the synthesis of glycine from glyoxylate, which is one of three pathways for glycine biosynthesis in yeast; similar to mammalian and plant alanine:glyoxylate aminotransferases; human homolog AGXT complements yeast null mutant
YOR235W	IRC13	780	1045.4	1	NA	NA	NA	722	1084.95	476	1402.86	Putative protein of unknown function; conserved across S. cerevisiae strains; null mutant displays increased levels of spontaneous Rad52 foci
YKR030W	GMH1	781	1045.4	0	NA	NA	NA	802	1021.18	1206	758.193	Golgi membrane protein of unknown function; interacts with Gea1p and Gea2p; required for localization of Gea2p; computational analysis suggests a possible role in either cell wall synthesis or protein-vacuolar targeting; conserved from yeast to human
YNR066C	YNR066C	782	1044.6	0	NA	NA	NA	862	980.134	1663	462.429	Putative membrane-localized protein of unknown function
YAL022C	FUN26	783	1043.2	0	NA	-1	NA	957	908.513	2719	-162.539	High affinity, broad selectivity, nucleoside/nucleobase transporter; vacuolar membrane localized transporter which may regulate the balance of nicotinamide riboside (NmR) levels between the cytosol and vacuole, contributing to salvage of NmR for use in cytosolic NAD+ synthesis; equilibrative nucleoside transporter (ENT) family member
YDR319C	YFT2	784	1043	0	NA	NA	NA	775	1043.01	838	1049.19	Protein required for normal ER membrane biosynthesis; member of the highly conserved FIT family of proteins involved in triglyceride droplet biosynthesis and homologous to human FIT2; interacts with Sst2p and Hsp82p in high-throughput two-hybrid screens
YJR100C	AIM25	785	1041.8	0	NA	NA	1	667	1131.57	179	1909.13	Mitochondria protein of unknown function; interacts genetically with TOR1 to regulate chronological lifespan, and the response to both heat shock and oxidative stress; involved in maintaining the integrity of the mitochondrial network; negative regulator of mitophagy flux; non-tagged protein is detected in purified mitochondria in high-throughput studies; null mutant is viable and displays an ele…
YDL128W	VCX1	786	1041.6	0	NA	-1	NA	749	1061.79	863	1021.88	Vacuolar membrane antiporter with Ca2+/H+ and K+/H+ exchange activity; involved in control of cytosolic Ca2+ and K+ concentrations; has similarity to sodium/calcium exchangers, including the bovine Na+/Ca2+,K+ antiporter
YMR021C	MAC1	787	1041.4	1	NA	NA	NA	926	933.491	2103	200.807	Copper-sensing transcription factor; involved in regulation of genes required for high affinity copper transport; required for regulation of yeast copper genes in response to DNA-damaging agents; undergoes changes in redox state in response to changing levels of copper or MMS
YGR055W	MUP1	788	1041	NA	NA	NA	1	812	1015.62	1100	837.555	High affinity methionine permease; integral membrane protein with 13 putative membrane-spanning regions; also involved in cysteine uptake
YBR084C-A	RPL19A	789	1039.8	1	NA	2	NA	798	1025.16	887	999.767	Ribosomal 60S subunit protein L19A; rpl19a and rpl19b single null mutations result in slow growth, while the double null mutation is lethal; homologous to mammalian ribosomal protein L19, no bacterial homolog; RPL19A has a paralog, RPL19B, that arose from the whole genome duplication
YNL025C	SSN8	790	1039.4	NA	NA	NA	NA	939	926.56	2190	141.046	Cyclin-like component of the RNA polymerase II holoenzyme; involved in phosphorylation of the RNA polymerase II C-terminal domain; forms a kinase-cyclin pair in the RNAPII holoenzyme with Ssn3p; required for both entry into and execution of the meiotic program; involved in glucose repression and telomere maintenance; cyclin homolog 35% identical to human cyclin C
YBR245C	ISW1	791	1039.2	0	NA	NA	NA	811	1017.51	1396	638.674	ATPase subunit of imitation-switch (ISWI) class chromatin remodelers; with Ioc3p forms Isw1a complex involved in repression of transcription initiation; with Ioc2p and Ioc4p forms Isw1b complex involved in regulation of transcription elongation; Isw1b recruited to ORFs by H3K36 methylation and acts with Chd1p to prevent trans-histone exchange over coding regions; Isw1p import into nucleus depends…
YFL048C	EMP47	792	1039	0	NA	NA	NA	988	875.81	3144	-417.152	Integral membrane component of ER-derived COPII-coated vesicles; functionS in ER to Golgi transport; EMP47 has a paralog, EMP46, that arose from the whole genome duplication
YNL140C	YNL140C	793	1037.8	1	NA	NA	NA	838	994.388	1204	762.683	Protein of unknown function; expressed at both mRNA and protein levels; partially overlaps THO2/YNL139C
YDR215C	YDR215C	794	1037.6	0	NA	NA	NA	839	993.741	1460	599.132	Putative protein of unknown function; conserved across S. cerevisiae strains; null mutant displays elevated sensitivity to expression of a mutant huntingtin fragment or of alpha-synuclein
YLR352W	LUG1	795	1037.6	NA	NA	NA	NA	761	1054.58	461	1420.39	Protein of unknown function with similarity to F-box proteins; interacts with the core SCF ubiquitin ligase complex subunits Skp1p and Cdc53p; LUG1 deletion prevents cells containing the [URE3] prion or lacking Ure2p from growing on glycerol
YGL077C	HNM1	796	1034.6	0	NA	NA	NA	715	1091.21	418	1475.46	Plasma membrane transporter for choline, ethanolamine, and carnitine; involved in the uptake of nitrogen mustard and the uptake of glycine betaine during hypersaline stress; co-regulated with phospholipid biosynthetic genes and negatively regulated by choline and myo-inositol
YBR054W	YRO2	797	1034	NA	NA	1	NA	690	1108.83	236	1741.63	Protein with a putative role in response to acid stress; null mutant is sensitive to acetic acid; transcription is regulated by Haa1p and induced in the presence of acetic acid; protein observed in plasma membrane foci in the presence of acetic acid; the authentic, non-tagged protein is detected in a phosphorylated state in highly purified mitochondria in high-throughput studies
YMR194W	RPL36A	798	1034	0	NA	NA	NA	793	1031.84	1033	879.913	Ribosomal 60S subunit protein L36A; N-terminally acetylated; binds to 5.8 S rRNA; homologous to mammalian ribosomal protein L36, no bacterial homolog; RPL36A has a paralog, RPL36B, that arose from the whole genome duplication
YKR106W	GEX2	799	1033.8	NA	NA	NA	NA	841	992.285	1742	411.439	Proton:glutathione antiporter; localized to the vacuolar and plasma membranes; expressed at a very low level; potential role in resistance to oxidative stress and modulation of the PKA pathway; GEX2 has a paralog, GEX1, that arose from a segmental duplication
YJL048C	UBX6	800	1033.2	0	NA	NA	NA	935	930.036	2347	53.9466	UBX (ubiquitin regulatory X) domain-containing protein; interacts with Cdc48p, transcription is repressed when cells are grown in media containing inositol and choline; UBX6 has a paralog, UBX7, that arose from the whole genome duplication
YJL137C	GLG2	801	1032.8	0	NA	NA	NA	868	976.277	1387	642.434	Glycogenin glucosyltransferase; self-glucosylating initiator of glycogen synthesis, also glucosylates n-dodecyl-beta-D-maltoside; similar to mammalian glycogenin; GLG2 has a paralog, GLG1, that arose from the whole genome duplication
YOR166C	SWT1	802	1032.4	0	NA	1	NA	726	1081.44	579	1282.85	RNA endoribonuclease involved in perinuclear mRNP quality control; involved in perinuclear mRNP quality control via the turnover of aberrant, unprocessed pre-mRNAs; interacts with subunits of THO/TREX, TREX-2, and RNA polymerase II; contains a PIN (PilT N terminus) domain
YKL166C	TPK3	803	1031.8	0	NA	NA	NA	823	1009.14	1223	745.376	cAMP-dependent protein kinase catalytic subunit; promotes vegetative growth in response to nutrients via the Ras-cAMP signaling pathway; partially redundant with Tpk1p and Tpk2p; localizes to P-bodies during stationary phase; TPK3 has a paralog, TPK1, that arose from the whole genome duplication
YNL105W	RRT16	804	1031.8	0	NA	1	NA	694	1107.15	195	1857.78	Dubious open reading frame; unlikely to encode a functional protein, based on available experimental and comparative sequence data; partially overlaps verified gene INP52; identified in a screen for mutants with decreased levels of rDNA transcription
YGR070W	ROM1	805	1031.6	0	NA	NA	NA	796	1029.89	1067	858.93	Guanine nucleotide exchange factor (GEF) for Rho1p; mutations are synthetically lethal with mutations in rom2, which also encodes a GEP; ROM1 has a paralog, ROM2, that arose from the whole genome duplication
YDR504C	SPG3	806	1031.4	0	NA	NA	NA	852	985.22	1471	590.059	Protein required for high temperature survival during stationary phase; not required for growth on nonfermentable carbon sources; SWAT-GFP and mCherry fusion proteins localize to the endoplasmic reticulum
YJR062C	NTA1	807	1028.8	0	NA	NA	NA	813	1015.19	1258	718.751	Amidase; removes the amide group from N-terminal asparagine and glutamine residues to generate proteins with N-terminal aspartate and glutamate residues that are targets of ubiquitin-mediated degradation
YCL027W	FUS1	808	1028.4	0	NA	NA	NA	738	1068.11	737	1140.55	Membrane protein localized to the shmoo tip; required for cell fusion; expression regulated by mating pheromone; proposed to coordinate signaling, fusion, and polarization events required for fusion; potential Cdc28p substrate
YOR034C	AKR2	809	1028	0	NA	NA	NA	845	988.716	1826	369.662	Ankyrin repeat-containing protein; member of a family of putative palmitoyltransferases containing an Asp-His-His-Cys-cysteine rich (DHHC-CRD) domain; possibly involved in constitutive endocytosis of Ste3p; AKR2 has a paralog, AKR1, that arose from the whole genome duplication
YBR099C	YBR099C	810	1027.8	0	NA	NA	NA	902	955.267	1500	571.909	Dubious open reading frame; unlikely to encode a functional protein, based on available experimental and comparative sequence data; completely overlaps the verified gene MMS4
YFR024C	YFR024C	811	1026.4	0	NA	NA	NA	719	1087.42	256	1702.59	Deleted ORF; does not encode a discrete protein; YFR024C was originally annotated as a separate ORF, but was later removed because it was demonstrated to be theC-terminus of LSB3/YFR024C-A
YCR020C	PET18	812	1026.4	0	NA	NA	NA	859	982.706	1486	581.571	Protein of unknown function; has weak similarity to proteins involved in thiamin metabolism; expression is induced in the absence of thiamin
YCR032W	BPH1	813	1026.4	0	NA	NA	NA	1010	860.129	3529	-685.236	Protein homologous to Chediak-Higashi syndrome and Beige proteins; both of which are implicated in disease syndromes in human and mouse, respectively, due to defective lysosomal trafficking; mutant phenotype and genetic interactions suggest a role in protein sorting
YHR006W	STP2	814	1025.8	0	NA	1	NA	632	1166.77	91	2201.47	Transcription factor; activated by proteolytic processing in response to signals from the SPS sensor system for external amino acids; activates transcription of amino acid permease genes; STP2 has a paralog, STP1, that arose from the whole genome duplication
YAR002W	NUP60	815	1025.4	NA	NA	-1	NA	768	1051.58	401	1495.71	FG-nucleoporin component of central core of the nuclear pore complex; contributes directly to nucleocytoplasmic transport and maintenance of the nuclear pore complex (NPC) permeability barrier and is involved in gene tethering at the nuclear periphery; relocalizes to the cytosol in response to hypoxia; both NUP1 and NUP60 are homologous to human NUP153
YNL328C	MDJ2	816	1024.8	0	NA	NA	NA	792	1032.79	975	924.289	Constituent of the mitochondrial import motor; associated with the presequence translocase; function overlaps with that of Pam18p; stimulates the ATPase activity of Ssc1p to drive mitochondrial import; contains a J domain
YDR289C	RTT103	817	1024.6	1	NA	-1	NA	921	939.754	1910	316.022	Protein involved in transcription termination by RNA polymerase II; interacts with exonuclease Rat1p and Rai1p; has an RPR domain (carboxy-terminal domain interacting domain); also involved in regulation of Ty1 transposition
YLR384C	IKI3	818	1024	NA	1	NA	NA	848	986.885	1415	627.519	Subunit of Elongator complex; Elongator is required for modification of wobble nucleosides in tRNA; maintains structural integrity of Elongator; homolog of human IKAP, mutations in which cause familial dysautonomia (FD)
YDR271C	YDR271C	819	1023	1	NA	NA	NA	1021	853.365	3378	-570.002	Dubious open reading frame; unlikely to encode a functional protein, based on available experimental and comparative sequence data; partially overlaps the verified ORF CCC2/YDR270W
YER077C	MRX1	820	1021.4	1	NA	NA	NA	861	980.545	1438	611.645	Protein that associates with mitochondrial ribosome; green fluorescent protein (GFP)-fusion protein localizes to the mitochondrion; null mutation results in a decrease in plasma membrane electron transport
YLR214W	FRE1	821	1020.6	0	NA	NA	NA	874	971.245	1532	553.984	Ferric reductase and cupric reductase; reduces siderophore-bound iron and oxidized copper prior to uptake by transporters; expression induced by low copper and iron levels
YPR091C	NVJ2	822	1019.4	0	NA	NA	NA	933	930.91	2303	76.7522	Lipid-binding ER protein, enriched at nucleus-vacuolar junctions (NVJ); may be involved in sterol metabolism or signaling at the NVJ; contains a synaptotagmin-like-mitochondrial-lipid binding protein (SMP) domain; binds phosphatidylinositols and other lipids in a large-scale study; may interact with ribosomes, based on co-purification experiments
YGL202W	ARO8	823	1018.8	0	NA	NA	NA	888	961.77	1593	505.983	Aromatic aminotransferase I; expression is regulated by general control of amino acid biosynthesis
YJR092W	BUD4	824	1018.2	0	NA	NA	NA	790	1036.01	582	1281.49	Anillin-like protein involved in bud-site selection; required for the axial budding pattern; required for the formation and disassembly of the double septin ring structure, and generally for septin organization; functions as a platform linking the cytokinesis tag septins to the axial landmark through its multiple domains; in vivo substrate of Cdc28p/Clb2p
YLR247C	IRC20	825	1017.6	0	NA	NA	NA	675	1124.37	132	2027.01	E3 ubiquitin ligase and putative helicase; involved in synthesis-dependent strand annealing-mediated homologous recombination; ensures precise end-joining along with Srs2p in the Yku70p/Yku80p/Lig4p-dependent nonhomologous end joining (NHEJ) pathway; localizes to both the mitochondrion and the nucleus; contains a Snf2/Swi2 family ATPase/helicase and a RING finger domain; interacts with Cdc48p and…
YGR163W	GTR2	826	1017.4	1	NA	NA	NA	897	956.524	1020	892.075	Subunit of a TORC1-stimulating GTPase and the EGO/GSE complex; subunit of Gtr1-Gtr2, a GTPase that activates TORC1 in response to amino acid stimulation; negatively regulates the GTPase cycle of Gtr1p, a Ran/TC4 homolog; subunit of EGO, a vacuolar/endosomal membrane complex that regulates exit from rapamycin-induced growth arrest and endosome to plasma membrane sorting of Gap1p; activates transcr…
YLR385C	SWC7	827	1016.6	NA	NA	NA	NA	725	1082.1	275	1663.27	Protein of unknown function; component of the Swr1p complex that incorporates Htz1p into chromatin
YDL137W	ARF2	828	1016.6	0	NA	NA	NA	785	1037.92	890	998.206	ADP-ribosylation factor; GTPase of the Ras superfamily involved in regulation of coated formation vesicles in intracellular trafficking within the Golgi; ARF2 has a paralog, ARF1, that arose from the whole genome duplication; arf1 arf2 double null mutation is complemented by human ARF1, ARF4, ARF5, or ARF6
YOL059W	GPD2	829	1016.6	0	NA	NA	NA	795	1030.34	888	999.122	NAD-dependent glycerol 3-phosphate dehydrogenase; expression is controlled by an oxygen-independent signaling pathway required to regulate metabolism under anoxic conditions; located in cytosol and mitochondria; constitutively active but is inactivated via phosphorylation by energy-stress responsive kinase SNF1; GPD2 has a paralog, GPD1, that arose from the whole genome duplication
YNL016W	PUB1	830	1016.2	1	1	NA	NA	688	1109.32	171	1936.05	Poly (A)+ RNA-binding protein; abundant mRNP-component protein that binds mRNA and is required for stability of many mRNAs; component of glucose deprivation induced stress granules, involved in P-body-dependent granule assembly; implicated in regulation of translation; carries Q/N-rich domain at C- terminus, identified as candidate prion; human homolog Tia1 is critical for normal synaptic plastic…
YNL277W	MET2	831	1015.6	NA	NA	NA	NA	706	1099.05	260	1696.35	L-homoserine-O-acetyltransferase; catalyzes the conversion of homoserine to O-acetyl homoserine which is the first step of the methionine biosynthetic pathway
YGL199C	YGL199C	832	1013.8	0	NA	NA	NA	964	901.751	2603	-91.6739	Dubious open reading frame; unlikely to encode a functional protein, based on available experimental and comparative sequence data; partially overlaps the verified ORF YIP4/YGL198W
YDL026W	YDL026W	833	1013.4	0	NA	NA	NA	930	931.391	2293	81.7327	Dubious open reading frame; unlikely to encode a functional protein, based on available experimental and comparative sequence data
YOL110W	SHR5	834	1013	0	NA	-1	NA	765	1052.26	743	1129.62	Palmitoyltransferase subunit; this complex adds a palmitoyl lipid moiety to heterolipidated substrates such as Ras1p and Ras2p through a thioester linkage; palmitoylation is required for Ras2p membrane localization; Palmitoyltransferase is composed of Shr5p and Erf2
YIL140W	AXL2	835	1012.4	0	NA	NA	NA	698	1105.6	186	1874.77	Integral plasma membrane protein; required for axial budding in haploid cells; localizes to the incipient bud site and bud neck; glycosylated by Pmt4p; potential Cdc28p substrate
YIL162W	SUC2	836	1011	0	NA	NA	NA	909	948.975	1809	375.475	Invertase; sucrose hydrolyzing enzyme; a secreted, glycosylated form is regulated by glucose repression, and an intracellular, nonglycosylated enzyme is produced constitutively
YOL084W	PHM7	837	1010.2	0	NA	1	NA	815	1013.98	877	1011.65	Protein of unknown function; expression is regulated by phosphate levels; green fluorescent protein (GFP)-fusion protein localizes to the cell periphery and vacuole; protein abundance increases in response to DNA replication stress
YJL134W	LCB3	838	1010.2	0	NA	NA	NA	752	1060.36	269	1676.59	Long-chain base-1-phosphate phosphatase; specific for dihydrosphingosine-1-phosphate, regulates ceramide and long-chain base phosphates levels, involved in incorporation of exogenous long chain bases in sphingolipids; LCB3 has a paralog, YSR3, that arose from the whole genome duplication
YKL071W	YKL071W	839	1009.8	0	NA	NA	NA	901	955.382	1359	663.702	NADH-dependent aldehyde reductase; involved in detoxification of furfural; expression is upregulated in cells treated with the aldehydes furfural and glycolaldehyde, the mycotoxin patulin, and also the quinone methide triterpene celastrol; green fluorescent protein (GFP)-fusion protein localizes to the cytoplasm
YNR063W	PUL4	840	1009	0	NA	NA	NA	967	899.181	2214	128.375	Putative zinc-cluster protein of unknown function
YDR428C	BNA7	841	1008	0	NA	-1	NA	747	1063.56	473	1404.61	Formylkynurenine formamidase; involved in the de novo biosynthesis of NAD from tryptophan via kynurenine
YOR325W	YOR325W	842	1007	0	NA	NA	NA	774	1045.57	432	1460.77	Dubious open reading frame; unlikely to encode a functional protein, based on available experimental and comparative sequence data; completely overlaps the verified ORF FRT1
YDL219W	DTD1	843	1007	0	NA	NA	NA	772	1046.49	686	1185.61	D-Tyr-tRNA(Tyr) deacylase; functions in protein translation, may affect nonsense suppression via alteration of the protein synthesis machinery; ubiquitous among eukaryotes
YKR098C	UBP11	844	1006.4	0	NA	NA	NA	817	1013.51	784	1090.77	Ubiquitin-specific protease; cleaves ubiquitin from ubiquitinated proteins; UBP11 has a paralog, UBP7, that arose from the whole genome duplication
YLR328W	NMA1	845	1005.4	0	NA	NA	NA	760	1055.83	414	1478.27	Nicotinic acid mononucleotide adenylyltransferase; catalyzes the transfer of the adenylyl moiety of ATP to nicotinamide mononucleotide to form NAD; involved in pathways of NAD biosynthesis, including the de novo, NAD(+) salvage, and nicotinamide riboside salvage pathways; homolog of human NMNAT; NMA1 has a paralog, NMA2, that arose from the whole genome duplication
YGL148W	ARO2	846	1005	1	NA	NA	NA	656	1144.93	82	2241.65	Bifunctional chorismate synthase and flavin reductase; catalyzes the conversion of 5-enolpyruvylshikimate 3-phosphate (EPSP) to form chorismate, which is a precursor to aromatic amino acids; protein abundance increases in response to DNA replication stress
YKL174C	TPO5	847	1002.8	0	NA	NA	NA	825	1007.64	805	1069.61	Protein involved in excretion of putrescine and spermidine; putative polyamine transporter in the Golgi or post-Golgi vesicles
YNR019W	ARE2	848	999.4	0	NA	NA	NA	836	995.616	812	1061.97	Acyl-CoA:sterol acyltransferase; endoplasmic reticulum enzyme that contributes the major sterol esterification activity in the presence of oxygen; ARE2 has a paralog, ARE1, that arose from the whole genome duplication
YNL203C	YNL203C	849	999.2	0	NA	NA	NA	945	918.383	1872	333.659	Dubious open reading frame; unlikely to encode a functional protein, based on available experimental and comparative sequence data
YNR047W	FPK1	850	998.6	0	NA	NA	NA	956	909.119	1969	277.782	Ser/Thr protein kinase; phosphorylates several aminophospholipid translocase family members, regulating phospholipid translocation and membrane asymmetry; phosphorylates and inhibits the protein kinase Akl1p, stimulating endocytosis; phosphorylates and inhibits upstream inhibitory kinase, Ypk1p; localizes to the cytoplasm, early endosome/TGN, the plasma membrane and the shmoo tip; redundant role …
YNL046W	YNL046W	851	998	0	NA	NA	NA	899	956.119	1473	589.252	Putative protein of unknown function; expression depends on Swi5p; GFP-fusion protein localizes to the endoplasmic reticulum; deletion confers sensitivity to 4-(N-(S-glutathionylacetyl)amino) phenylarsenoxide (GSAO)
YER030W	CHZ1	852	997	0	NA	NA	NA	636	1164.21	50	2392.37	Histone chaperone for Htz1p/H2A-H2B dimer; required for the stabilization of the Chz1p-Htz1-H2B complex; has overlapping function with Nap1p; null mutant displays weak sensitivity to MMS and benomyl; contains a highly conserved CHZ motif; protein abundance increases in response to DNA replication stress
YNL237W	YTP1	853	996.2	0	NA	NA	NA	854	984.793	1171	779.952	Probable type-III integral membrane protein of unknown function; has regions of similarity to mitochondrial electron transport proteins
YLR054C	OSW2	854	994.4	NA	NA	NA	NA	822	1009.37	960	942.283	Protein of unknown function reputedly involved in spore wall assembly
YBL048W	RRT1	855	993.8	0	NA	NA	NA	918	942.75	1669	459.866	Putative protein of unknown function; conserved across S. cerevisiae strains; identified in a screen for mutants with increased levels of rDNA transcription
YNL224C	SQS1	856	993	0	NA	NA	NA	876	970.324	1297	700.175	Protein that stimulates the ATPase and helicase activities of Prp43p; acts with Prp43p to stimulate 18s rRNA maturation by Nob1p; overexpression antagonizes the suppression of splicing defects by spp382 mutants; component of pre-ribosomal particles; relocalizes from nucleus to nucleolus upon DNA replication stress
YNL236W	SIN4	857	992.2	1	NA	NA	NA	730	1075.98	481	1398.21	Subunit of the RNA polymerase II mediator complex; associates with core polymerase subunits to form the RNA polymerase II holoenzyme; contributes to both postive and negative transcriptional regulation; dispensible for basal transcription
YDL010W	GRX6	858	992	0	NA	NA	NA	753	1060.28	262	1691.21	Cis-golgi localized monothiol glutaredoxin, binds Fe-S cluster; more similar in activity to dithiol than other monothiol glutaredoxins; involved in the oxidative stress response; GRX6 has a paralog, GRX7, that arose from the whole genome duplication
YBR045C	GIP1	859	991.8	0	NA	NA	NA	804	1020.37	681	1189.38	Meiosis-specific regulatory subunit of the Glc7p protein phosphatase; regulates spore wall formation and septin organization, required for expression of some late meiotic genes and for normal localization of Glc7p
YMR303C	ADH2	860	991.4	0	1	NA	NA	891	960.638	1690	445.837	Glucose-repressible alcohol dehydrogenase II; catalyzes the conversion of ethanol to acetaldehyde; involved in the production of certain carboxylate esters; regulated by ADR1
YMR222C	FSH2	861	991.4	NA	NA	NA	NA	938	927.166	1882	329.041	Putative serine hydrolase that localizes to the cytoplasm; sequence is similar to S. cerevisiae Fsh1p and Fsh3p and the human candidate tumor suppressor OVCA2
YLR122C	YLR122C	862	989	0	NA	NA	NA	819	1011.81	507	1372.82	Putative protein of unknown function; conserved among S. cerevisiae strains; partially overlaps dubious ORF YLR123C
YJL017W	YJL017W	863	988.2	0	NA	NA	NA	914	947.487	1479	584.702	Merged open reading frame; does not encode a discrete protein; YJL017W was originally annotated as an independent ORF, but as a result of a sequence change, it was merged with an adjacent ORF into a single reading frame, designated YJL016W
YKL075C	YKL075C	864	987.4	0	NA	1	NA	896	956.891	935	966.888	Putative protein of unknown function; green fluorescent protein (GFP)-fusion protein localizes to the cytoplasm; proposed to be involved in resistance to streptozotocin and camptothecin
YFL027C	GYP8	865	987.2	0	NA	NA	NA	807	1018.61	434	1456.57	GTPase-activating protein for yeast Rab family members; Ypt1p is the preferred in vitro substrate but also acts on Sec4p, Ypt31p and Ypt32p; involved in the regulation of ER to Golgi vesicle transport
YLR445W	GMC2	866	986.2	0	NA	NA	NA	892	959.701	1157	794.711	Protein involved in meiotic crossing over; component of the Synaptonemal Complex (SC) along with Ecm11p; required for the efficient loading of the SC transverse filament protein, Zip1p; promotes SUMOylation of Ecm11p; mutants are delayed in meiotic nuclear division and are defective in synaptonemal complex assembly; transcription is regulated by Ume6p and induced in response to alpha factor
YDL066W	IDP1	867	986	0	NA	1	1	771	1047.54	282	1652.71	Mitochondrial NADP-specific isocitrate dehydrogenase; catalyzes the oxidation of isocitrate to alpha-ketoglutarate; not required for mitochondrial respiration and may function to divert alpha-ketoglutarate to biosynthetic processes
YIL133C	RPL16A	868	985	0	NA	1	NA	999	865.875	2485	-28.7092	Ribosomal 60S subunit protein L16A; N-terminally acetylated, binds 5.8 S rRNA; transcriptionally regulated by Rap1p; homologous to mammalian ribosomal protein L13A and bacterial L13; RPL16A has a paralog, RPL16B, that arose from the whole genome duplication; protein abundance increases in response to DNA replication stress
YCL014W	BUD3	869	984.8	0	NA	NA	NA	890	961.021	1435	613.339	Guanine nucleotide exchange factor (GEF) for Cdc42p; activates Cdc42p in early G1, accounting for the first stage of biphasic activation, with Cdc24p accounting for the second stage in late G1; involved in the Cdc42p-mediated assembly of the axial landmark that dictates the site for the next round of budding, resulting in the axial budding pattern observed in haploids; localizes with septins to t…
YMR244W	YMR244W	870	984.2	0	NA	NA	NA	863	979.498	918	980.226	Putative protein of unknown function; SWAT-GFP fusion protein localizes to the endoplasmic reticulum and vacuole, while mCherry fusion localizes to just the vacuole
YER142C	MAG1	871	984.2	0	NA	NA	NA	889	961.54	1168	782.649	3-methyl-adenine DNA glycosylase; involved in protecting DNA against alkylating agents; initiates base excision repair by removing damaged bases to create abasic sites that are subsequently repaired; protein abundance increases in response to DNA replication stress
YJL082W	IML2	872	984.2	0	NA	-1	NA	904	953.465	1505	567.874	Protein required for clearance of inclusion bodies; localizes to the inclusion bodies formed under protein misfolding stress; the authentic, non-tagged protein is detected in highly purified mitochondria in high-throughput studies; protein abundance increases in response to DNA replication stress; IML2 has a paralog, YKR018C, that arose from the whole genome duplication
YDR467C	YDR467C	873	983.6	0	NA	NA	NA	965	900.781	1924	305.739	Dubious open reading frame; unlikely to encode a functional protein, based on available experimental and comparative sequence data
YPL163C	SVS1	874	983.6	0	NA	NA	NA	865	978.535	1132	816.797	Cell wall and vacuolar protein; required for wild-type resistance to vanadate; SVS1 has a paralog, SRL1, that arose from the whole genome duplication
YJR034W	PET191	875	982.4	1	NA	NA	NA	849	985.675	1074	854.969	Protein required for assembly of cytochrome c oxidase; exists as an oligomer; described as both an integral mitochondrial inner membrane protein facing the intermembrane space (IMS) and as a soluble IMS protein; contains a twin Cx9C motif; imported into the IMS via the MIA import machinery
YER035W	EDC2	876	982.2	0	NA	NA	NA	846	988.076	793	1082.47	RNA-binding protein that directly activates mRNA decapping; binds mRNA substrate and enhances activity of decapping proteins Dcp1p and Dcp2p; has a role in translation during heat stress; protein increases in abundance and relocalizes to nucleolus and to nuclear foci upon DNA replication stress; EDC2 has a paralog, EDC1, that arose from the whole genome duplication
YHR210C	YHR210C	877	982	0	NA	NA	NA	937	927.268	1649	473.681	Putative aldose 1-epimerase superfamily protein; non-essential gene; highly expressed under anaeorbic conditions
YBR129C	OPY1	878	982	0	NA	NA	NA	787	1037.09	311	1608.15	Protein of unknown function; overproduction blocks cell cycle arrest in the presence of mating pheromone; the authentic, non-tagged protein is detected in highly purified mitochondria in high-throughput studies
YLR114C	AVL9	879	981.8	1	NA	NA	NA	992	874.864	2976	-318.701	Conserved protein involved in exocytic transport from the Golgi; mutation is synthetically lethal with apl2 vps1 double mutation; member of a protein superfamily with orthologs in diverse organisms; relocalizes from bud neck to cytoplasm upon DNA replication stress
YDR463W	STP1	880	981.8	1	NA	NA	NA	1007	862.397	2308	74.2091	Transcription factor; contains a N-terminal regulatory motif (RI) that acts as a cytoplasmic retention determinant and as an Asi dependent degron in the nucleus; undergoes proteolytic processing by SPS (Ssy1p-Ptr3p-Ssy5p)-sensor component Ssy5p in response to extracellular amino acids; activates transcription of amino acid permease genes and may have a role in tRNA processing; STP1 has a paralog,…
YLR254C	NDL1	881	981	0	NA	NA	NA	869	975.873	911	982.475	Homolog of nuclear distribution factor NudE; NUDEL; interacts with Pac1p and regulates dynein targeting to microtubule plus ends
YPR053C	YPR053C	882	979.8	0	NA	NA	NA	907	949.735	1390	641.079	Putative protein of unknown function; conserved among S. cerevisiae strains; YPR053C is not an essential gene; partially overlaps verified ORF NHP6A/YPR052C
YNL336W	COS1	883	979.8	0	NA	NA	NA	833	997.025	710	1165.28	Endosomal protein involved in turnover of plasma membrane proteins; member of the DUP380 subfamily of conserved, often subtelomeric COS genes; required for the multivesicular vesicle body sorting pathway that internalizes plasma membrane proteins for degradation; Cos proteins provide ubiquitin in trans for nonubiquitinated cargo proteins
YNL013C	YNL013C	884	979.6	0	NA	NA	NA	953	911.071	1808	376.799	Dubious open reading frame; unlikely to encode a functional protein, based on available experimental and comparative sequence data; partially overlaps the verified ORF HEF3/YNL014W
YKR032W	YKR032W	885	978.2	0	NA	NA	NA	844	989.768	568	1293.46	Putative protein of unknown function; conserved among S. cerevisiae strains
YDL106C	PHO2	886	976.2	1	NA	1	NA	900	955.743	1315	688.485	Homeobox transcription factor; regulatory targets include genes involved in phosphate metabolism; binds cooperatively with Pho4p to the PHO5 promoter; phosphorylation of Pho2p facilitates interaction with Pho4p; relocalizes to the cytosol in response to hypoxia
YDR358W	GGA1	887	975.8	0	NA	NA	NA	924	936.281	1602	499.585	Golgi-localized protein with homology to gamma-adaptin; interacts with and regulates Arf1p and Arf2p in a GTP-dependent manner in order to facilitate traffic through the late Golgi; GGA1 has a paralog, GGA2, that arose from the whole genome duplication
YGR134W	CAF130	888	975.8	0	NA	NA	NA	880	965.566	1429	618.298	Subunit of the CCR4-NOT transcriptional regulatory complex; CCR4-NOT complex is evolutionarily-conserved and involved in controlling mRNA initiation, elongation, and degradation
YAL008W	FUN14	889	975.6	0	NA	NA	NA	946	917.227	1207	758.006	Integral mitochondrial outer membrane (MOM) protein; dosage suppressor of an MDM10 null that reduces ERMES-related phenotypes, such as alterations in mitochondrial morphology, protein complex assembly, and lipid profile; dosage suppressor of MDM12, MDM34, and MMM1 null mutant growth defects; novel mechanism of MOM import involving Tom70p, the TOM complex, and the TIM23 complex, requiring mitochon…
YPL064C	CWC27	890	974.4	0	NA	NA	NA	955	909.893	1433	615.651	Component of a complex containing Cef1p; putatively involved in pre-mRNA splicing; has similarity to S. pombe Cwf27p; protein abundance increases in response to DNA replication stress
YER095W	RAD51	891	974.2	NA	1	2	NA	911	948.258	1423	620.918	Strand exchange protein; forms a helical filament with DNA that searches for homology; involved in the recombinational repair of double-strand breaks in DNA during vegetative growth and meiosis; homolog of Dmc1p and bacterial RecA protein
YGR149W	GPC1	892	972.6	0	NA	NA	NA	950	912.922	1810	374.769	Glycerophosphocholine acyltransferase (GPCAT); involved in in phosphatidylcholine (PC) synthesis; uses acyl-CoA to acylate glycero-3-phosphocholine to yield lyso-PC; also catalyzes acylation of glycerophosphoethanolamine with acyl-CoA; predicted to be an integral membrane protein
YDR534C	FIT1	893	972.2	0	NA	NA	NA	898	956.477	996	905.742	Mannoprotein that is incorporated into the cell wall; incorporated via a glycosylphosphatidylinositol (GPI) anchor; involved in the retention of siderophore-iron in the cell wall
YPR075C	OPY2	894	971.6	0	NA	NA	NA	857	983.467	1006	899.2	Integral membrane protein that acts as a membrane anchor for Ste50p; involved in the signaling branch of the high-osmolarity glycerol (HOG) pathway and as a regulator of the filamentous growth pathway; overproduction blocks cell cycle arrest in the presence of mating pheromone; relocalizes from vacuole to plasma membrane upon DNA replication stress
YLL056C	YLL056C	895	971.2	NA	NA	NA	NA	884	963.402	785	1090.45	Putative protein of unknown function; transcription is activated by paralogous transcription factors Yrm1p and Yrr1p and genes involved in pleiotropic drug resistance (PDR); expression is induced in cells treated with the mycotoxin patulin; SWAT-GFP and mCherry fusion proteins localize to the endoplasmic reticulum and vacuole respectively
YDR314C	RAD34	896	971	0	NA	1	NA	820	1010.45	777	1100.03	Protein involved in nucleotide excision repair (NER); homologous to RAD4
YFL020C	PAU5	897	970.2	0	NA	1	NA	875	970.794	1107	833.329	Member of the seripauperin multigene family; encoded mainly in subtelomeric regions; induced during alcoholic fermentation; induced by low temperature and also by anaerobic conditions; negatively regulated by oxygen and repressed by heme
YNL253W	TEX1	898	969.4	0	NA	NA	NA	855	984.665	643	1226.42	Protein involved in mRNA export; component of the transcription export (TREX) complex
YLR053C	YLR053C	899	969.2	0	NA	NA	NA	947	914.685	1656	469.109	Putative protein of unknown function
YER049W	TPA1	900	967.6	NA	NA	NA	NA	720	1086.71	149	1995.1	Fe(II)/2-oxoglutarate-dependent dioxygenase family member; catalyzes the repair of methyl-base lesions in both ss and dsDNA by oxidative demethylation; Poly(rA)-binding protein involved in mRNA poly(A) tail length and mRNA stability; role in translation termination efficiency; interacts with Sup45p (eRF1), Sup35p (eRF3) and Pab1p; similar to human prolyl 4-hydroxylase OGFOD1; binds Fe(II) and 2-o…
YFL035C-B	RPL22B	901	967.6	0	NA	NA	NA	808	1018.34	360	1544.25	Ribosomal 60S subunit protein L22A; required for translation of long 5' UTR of IME1 mRNA and meiotic entry; homologous to mammalian ribosomal protein L22, no bacterial homolog; RPL22B has a paralog, RPL22A, that arose from the whole genome duplicationÂ
YLR273C	PIG1	902	967.4	0	NA	NA	NA	882	964.832	1268	712.252	Putative targeting subunit for type-1 protein phosphatase Glc7p; tethers Glc7p to Gsy2p glycogen synthase; PIG1 has a paralog, GAC1, that arose from the whole genome duplication
YGR051C	YGR051C	903	967	0	NA	1	NA	980	885.101	2177	149.226	Dubious open reading frame; unlikely to encode a functional protein, based on available experimental and comparative sequence data; YGR051C is not an essential gene
YDL018C	ERP3	904	963	0	NA	NA	NA	779	1042.23	389	1510.64	Protein with similarity to Emp24p and Erv25p; member of the p24 family involved in ER to Golgi transport
YDR153C	ENT5	905	962.8	0	NA	1	NA	778	1042.43	233	1753.45	Protein containing an N-terminal epsin-like domain; involved in clathrin recruitment and traffic between the Golgi and endosomes; associates with the clathrin adaptor Gga2p, clathrin adaptor complex AP-1, and clathrin
YGR287C	IMA1	906	962.4	0	NA	NA	NA	743	1065.52	201	1840.86	Major isomaltase (alpha-1,6-glucosidase/alpha-methylglucosidase); required for isomaltose utilization; preferred specificity for isomaltose, alpha-methylglucoside, and palatinose, but also exhibits alpha-1,2 glucosidase activity on sucrose and kojibiose, and can cleave the 1,3-alpha linkage of nigerose and turanose and the alpha-1,5 linkage of leucrose in vitro; member of the IMA isomaltase family
YPL070W	MUK1	907	961.6	0	NA	NA	NA	832	1000.96	530	1334.34	Guanine nucleotide exchange factor (GEF); involved in vesicle-mediated vacuolar transport, including Golgi-endosome trafficking and sorting through the multivesicular body (MVB); specifically stimulates the intrinsic guanine nucleotide exchange activity of Rab family members (Vps21p/Ypt52p/Ypt53p); partially redundant with GEF VPS9; required for localization of the CORVET complex to endosomes; co…
YDR093W	DNF2	908	961.6	0	NA	NA	NA	782	1039.06	359	1545.3	Aminophospholipid translocase (flippase); type 4 P-type ATPase; involved in phospholipid translocation, contributing to endocytosis, protein transport, and cellular polarization; localizes primarily to the plasma membrane; localizes to the shmoo tip where it has a redundant role in the cellular response to mating pheromone; DNF2 has a paralog, DNF1, that arose from the whole genome duplication
YJR119C	JHD2	909	960.2	0	NA	NA	NA	1013	857.953	2585	-84.1017	JmjC domain family histone demethylase; promotes global demethylation of H3K4 and repression of noncoding intergenic transcription during sporulation; removes methyl groups added by Set1p methyltransferase; negatively regulated by H3K14 acetylation; protein levels regulated by Not4p polyubiquitin-mediated degradation; regulates sporulation timing by extending period of active transcription in opp…
YNL271C	BNI1	910	959	NA	NA	-1	NA	925	934.457	899	993.753	Formin; polarisome component; nucleates the formation of linear actin filaments, involved in cell processes such as budding and mitotic spindle orientation which require the formation of polarized actin cables; recruited to the division site in a Glc7p/Ref2p dependent manner following release of Bnr1p; functionally redundant with BNR1
YPL003W	ULA1	911	958.6	0	NA	NA	NA	739	1068.06	161	1964.85	Protein that activates Rub1p (NEDD8) before neddylation; acts together with Uba3p; may play a role in protein degradation
YBR114W	RAD16	912	958	0	NA	NA	NA	840	993.494	610	1257.43	Nucleotide excision repair (NER) protein; binds damaged DNA during NER; binds DNA in an ATP-dependent manner (with Rad7p) during NER; required for NER of non-transcribed chromatin; subunit of Nucleotide Excision Repair Factor 4 (NEF4) and the Elongin-Cullin-Socs (ECS) ligase complex
YGR069W	YGR069W	913	955.6	NA	NA	NA	NA	856	984.294	446	1439.83	Dubious open reading frame; unlikely to encode a functional protein, based on available experimental and comparative sequence data
YNL040W	YNL040W	914	955.2	0	NA	NA	NA	975	891.119	1767	400.085	Protein of unknown function; has strong similarity to alanyl-tRNA synthases from Eubacteria; null mutant displays decreased translation rate and increased readthrough of premature stop codons; green fluorescent protein (GFP)-fusion protein localizes to the cytoplasm; YNL040W is not an essential gene
YDR068W	DOS2	915	955	0	NA	NA	NA	853	984.833	719	1153.26	Protein of unknown function; green fluorescent protein (GFP)-fusion protein localizes to the cytoplasm
YDR426C	YDR426C	916	954.2	0	NA	NA	NA	858	983.118	415	1477.97	Dubious open reading frame; unlikely to encode a functional protein, based on available experimental and comparative sequence data; partially overlaps the verified ORF SNX41
YML123C	PHO84	917	954	0	NA	-1	NA	710	1097.55	98	2168.78	High-affinity inorganic phosphate (Pi) transporter; also low-affinity manganese transporter; regulated by Pho4p and Spt7p; mutation confers resistance to arsenate; exit from the ER during maturation requires Pho86p; cells overexpressing Pho84p accumulate heavy metals but do not develop symptoms of metal toxicity
YIR031C	DAL7	918	952.8	0	NA	NA	NA	878	966.642	747	1124.84	Malate synthase; can accept butyryl-CoA as acyl-CoA donor in addition to traditional substrate acetyl-CoA; recycles glyoxylate generated during allantoin degradation; SWAT-GFP and mCherry fusion proteins localize to the cytosol; expression sensitive to nitrogen catabolite repression and induced by allophanate, an intermediate in allantoin degradation
YHR161C	YAP1801	919	952.2	0	NA	NA	NA	866	977.903	485	1396.38	Protein of the AP180 family, involved in clathrin cage assembly; binds Pan1p and clathrin; YAP1801 has a paralog, YAP1802, that arose from the whole genome duplication
YDL037C	BSC1	920	951	0	NA	NA	NA	893	959.41	713	1162.78	Protein of unconfirmed function; similar to cell surface flocculin Flo11p; ORF exhibits genomic organization compatible with a translational readthrough-dependent mode of expression; in W303 strain one continuous open reading frame comprising of YDL037C, the intergenic region and YDL039C encodes the gene IMI1
YJL071W	ARG2	921	950.2	NA	NA	NA	NA	971	894.935	1173	778.717	Acetylglutamate synthase (glutamate N-acetyltransferase); mitochondrial enzyme that catalyzes the first step in the biosynthesis of the arginine precursor ornithine; forms a complex with Arg5,6p
YJR124C	YJR124C	922	950.2	0	NA	NA	NA	826	1006.5	294	1631.72	Putative protein of unknown function; expression induced under calcium shortage
YHR176W	FMO1	923	950	0	NA	NA	NA	923	936.65	703	1167.83	Flavin-containing monooxygenase; localized to the cytoplasmic face of the ER membrane; catalyzes oxidation of biological thiols to maintain the ER redox buffer ratio for correct folding of disulfide-bonded proteins
YFR053C	HXK1	924	948.2	0	-1	NA	1	951	912.057	1640	478.561	Hexokinase isoenzyme 1; a cytosolic protein that catalyzes phosphorylation of glucose during glucose metabolism; expression is highest during growth on non-glucose carbon sources; glucose-induced repression involves hexokinase Hxk2p; HXK1 has a paralog, HXK2, that arose from the whole genome duplication
YGL010W	MPO1	925	946.2	0	NA	NA	NA	821	1009.38	291	1633.99	Protein involved in metabolism of phytosphingosine; not an essential gene
YPL068C	YPL068C	926	945.6	0	NA	NA	NA	932	931.03	1261	717.575	Protein of unknown function; green fluorescent protein (GFP)-fusion protein localizes to the nucleus and is induced in response to the DNA-damaging agent MMS
YMR231W	PEP5	927	943.8	NA	NA	NA	NA	1034	842.446	2178	149.08	Histone E3 ligase, component of CORVET membrane tethering complex; peripheral vacuolar membrane protein required for protein trafficking and vacuole biogenesis; interacts with Pep7p; involved in ubiquitination and degradation of excess histones
YMR320W	YMR320W	928	943.4	0	NA	NA	NA	1026	849.056	2346	54.4059	Putative protein of unknown function; conserved among S. cerevisiae strains; YMR320W is not an essential gene
YHR035W	NEL1	929	939	0	NA	NA	NA	1022	853.063	2379	32.627	Activator of Sar1p GTPase activity; paralog of Sec23 but does not associate with the COPII components; not an essential gene
YLR207W	HRD3	930	938.8	0	NA	NA	NA	824	1007.84	227	1769.39	ER membrane protein that plays a central role in ERAD; forms HRD complex with Hrd1p and ER-associated protein degradation (ERAD) determinants that engages in lumen to cytosol communication and coordination of ERAD events
YKR049C	FMP46	931	937.2	0	NA	NA	NA	1002	863.96	1720	425.465	Putative redox protein containing a thioredoxin fold; the authentic, non-tagged protein is detected in highly purified mitochondria in high-throughput studies
YOR025W	HST3	932	936.4	0	1	NA	1	805	1020.31	217	1797.18	Member of the Sir2 family of NAD(+)-dependent protein deacetylases; involved along with Hst4p in telomeric silencing, cell cycle progression, radiation resistance, genomic stability and short-chain fatty acid metabolism
YFR001W	LOC1	933	935.6	NA	1	2	NA	919	942.702	1102	835.759	Nucleolar protein involved in the asymmetric localization of ASH1 mRNA; binds cooperatively with She2p to the E3 zip-code element in the 3Ã”Ã‡Ã–-UTR of the mRNA; constituent of 66S pre-ribosomal particles involved in pre-rRNA processing and nuclear export of the 60S subunit; may facilitate Rpl43p loading; required post-transcriptionally for efficient retrotransposition; absence results in decreas…
YAR029W	YAR029W	934	935.4	0	NA	NA	NA	1092	800.278	3124	-404.702	Member of DUP240 gene family but contains no transmembrane domains; green fluorescent protein (GFP)-fusion protein localizes to the cytoplasm in a punctate pattern
YJR035W	RAD26	935	935.4	0	NA	NA	NA	931	931.252	1191	768.753	Protein involved in transcription-coupled nucleotide excision repair; repairs UV-induced DNA lesions; recruitment to DNA lesions is dependent on an elongating RNA polymerase II; homolog of human CSB protein
YER188W	YER188W	936	933.4	0	NA	1	NA	894	959.391	494	1388.03	Putative protein of unknown function; conserved across S. cerevisiae strains; large-scale analyses show mRNA expression increases under anaerobic conditions and two-hybrid interactions with Sst2p
YIL030C	SSM4	937	930.6	0	NA	-1	NA	870	975.829	735	1144.58	Membrane-embedded ubiquitin-protein ligase; ER and inner nuclear membrane localized RING-CH domain E3 ligase involved in ER-associated protein degradation (ERAD); targets misfolded cytosolic/nucleoplasmic domains of soluble and membrane embedded proteins (ERAD-C) and a transmembrane domain containing substrate (ERAD-M), Sbh2p; C-terminal element (CTE), conserved in human ortholog MARCH10/TEB4, de…
YJR130C	STR2	938	930.2	NA	NA	NA	NA	922	936.991	649	1222.93	Cystathionine gamma-synthase, converts cysteine into cystathionine; STR2 has a paralog, YML082W, that arose from the whole genome duplication
YGR238C	KEL2	939	929.4	0	NA	NA	NA	794	1031.74	183	1897.67	Protein that negatively regulates mitotic exit; forms a complex with Kel1p and Bud14p that regulates Bnr1p (formin) to affect actin cable assembly, cytokinesis, and polarized growth; functions in a complex with Kel1p, interacts with Tem1p and Lte1p; localizes to regions of polarized growth; potential Cdc28p substrate
YER086W	ILV1	940	928.4	NA	NA	NA	NA	810	1017.65	187	1870.81	Threonine deaminase, catalyzes first step in isoleucine biosynthesis; expression is under general amino acid control; ILV1 locus exhibits highly positioned nucleosomes whose organization is independent of known ILV1 regulation
YDR217C	RAD9	941	927	NA	-1	NA	NA	883	963.604	385	1515.12	DNA damage-dependent checkpoint protein; required for cell-cycle arrest in G1/S, intra-S, and G2/M, plays a role in postreplication repair (PRR) pathway; transmits checkpoint signal by activating Rad53p and Chk1p; hyperphosphorylated by Mec1p and Tel1p; multiple cyclin dependent kinase consensus sites and the C-terminal BRCT domain contribute to DNA damage checkpoint activation; Rad9p Chk1 Activa…
YBL066C	SEF1	942	925.8	0	NA	NA	NA	1063	821.421	2752	-180.111	Putative transcription factor; has homolog in Kluyveromyces lactis
YNL265C	IST1	943	924.8	NA	NA	NA	NA	987	877.173	978	918.505	Protein with positive role in the multivesicular body sorting pathway; functions and forms a complex with Did2p; recruitment to endosomes is mediated by the Vps2p-Vps24p subcomplex of ESCRT-III; also interacts with Vps4p
YDL175C	AIR2	944	923.6	0	NA	NA	NA	974	892.059	1467	592.712	RNA-binding subunit of the TRAMP nuclear RNA surveillance complex; involved in nuclear RNA processing and degradation; involved in TRAMP complex assembly as a bridge between Mtr4p and Trf4p; stimulates the poly(A) polymerase activity of Pap2p in vitro; has 5 zinc knuckle motifs; AIR2 has a paralog, AIR1, that arose from the whole genome duplication; Air2p and Air1p have nonredundant roles in regu…
YPR174C	YPR174C	945	923.2	0	NA	NA	NA	1001	864.762	1775	397.252	Protein of unknown function; green fluorescent protein (GFP)-fusion protein localizes to the nuclear periphery; potential Cdc28p substrate; binds phosphatidylinositols and phosphatidylethanolamine in a large-scale study; relative distribution to foci at the nuclear periphery increases upon DNA replication stress; YPR174C has a paralog, NBP1, that arose from the whole genome duplication
YGR017W	YGR017W	946	921.8	0	NA	NA	NA	912	948.041	471	1406.03	Putative protein of unknown function; green fluorescent protein (GFP)-fusion protein localizes to both the nucleus and the cytoplasm
YNL147W	LSM7	947	920.6	NA	NA	-1	1	1222	705.431	3957	-1010.59	Lsm (Like Sm) protein; part of heteroheptameric complexes (Lsm2p-7p and either Lsm1p or 8p): cytoplasmic Lsm1p complex involved in mRNA decay; nuclear Lsm8p complex part of U6 snRNP and possibly involved in processing tRNA, snoRNA, and rRNA; protein abundance increases and forms cytoplasmic foci in response to DNA replication stress
YER124C	DSE1	948	920.4	0	-1	NA	NA	942	923.714	1144	806.207	Daughter cell-specific protein; may regulate cross-talk between the mating and filamentation pathways; deletion affects cell separation after division and sensitivity to alpha-factor and drugs affecting the cell wall; relocalizes from bud neck to cytoplasm upon DNA replication stress
YKR019C	IRS4	949	919.4	0	NA	NA	NA	1102	789.294	3213	-472.958	EH domain-containing protein; involved in regulating phosphatidylinositol 4,5-bisphosphate levels and autophagy; Irs4p and Tax4p bind and activate the PtdIns phosphatase Inp51p; Irs4p and Tax4p are involved in localizing Atg17p to the PAS; IRS4 has a paralog, TAX4, that arose from the whole genome duplication
YBL065W	YBL065W	950	918.4	0	NA	NA	NA	1054	830.227	2086	211.498	Dubious open reading frame; unlikely to encode a functional protein, based on available experimental and comparative sequence data; partially overlaps verified ORF SEF1/YBL066C; YBL065W is a non-essential gene
YGR221C	TOS2	951	917.4	0	NA	NA	NA	936	927.524	1081	849.642	Protein involved in localization of Cdc24p to the site of bud growth; may act as a membrane anchor; localizes to the bud neck and bud tip; potentially phosphorylated by Cdc28p; TOS2 has a paralog, SKG6, that arose from the whole genome duplication
YGL181W	GTS1	952	914	0	NA	NA	NA	990	875.451	1121	822.343	Protein involved in Arf3p regulation and in transcription regulation; localizes to the nucleus and to endocytic patches; contains an N-terminal Zn-finger and ArfGAP homology domain, a C-terminal glutamine-rich region, and a UBA (ubiquitin associated) domain; gts1 mutations affect budding, cell size, heat tolerance, sporulation, life span, ultradian rhythms, endocytosis; expression oscillates in a…
YMR068W	AVO2	953	913	0	NA	NA	NA	847	987.099	380	1521.92	Component of a complex containing the Tor2p kinase and other proteins; complex may have a role in regulation of cell growth
YLR182W	SWI6	954	912.8	NA	NA	NA	NA	949	913.915	629	1234.95	Transcription cofactor; forms complexes with Swi4p and Mbp1p to regulate transcription at the G1/S transition; involved in meiotic gene expression; also binds Stb1p to regulate transcription at START; cell wall stress induces phosphorylation by Mpk1p, which regulates Swi6p localization; required for the unfolded protein response, independently of its known transcriptional coactivators
YCR010C	ADY2	955	912.6	0	NA	NA	NA	934	930.856	639	1228.64	Acetate transporter required for normal sporulation; phosphorylated in mitochondria; ADY2 has a paralog, ATO2, that arose from the whole genome duplication
YGL049C	TIF4632	956	912.2	NA	NA	NA	1	830	1004.95	218	1791.22	Translation initiation factor eIF4G; subunit of the mRNA cap-binding protein complex (eIF4F) that also contains eIF4E (Cdc33p); associates with the poly(A)-binding protein Pab1p, also interacts with eIF4A (Tif1p); TIF4632 has a paralog, TIF4631, that arose from the whole genome duplication
YJL142C	IRC9	957	910.6	0	NA	NA	NA	905	951.686	405	1489.91	Dubious open reading frame; unlikely to encode a functional protein, based on available experimental and comparative sequence data; partially overlaps verified gene YJL141C; null mutant displays increased levels of spontaneous Rad52p foci
YGR097W	ASK10	958	910.4	0	NA	NA	NA	1051	831.985	1980	267.807	Regulator of the Fps1p glycerol channel; under nonstress conditions, binds to Fps1p to positively regulate glycerol transport; under osmotic stress, multiple phosphorylation by Hog1p causes Ask10p to dissociate from Fps1p; forms homodimers and heterodimerizes with paralog Rgc1p; phosphorylated in response to oxidative stress; has a role in destruction of Ssn8p; associates with RNA polymerase II h…
YOR042W	CUE5	959	910.2	0	NA	1	NA	1056	829.553	2081	214.743	Ubiquitin-binding protein; functions as ubiquitin-Atg8p adaptor in ubiquitin-dependent autophagy; serves as proteaphagy receptor for inactivated 26S proteasomes; contains CUE domain that binds ubiquitin, which may facilitate intramolecular monoubiquitination; CUE5 has a paralog, DON1, that arose from the whole genome duplication; human TOLLIP is a functional CUE-domain homolog, can complement yea…
YPL038W	MET31	960	909.8	0	NA	NA	NA	916	944.103	409	1486.27	Zinc-finger DNA-binding transcription factor; targets strong transcriptional activator Met4p to promoters of sulfur metabolic genes; involved in transcriptional regulation of the methionine biosynthetic genes; feedforward loop controlling expression of MET32 and the lack of such a loop for MET31 may account for the differential actions of Met31p and Met32p; MET31 has a paralog, MET32, that arose …
YNL168C	FMP41	961	907.2	0	NA	NA	NA	1047	836	1977	271.104	Putative protein of unknown function; GFP-fusion protein is induced in response to the DNA-damaging agent MMS; the authentic, non-tagged protein is detected in highly purified mitochondria in high-throughput studies
YJL213W	YJL213W	962	906.4	0	NA	NA	NA	1066	819.212	2390	25.5502	Protein of unknown function that may interact with ribosomes; periodically expressed during the yeast metabolic cycle; phosphorylated in vitro by the mitotic exit network (MEN) kinase complex, Dbf2p/Mob1p
YMR118C	SHH3	963	905	0	NA	NA	NA	966	899.571	905	988.823	Putative mitochondrial inner membrane protein of unknown function; although similar to paralogous Sdh3p, Shh3p is not a stoichiometric subunit of either succinate dehydrogenase or of the TIM22 translocase; SHH3 has a paralog, SDH3, that arose from the whole genome duplication
YOR049C	RSB1	964	904.2	0	NA	NA	NA	958	907.984	1153	798.232	Putative sphingoid long-chain base (LCB) efflux transporter; integral membrane transporter that localizes to the plasma membrane and may transport long chain bases (LCBs) from the cytoplasmic side toward the extracytoplasmic side of the membrane; role in glycerophospholipid translocation; suppressor of the sphingoid LCB sensitivity of an LCB-lyase mutation
YBR151W	APD1	965	903.6	0	NA	NA	NA	929	932.22	651	1216.95	Protein of unknown function; required for normal localization of actin patches and for normal tolerance of sodium ions and hydrogen peroxide; localizes to both cytoplasm and nucleus
YCR023C	YCR023C	966	901.8	0	NA	NA	NA	1008	861.125	1625	486.552	Vacuolar membrane protein of unknown function; member of the multidrug resistance family; YCR023C is not an essential gene
YPL096W	PNG1	967	899.2	NA	NA	NA	NA	895	958.512	484	1396.65	Conserved peptide N-glycanase; deglycosylating enzyme that cleaves N-glycans that are attached to misfolded ERAD substrate glycoproteins prior to proteasome-dependent degradation; localizes to the cytoplasm and nucleus; activity is enhanced by interaction with Rad23p; human ortholog NGLY1 is associated with a syndrome characterized by developmental delays, epilepsy, absence of tears and liver dis…
YER080W	AIM9	968	899.2	0	NA	NA	NA	928	932.358	715	1159.39	Protein of unknown function; the authentic, non-tagged protein is detected in highly purified mitochondria in high-throughput studies; null mutant displays elevated frequency of mitochondrial genome loss
YOL072W	THP1	969	898	NA	NA	NA	NA	827	1006.1	173	1932.66	Nuclear pore-associated protein; component of TREX-2 complex (Sac3p-Thp1p-Sus1p-Cdc31p) involved in transcription elongation and mRNA export from the nucleus; involved in post-transcriptional tethering of active genes to the nuclear periphery and to non-nascent mRNP; contains a PAM domain implicated in protein-protein binding
YLR262C-A	TMA7	970	895.8	0	NA	NA	NA	1115	777.696	2415	10.2977	Protein of unknown that associates with ribosomes; null mutant exhibits translation defects, altered polyribosome profiles, and resistance to the translation inhibitor anisomcyin; protein abundance increases in response to DNA replication stress
YOR171C	LCB4	971	893.6	0	NA	-1	NA	1023	852.64	1028	882.355	Sphingoid long-chain base kinase; responsible for synthesis of long-chain base phosphates, which function as signaling molecules, regulates synthesis of ceramide from exogenous long-chain bases, localizes to the Golgi and late endosomes; LCB4 has a paralog, LCB5, that arose from the whole genome duplication
YGL222C	EDC1	972	893	0	NA	NA	NA	983	880.64	1196	766.608	RNA-binding protein that activates mRNA decapping directly; binds to mRNA substrate and enhances activity of decapping proteins Dcp1p and Dcp2p; has a role in translation during heat stress; protein becomes more abundant and forms cytoplasmic foci in response to DNA replication stress; EDC1 has a paralog, EDC2, that arose from the whole genome duplication
YKL027W	TCD2	973	892.8	NA	NA	1	NA	872	975.315	303	1617.7	tRNA threonylcarbamoyladenosine dehydratase; required for the ct6A tRNA base modification, where an adenosine at position 37 is modified to form a cyclized active ester with an oxazolone ring; localized to the mitochondrial outer membrane; TCD2 has a paralog, TCD1, that arose from the whole genome duplication
YOR094W	ARF3	974	892.6	0	NA	NA	NA	886	963.096	556	1310.5	Glucose-repressible ADP-ribosylation factor; GTPase of Ras superfamily involved in regulating cell polarity and invasive growth; localizes to dynamic spots at plasma membrane and modulates PtdIns(4,5)P2 levels to facilitate endocytosis; required for localization of endocytic protein Lsb5p to correct cortical site in cells; also has mRNA binding activity; homolog of mammalian Arf6
YOR053W	YOR053W	975	892.2	0	NA	NA	NA	903	955.114	366	1538.49	Dubious open reading frame; unlikely to encode a functional protein, based on available experimental and comparative sequence data; partially overlaps the verified gene VHS3/YOR054C
YER046W	SPO73	976	891.2	0	NA	NA	NA	1014	857.58	1180	773.775	Meiosis-specific protein required for prospore membrane morphogenesis; required for the proper shape of the prospore membrane (PSM) and for spore wall formation; functions cooperatively with SPO71 in PSM elongation; physically interacts with Spo71p; genetically antagonistic to SPO1, similar to SPO71; localizes to the PSM; required for spore wall formation during sporulation; dispensable for both …
YPR171W	BSP1	977	890.8	0	NA	NA	NA	927	932.708	962	941.545	Adapter that links synaptojanins to the cortical actin cytoskeleton; the synaptojanins are Inp52p and Inp53p
YLR068W	FYV7	978	890.6	NA	NA	NA	NA	959	907.899	645	1225.22	Essential protein required for maturation of 18S rRNA; required for survival upon exposure to K1 killer toxin
YMR164C	MSS11	979	889.6	0	NA	NA	NA	1042	837.935	1989	263.086	Transcription factor; involved in regulation of invasive growth and starch degradation; controls the activation of FLO11 and STA2 in response to nutritional signals; forms a heterodimer with Flo8p that interacts with the Swi/Snf complex during transcriptional activation of FLO1, FLO11, and STA1
YAL007C	ERP2	980	889.4	0	NA	NA	NA	920	940.342	396	1497.7	Member of the p24 family involved in ER to Golgi transport; similar to Emp24p and Erv25p; role in misfolded protein quality control; forms a heterotrimeric complex with Erp1p, Emp24p, and Erv25p; localized to COPII-coated vesicles; ERP2 has a paralog, ERP4, that arose from the whole genome duplication
YPR003C	YPR003C	981	888.2	0	NA	NA	NA	952	911.434	817	1060.01	Putative sulfate permease; physically interacts with Hsp82p; green fluorescent protein (GFP)-fusion protein localizes to the ER; YPR003C is not an essential gene
YKL015W	PUT3	982	888.2	0	NA	-1	NA	943	923.15	780	1097.8	Transcriptional activator; binds specific gene recruitment sequences and is required for DNA zip code-mediated targeting of genes to nuclear periphery; regulates proline utilization genes, constitutively binds PUT1 and PUT2 promoters as a dimer, undergoes conformational change to form active state; binds other promoters only under activating conditions; differentially phosphorylated in presence o…
YKL056C	TMA19	983	887.8	1	NA	1	NA	1019	855.125	1534	552.75	Protein that associates with ribosomes; homolog of translationally controlled tumor protein; green fluorescent protein (GFP)-fusion protein localizes to the cytoplasm and relocates to the mitochondrial outer surface upon oxidative stress
YGR254W	ENO1	984	886.6	NA	NA	1	NA	871	975.667	364	1539.27	Enolase I, a phosphopyruvate hydratase; catalyzes conversion of 2-phosphoglycerate to phosphoenolpyruvate during glycolysis and the reverse reaction during gluconeogenesis; expression repressed in response to glucose; protein abundance increases in response to DNA replication stress; N-terminally propionylated in vivo; ENO1 has a paralog, ENO2, that arose from the whole genome duplication
YMR193C-A	YMR193C-A	985	886.6	0	NA	NA	NA	1030	847.72	1660	467.115	Dubious open reading frame; unlikely to encode a functional protein, based on available experimental and comparative sequence data
YGL056C	SDS23	986	886.6	0	NA	NA	NA	851	985.523	209	1811.21	Protein involved in cell separation during budding; one of two S. cerevisiae homologs (Sds23p and Sds24p) of the S. pombe Sds23 protein, which is implicated in APC/cyclosome regulation; SDS23 has a paralog, SDS24, that arose from the whole genome duplication
YEL017C-A	PMP2	987	886	0	NA	NA	NA	1033	842.936	1634	481.774	Proteolipid associated with plasma membrane H(+)-ATPase (Pma1p); regulates plasma membrane H(+)-ATPase activity; protein abundance increases in response to DNA replication stress; PMP2 has a paralog, PMP1, that arose from the whole genome duplication
YBR106W	SND3	988	885	1	NA	NA	NA	1028	848.205	1267	713.735	Protein involved in SRP-independent targeting of substrates to the ER; component of an alternative ER targeting pathway that has partial functional redundancy with the GET pathway; preference for substrates with downstream transmembrane domains; interacts with Snd1p, Env10p/Snd2p, and Sec61p-translocon subunits; can compensate for loss of SRP; role in phosphate transport, interacting with pho88, …
YPL018W	CTF19	989	884	1	NA	NA	NA	1053	830.494	1522	559.793	Outer kinetochore protein, needed for accurate chromosome segregation; component of kinetochore sub-complex COMA (Ctf19p, Okp1p, Mcm21p, Ame1p) that functions as platform for kinetochore assembly; required for spindle assembly checkpoint; minimizes potentially deleterious centromere-proximal crossovers by preventing meiotic DNA break formation proximal to centromere; homolog of human centromere c…
YJL200C	ACO2	990	883.8	NA	NA	NA	NA	986	877.432	892	997.893	Putative mitochondrial aconitase isozyme; similarity to Aco1p, an aconitase required for the TCA cycle; expression induced during growth on glucose, by amino acid starvation via Gcn4p, and repressed on ethanol
YOL083W	ATG34	991	883.2	0	NA	NA	NA	750	1060.83	51	2386.63	Receptor protein involved in selective autophagy during starvation; specifically involved in the transport of cargo protein alpha-mannosidase (Ams1p); Atg19p paralog
YEL040W	UTR2	992	882.6	NA	NA	NA	NA	913	947.684	572	1290.49	Chitin transglycosylase; functions in the transfer of chitin to beta(1-6) and beta(1-3) glucans in the cell wall; similar to and functionally redundant with Crh1; glycosylphosphatidylinositol (GPI)-anchored protein localized to bud neck
YPR028W	YOP1	993	882.4	0	NA	NA	NA	940	926.544	852	1031.38	Reticulon-interacting protein; ER integral membrane protein involved in the generation of tubular ER morphology; promotes membrane curvature; forms tubules in vitro; regulates the ER asymmetry-induced inheritance block during ER stress; role in ER-derived peroxisomal biogenesis; interacts with Yip1p to mediate membrane traffic and with Sey1p to maintain ER morphology; facilitates lipid exchange b…
YDL121C	EXP1	994	879.4	0	NA	NA	NA	1009	861.067	1199	763.896	A cargo receptor protein for Pma1p; works with Psg1p to promote the transport and maturation of Pma1p; localizes to the ER and COPII vesicles; a non-essential protein
YIL113W	SDP1	995	879.2	0	NA	NA	NA	970	897.183	797	1080.5	Stress-inducible dual-specificity MAP kinase phosphatase; negatively regulates Slt2p MAP kinase by direct dephosphorylation, diffuse localization under normal conditions shifts to punctate localization after heat shock; SDP1 has a paralog, MSG5, that arose from the whole genome duplication
YNL030W	HHF2	996	879	0	NA	NA	NA	1018	855.306	1208	757.053	Histone H4; core histone protein required for chromatin assembly and chromosome function; one of two identical histone proteins (see also HHF1); contributes to telomeric silencing; N-terminal domain involved in maintaining genomic integrity
YER187W	YER187W	997	879	0	NA	1	NA	1045	837.19	1780	394.794	Putative protein of unknown function; induced in respiratory-deficient cells
YCR059C	YIH1	998	878.2	0	NA	NA	NA	873	971.603	258	1701.04	Negative regulator of eIF2 kinase Gcn2p; competes with Gcn2p for binding to Gcn1p; may contribute to regulation of translation in response to starvation via regulation of Gcn2p; binds to monomeric actin and to ribosomes and polyribosomes; ortholog of mammalian IMPACT
YML037C	YML037C	999	877	0	NA	NA	NA	960	907.354	724	1151.24	Putative protein of unknown function; has some characteristics of a transcriptional activator; may be a target of Dbf2p-Mob1p kinase; GFP-fusion protein co-localizes with clathrin-coated vesicles; YML037C is not an essential gene
YER163C	GCG1	1000	876.2	0	NA	NA	NA	962	905.663	553	1312.16	Gamma-glutamyl cyclotransferase; cleaves the gamma-glutamyl bond of glutathione to yield 5-oxoproline and a Cys-Gly dipeptide; similar to mammalian pro-apoptotic protein ChaC1; expression of mouse ChaC1 in yeast increases apoptosis; green fluorescent protein (GFP)-fusion protein localizes to the cytoplasm and nucleus; periodically expressed during the metabolic cycle
YOL028C	YAP7	1001	876	0	NA	NA	NA	1070	815.574	1507	567.284	Putative basic leucine zipper (bZIP) transcription factor; YAP7 has a paralog, YAP5, that arose from the whole genome duplication
YBL029W	YBL029W	1002	875.8	0	NA	NA	NA	984	879.474	763	1104.99	Non-essential protein of unknown function
YOR345C	YOR345C	1003	875.6	0	NA	NA	NA	1077	810.059	1876	332.8	Dubious open reading frame; unlikely to encode a functional protein, based on available experimental and comparative sequence data; overlaps the verified gene REV1; null mutant displays increased resistance to antifungal agents gliotoxin, cycloheximide and H2O2
YDR368W	YPR1	1004	874.8	0	NA	NA	NA	910	948.875	423	1472.69	NADPH-dependent aldo-keto reductase; reduces multiple substrates including 2-methylbutyraldehyde and D,L-glyceraldehyde, expression is induced by osmotic and oxidative stress; functionally redundant with other aldo-keto reductases; protein abundance increases in response to DNA replication stress; YPR1 has a paralog, GCY1, that arose from the whole genome duplication; human homolog AKR1B1 can com…
YGL046W	YGL046W	1005	874	0	NA	-1	NA	1130	762.487	3048	-361.144	Merged open reading frame; does not encode a discrete protein; YGL046W was originally annotated as an independent ORF, but as a result of a sequence change, it was merged with an adjacent ORF into a single reading frame, designated YGL045W
YBR001C	NTH2	1006	874	0	-1	NA	NA	1095	798.385	1821	372.586	Putative neutral trehalase, required for thermotolerance; may mediate resistance to other cellular stresses; NTH2 has a paralog, NTH1, that arose from the whole genome duplication
YDL022W	GPD1	1007	872.8	NA	NA	NA	NA	1024	852.629	928	974.768	NAD-dependent glycerol-3-phosphate dehydrogenase; key enzyme of glycerol synthesis, essential for growth under osmotic stress; expression regulated by high-osmolarity glycerol response pathway; protein abundance increases in response to DNA replication stress; constitutively inactivated via phosphorylation by the protein kinases Ypk1p and Ypk2p, dephosphorylation increases catalytic activity; for…
YAL023C	PMT2	1008	872.2	1	NA	-1	NA	1315	651.701	4135	-1179.39	Protein O-mannosyltransferase of the ER membrane; transfers mannose residues from dolichyl phosphate-D-mannose to protein serine/threonine residues; involved in ER quality control; acts in a complex with Pmt1p, can instead interact with Pmt5p; antifungal drug target; PMT2 has a paralog, PMT3, that arose from the whole genome duplication
YDL194W	SNF3	1009	872	1	NA	NA	NA	887	961.833	210	1810.34	Plasma membrane low glucose sensor, regulates glucose transport; high affinity sensor that contains 12 predicted transmembrane segments and a long C-terminal tail required for induction of hexose transporters; also senses fructose and mannose; SNF3 has a paralog, RGT2, that arose from the whole genome duplication
YPR093C	ASR1	1010	871	0	NA	NA	NA	972	894.728	834	1050.29	Ubiquitin ligase that modifies and regulates RNA Pol II; involved in a putative alcohol-responsive signaling pathway; accumulates in the nucleus under alcohol stress; has a role in organization of septins and the actin cytoskeleton; contains a Ring/PHD finger domain similar to the mammalian rA9 protein
YMR246W	FAA4	1011	869.2	NA	NA	NA	NA	1000	865.453	1004	900.206	Long chain fatty acyl-CoA synthetase; activates fatty acids with a preference for C12:0-C16:0 chain lengths; role in the competitive import of long-chain fatty acids and sphingoid long-chain bases; role in stationary phase survival; localizes to lipid particles and the plasma membrane; role in sphingolipid-to-glycerolipid metabolism; forms cytoplasmic foci upon replication stress; faa1 faa4 doubl…
YKL202W	YKL202W	1012	867	0	NA	NA	NA	989	875.491	1082	849.44	Dubious open reading frame; unlikely to encode a functional protein, based on available experimental and comparative sequence data
YBR272C	HSM3	1013	866.4	0	NA	NA	NA	1011	858.981	1299	697.081	Evolutionarily conserved 19S regulatory particle assembly-chaperone; involved in the assembly of the base subcomplex of the 19S proteasomal regulatory particle (RP); involved in DNA mismatch repair during slow growth; weak similarity to Msh1p; structural study suggests Hsm3p is a scaffold protein for Rpt1p-Rpt2p complex formation; ortholog of human 19S subunit S5b
YLR032W	RAD5	1014	866.2	NA	NA	-1	NA	1049	833.853	1220	746.307	DNA helicase/Ubiquitin ligase; involved in error-free DNA damage tolerance (DDT), replication fork regression during postreplication repair by template switching, error-prone translesion synthesis; promotes synthesis of free and PCNA-bound polyubiquitin chains by Ubc13p-Mms2p; forms nuclear foci upon DNA replication stress; associates with native telomeres, cooperates with homologous recombinatio…
YJR098C	YJR098C	1015	865.8	0	NA	NA	NA	948	914.194	512	1367.75	Putative protein of unknown function; the authentic, non-tagged protein is detected in highly purified mitochondria in high-throughput studies
YFR025C	HIS2	1016	865.4	NA	NA	NA	NA	843	990.468	142	2003.97	Histidinolphosphatase; catalyzes the eighth step in histidine biosynthesis; mutations cause histidine auxotrophy and sensitivity to Cu, Co, and Ni salts; transcription is regulated by general amino acid control
YML018C	YML018C	1017	865.4	0	NA	1	NA	1075	811.124	1849	351.585	Protein of unknown function; green fluorescent protein (GFP)-fusion protein localizes to the membrane of the vacuole; physical interaction with Atg27p suggests a possible role in autophagy; YML018C is not an essential gene; relative distribution to the vacuolar membrane decreases upon DNA replication stress; YML018C has a paralog, THI74, that arose from the whole genome duplication
YPL017C	IRC15	1018	865.2	1	NA	-1	NA	973	892.817	976	920.368	Microtubule associated protein; regulates microtubule dynamics; required for accurate meiotic chromosome segregation; null mutant displays large budded cells due to delayed mitotic progression, increased levels of spontaneous Rad52 foci; IRC15 has a paralog, LPD1, that arose from the whole genome duplication
YDL136W	RPL35B	1019	864.8	NA	NA	NA	NA	991	875.049	1133	815.634	Ribosomal 60S subunit protein L35B; homologous to mammalian ribosomal protein L35 and bacterial L29; RPL35B has a paralog, RPL35A, that arose from the whole genome duplication
YLR187W	SKG3	1020	863.8	0	NA	NA	NA	941	925.502	318	1597.22	Protein of unknown function; green fluorescent protein (GFP)-fusion protein localizes to the cell periphery, cytoplasm, bud, and bud neck; potential Cdc28p substrate; similar to Skg4p; relocalizes from bud neck to cytoplasm upon DNA replication stress; SKG3 has a paralog, CAF120, that arose from the whole genome duplication
YPR089W	YPR089W	1021	863.4	0	NA	NA	NA	982	881.778	790	1083.64	Protein of unknown function; exhibits genetic interaction with ERG11 and protein-protein interaction with Hsp82p
YOR382W	FIT2	1022	862.2	0	NA	1	NA	1025	852.583	1622	490.484	Mannoprotein that is incorporated into the cell wall; incorporated via a glycosylphosphatidylinositol (GPI) anchor; involved in the retention of siderophore-iron in the cell wall
YNL123W	NMA111	1023	861.6	0	1	NA	NA	944	920.867	761	1105.37	Serine protease and general molecular chaperone; cleaves Roq1p, which modifies the substrate specificity of the Ubr1p Ub-ligase, promoting the stress-induced homeostatically-regulated protein degradation (SHRED) of misfolded and native ER-membrane and cytosolic proteins; chaperone activity involved in the heat stress response; promotes apoptosis through proteolysis of Bir1p; role in lipid homeost…
YGR042W	MTE1	1024	861.4	0	NA	NA	NA	1017	855.684	866	1016.77	Protein of unknown function; involved in maintenance of proper telomere length; green fluorescent protein (GFP)-fusion protein localizes to both the cytoplasm and the nucleus; forms nuclear foci upon DNA replication stress
YKR096W	ESL2	1025	861.4	0	NA	NA	NA	976	889.665	558	1308.79	hEST1A/B (SMG5/6)-like protein; contributes to environment-sensing adaptive gene expression responses; Esl2p and Esl1p contain a 14-3-3-like domain and a putative PilT N-terminus ribonuclease domain; interacts with Pex14p; may interact with ribosomes, based on co-purification experiments; green fluorescent protein (GFP)-fusion protein localizes to the nucleus and cytoplasm; ESL2 has a paralog, ES…
YLR283W	YLR283W	1026	860.4	0	NA	NA	NA	1072	812.95	1721	425.274	Putative protein of unknown function; green fluorescent protein (GFP)-fusion protein localizes to mitochondria; YLR283W is not an essential gene
YDR287W	INM2	1027	859.4	0	NA	NA	NA	1059	824.379	1607	495.62	Inositol monophosphatase; involved in biosynthesis of inositol; enzymatic activity requires magnesium ions and is inhibited by lithium and sodium ions; inm1 inm2 double mutant lacks inositol auxotrophy
YML117W-A	YML117W-A	1028	859.2	0	NA	NA	NA	1020	853.686	1205	761.248	Putative protein of unknown function
YIL102C	YIL102C	1029	858	NA	NA	NA	NA	1057	828.591	1235	736.155	Putative protein of unknown function
YLR095C	IOC2	1030	857.8	0	NA	NA	NA	1035	842.355	1761	405.025	Subunit of the Isw1b complex; exhibits nucleosome-stimulated ATPase activity and acts within coding regions to coordinate transcription elongation with termination and processing; contains a PHD finger motif; other complex members are Isw1p and Ioc4p
YJL144W	ROQ1	1031	856.4	0	NA	NA	NA	1134	760.643	2796	-204.858	Ub-ligase substrate-specificity factor; proteolytically-cleaved form acts as a pseudosubstrate, binding and altering the substrate specificity of Ubr1p towards misfolded and native ER membrane and cytosolic proteins, as part of the stress-induced homeostatically regulated protein degradation (SHRED) pathway; hydrophilin essential during desiccation-rehydration; induced by osmotic stress, starvati…
YNL068C	FKH2	1032	856.4	0	NA	NA	1	969	898.808	534	1329.27	Forkhead family transcription factor; rate-limiting activator of replication origins; evolutionarily conserved regulator of lifespan; binds multiple chromosomal elements with distinct specificities, cell cycle dynamics; positively regulates transcriptional elongation; facilitates clustering, activation of early-firing replication origins; negative role in chromatin silencing at HML and HMR; major…
YML005W	TRM12	1033	855.4	0	NA	NA	NA	1052	831.844	1052	868.671	S-adenosylmethionine-dependent methyltransferase; required for wybutosine formation in phenylalanine-accepting tRNA; member of the seven beta-strand family
YKR021W	ALY1	1034	854.4	0	NA	1	NA	1083	804.79	1469	592.36	Alpha arrestin, substrate of calcineurin; controls nutrient-mediated intracellular sorting of permease Gap1p; interacts with AP-1 subunit Apl4p; dephosphorylation of Aly1p required for the endocytosis of Dip5p; may regulate endocytosis of plasma membrane proteins by recruiting ubiquitin ligase Rsp5p to plasma membrane targets; ALY1 has a paralog, ALY2, that arose from the whole genome duplication
YLR262C	YPT6	1035	854.2	NA	NA	1	NA	1111	780.097	2030	241.893	Rab family GTPase; required for endosome-to-Golgi, intra-Golgi retrograde, and retrograde Golgi-to-ER transport; temporarily at the Golgi, dissociating into the cytosol on arrival of the late Golgi GTPase Ypt32p; Golgi-localized form is GTP bound, while cytosolic form is GDP-bound; required for delivery of Atg9p to the phagophore assembly site during autophagy under heat stress, with Ypt6p for st…
YPL030W	TRM44	1036	853.8	0	NA	NA	NA	979	885.119	497	1385.22	tRNA(Ser) Um(44) 2'-O-methyltransferase; involved in maintaining levels of the tRNA-Ser species tS(CGA) and tS(UGA); conserved among metazoans and fungi but there does not appear to be a homolog in plants; TRM44 is a non-essential gene
YKL220C	FRE2	1037	853.4	0	NA	NA	NA	1170	737.772	2941	-303.576	Ferric reductase and cupric reductase; reduces siderophore-bound iron and oxidized copper prior to uptake by transporters; expression induced by low iron levels but not by low copper levels
YPL033C	SRL4	1038	850.6	0	NA	NA	NA	981	885.012	575	1288.8	Protein of unknown function; involved in regulation of dNTP production; null mutant suppresses the lethality of lcd1 and rad53 mutations; expression is induced by Kar4p
YHR191C	CTF8	1039	850.2	1	NA	-1	NA	1086	803.683	1766	400.407	Subunit of a complex with Ctf18p; shares some subunits with Replication Factor C; required for sister chromatid cohesion
YBL064C	PRX1	1040	850	0	NA	-1	NA	842	990.891	151	1992.26	Mitochondrial peroxiredoxin with thioredoxin peroxidase activity; has a role in reduction of hydroperoxides; reactivation requires Trr2p and glutathione; induced during respiratory growth and oxidative stress; phosphorylated; protein abundance increases in response to DNA replication stress
YLR284C	ECI1	1041	848.6	0	NA	NA	NA	1172	736.815	2682	-139.727	Peroxisomal delta3,delta2-enoyl-CoA isomerase; hexameric protein that converts 3-hexenoyl-CoA to trans-2-hexenoyl-CoA, essential for the beta-oxidation of unsaturated fatty acids, oleate-induced; ECI1 has a paralog, DCI1, that arose from the whole genome duplication
YIL088C	AVT7	1042	847.8	0	NA	NA	NA	1159	741.633	2966	-314.157	Putative transporter; member of a family of seven S. cerevisiae genes (AVT1-7) related to vesicular GABA-glycine transporters
YIL110W	HPM1	1043	847.6	NA	NA	NA	NA	1085	804.187	1034	878.965	AdoMet-dependent methyltransferase; involved in a novel 3-methylhistidine modification of ribosomal protein Rpl3p; seven beta-strand MTase family member; null mutant exhibits a weak vacuolar protein sorting defect and caspofungin resistance
YMR223W	UBP8	1044	844.2	0	NA	1	NA	1074	811.963	2264	94.937	Ubiquitin-specific protease component of the SAGA acetylation complex; required for SAGA (Spt-Ada-Gcn5-Acetyltransferase)-mediated deubiquitination of histone H2B
YPR011C	YPR011C	1045	843.4	0	NA	NA	NA	1046	836.517	1014	894.472	Mitochondrial transporter; major substrates are adenosine 5'-phosphosulfate (APS) and 3'-phospho-adenosine 5'-phosphosulfate (PAPS); member of the mitochondrial carrier family; the authentic, non-tagged protein is detected in highly purified mitochondria in high-throughput studies
YJL052W	TDH1	1046	841.8	NA	NA	NA	1	954	910.929	704	1167.64	Glyceraldehyde-3-phosphate dehydrogenase (GAPDH), isozyme 1; involved in glycolysis and gluconeogenesis; tetramer that catalyzes the reaction of glyceraldehyde-3-phosphate to 1,3 bis-phosphoglycerate; detected in the cytoplasm and cell wall; protein abundance increases in response to DNA replication stress; GAPDH-derived antimicrobial peptides secreted by S. cerevisiae are active against a wide v…
YGR037C	ACB1	1047	840.8	NA	1	1	NA	1004	862.816	1069	857.83	Acyl-CoA-binding protein; transports newly synthesized acyl-CoA esters from fatty acid synthetase (Fas1p-Fas2p) to acyl-CoA-consuming processes; subject to starvation-induced, Grh1p-mediated unconventional secretion; protein abundance increases in response to DNA replication stress
YDR104C	SPO71	1048	840.8	0	NA	NA	NA	1043	837.857	1594	505.561	Meiosis-specific protein required for prospore membrane morphogenesis; localizes to the prospore membrane (PSM) during sporulation; required for PSM elongation and closure; genetically antagonistic to SPO1; recruits Vps13p to the PSM during sporulation; interacts and functions cooperatively with Spo73p; mutants have defects in the PSM, aberrant spore wall formation and reduced PtdIns-phosphate po…
YIL101C	XBP1	1049	840.6	0	-1	NA	NA	1039	839.342	1257	721.436	Transcriptional repressor; binds promoter sequences of cyclin genes, CYS3, and SMF2; not expressed during log phase of growth, but induced by stress or starvation during mitosis, and late in meiosis; represses 15% of all yeast genes as cells transition to quiescence; important for maintaining G1 arrest and for longevity of quiescent cells; member of Swi4p/Mbp1p family; phosphorylated by Cdc28p; r…
YER115C	SPR6	1050	840	0	NA	NA	NA	1068	816.292	1533	553.622	Protein of unknown function; expressed during sporulation; not required for sporulation, but gene exhibits genetic interactions with other genes required for sporulation
YBR228W	SLX1	1051	839.8	0	NA	NA	NA	985	878.347	652	1214.76	Endonuclease involved in DNA recombination and repair; subunit of a complex, with Slx4p, that hydrolyzes 5' branches from duplex DNA in response to stalled or converging replication forks; function overlaps with that of Sgs1p-Top3p
YOR021C	SFM1	1052	838.8	NA	NA	NA	NA	1096	796.062	1696	441.581	SPOUT methyltransferase; catalyzes omega-monomethylation of Rps3p on Arg-146; not an essential gene; predicted to be involved in rRNA processing and ribosome biogenesis and in biopolymer catabolism
YAL034C	FUN19	1053	838	0	NA	NA	NA	968	898.944	378	1523.59	Non-essential protein of unknown function; expression induced in response to heat stress; FUN19 has a paralog, YOR338W, that arose from the whole genome duplication
YJR052W	RAD7	1054	837.8	NA	NA	NA	NA	1144	753.576	2158	161.91	Nucleotide excision repair (NER) protein; binds damaged DNA during NER; binds DNA in an ATP-dependent manner (with Rad16p) during NER; required for repair of non-transcribed chromatin; subunit of Nucleotide Excision Repair Factor 4 (NEF4) and the Elongin-Cullin-Socs (ECS) ligase complex
YCR015C	CTO1	1055	837.8	0	NA	NA	NA	1015	856.337	801	1074.61	Protein required for cold tolerance; involved in phosphate uptake; YCR015C is not an essential gene
YOR188W	MSB1	1056	837.8	0	NA	NA	NA	994	873.435	467	1412.72	Protein of unknown function; may be involved in positive regulation of 1,3-beta-glucan synthesis and the Pkc1p-MAPK pathway; multicopy suppressor of temperature-sensitive mutations in CDC24 and CDC42, and of mutations in BEM4; potential Cdc28p substrate; relocalizes from bud neck to cytoplasm upon DNA replication stress
YNR051C	BRE5	1057	834.8	1	NA	2	NA	1163	740.595	2271	92.2378	Ubiquitin protease cofactor; forms deubiquitination complex with Ubp3p that coregulates anterograde and retrograde transport between the endoplasmic reticulum and Golgi compartments; null is sensitive to brefeldin A
YNL338W	YNL338W	1058	834.6	NA	NA	NA	NA	1147	751.557	2152	166.903	Dubious open reading frame; unlikely to encode a functional protein, based on available experimental and comparative sequence data; completely overlaps TEL14L-XC, which is a telomeric X element core sequence on the left arm of chromosome XIV
YGR068C	ART5	1059	834	0	NA	NA	NA	1129	764.509	2007	251.471	Protein proposed to regulate endocytosis of plasma membrane proteins; regulates by recruiting the ubiquitin ligase Rsp5p to its target in the plasma membrane; SWAT-GFP and mCherry fusion proteins localize to the cytosol
YML056C	IMD4	1060	832.8	0	NA	NA	NA	1058	826.1	1349	671.138	Inosine monophosphate dehydrogenase; catalyzes the rate-limiting step in the de novo synthesis of GTP; member of a four-gene family in S. cerevisiae, constitutively expressed; IMD4 has a paralog, IMD3, that arose from the whole genome duplication
YOR377W	ATF1	1061	832.8	0	NA	NA	NA	1164	740.59	2489	-29.1959	Alcohol acetyltransferase; responsible for the major part of volatile acetate ester production during fermentation; main enzyme involved in terpenyl acetate synthesis; potential roles in lipid and sterol metabolism
YDR348C	PAL1	1062	832.6	NA	NA	NA	NA	1148	749.756	2154	166.503	Protein of unknown function thought to be involved in endocytosis; physically interacts with Ede1p and is found at endocytic sites at cell periphery during early stages of endocytosis; green fluorescent protein (GFP)-fusion protein localizes to bud neck; potential Cdc28p substrate; similar to S. pombe Pal1 protein; relocalizes from bud neck to cytoplasm upon DNA replication stress; PAL1 has a par…
YHL012W	YHL012W	1063	832.2	0	NA	NA	NA	1161	740.793	2299	78.1381	Putative UTP glucose-1-phosphate uridylyltransferase; YHL012W has a paralog, UGP1, that arose from the whole genome duplication
YDL093W	PMT5	1064	831	0	NA	1	NA	995	872.473	528	1338	Protein O-mannosyltransferase; transfers mannose residues from dolichyl phosphate-D-mannose to protein serine/threonine residues; acts in a complex with Pmt3p, can instead interact with Pmt2p in some conditions; target for new antifungals
YMR269W	TMA23	1065	831	1	NA	NA	NA	1188	731.035	2327	63.6623	Nucleolar protein implicated in ribosome biogenesis; deletion extends chronological lifespan
YOR213C	SAS5	1066	829.8	NA	NA	NA	NA	1104	788.873	2021	244.821	Subunit of the SAS complex (Sas2p, Sas4p, Sas5p); acetylates free histones and nucleosomes and regulates transcriptional silencing; stimulates Sas2p HAT activity
YGR207C	CIR1	1067	829.4	0	NA	NA	NA	1062	821.748	969	928.982	Mitochondrial protein that interacts with frataxin (Yfh1p); putative ortholog of mammalian electron transfer flavoprotein complex subunit ETF-beta; may have a role in oxidative stress response
YNL230C	ELA1	1068	828.8	0	NA	NA	NA	1079	809.141	1764	403.302	Elongin A; F-box protein that forms a heterodimer with Elc1p and is required for ubiquitin-dependent degradation of the RNA Polymerase II subunit Rpo21p; subunit of the Elongin-Cullin-Socs (ECS) ligase complex
YEL015W	EDC3	1069	828.6	NA	NA	NA	NA	1113	778.093	1813	374.148	Non-essential conserved protein with a role in mRNA decapping; specifically affects the function of the decapping enzyme Dcp1p; mediates decay of the RPS28B mRNA via binding to both Rps28Bp (or Rps28Ap) and the RPS28B mRNA; mediates decay of the YRA1 mRNA by a different, translation-independent mechanism; localizes to cytoplasmic mRNA processing bodies; forms cytoplasmic foci upon DNA replication…
YDR178W	SDH4	1070	828.6	1	-1	NA	NA	1154	746.571	2168	155.666	Membrane anchor subunit of succinate dehydrogenase (SDH); involved in coupling the oxidation of succinate to the transfer of electrons to ubiquinone as part of the TCA cycle and the mitochondrial respiratory chain; has similarity to human SDH subunit D (SDHD), which is implicated in paraganglioma
YIR020C	YIR020C	1071	826.2	0	NA	NA	NA	1124	769.611	1785	390.969	Protein of unknown function; mRNA identified as translated by ribosome profiling data; SWAT-GFP fusion protein localizes to the endoplasmic reticulum
YLR299W	ECM38	1072	825.8	0	NA	NA	NA	1089	801.624	1335	679.478	Gamma-glutamyltranspeptidase; major glutathione-degrading enzyme; involved in detoxification of electrophilic xenobiotics; expression induced mainly by nitrogen starvation
YAL029C	MYO4	1073	825.4	0	NA	NA	NA	978	888.239	576	1287.92	Type V myosin motor involved in actin-based transport of cargos; required for mRNA transport, including ASH1 mRNA, and facilitating the growth and movement of ER tubules into the growing bud along with She3p; MYO4 has a paralog, MYO2, that arose from the whole genome duplication
YJR019C	TES1	1074	825	0	NA	NA	NA	1006	862.519	947	952.839	Peroxisomal acyl-CoA thioesterase; likely to be involved in fatty acid oxidation rather than fatty acid synthesis; conserved protein also found in human peroxisomes; TES1 mRNA levels increase during growth on fatty acids
YEL054C	RPL12A	1075	824	NA	NA	1	NA	1029	847.82	1073	855.337	Ribosomal 60S subunit protein L12A; rpl12a rpl12b double mutant exhibits slow growth and slow translation; homologous to mammalian ribosomal protein L12 and bacterial L11; RPL12A has a paralog, RPL12B, that arose from the whole genome duplication
YJL129C	TRK1	1076	823.2	NA	NA	1	NA	1055	829.825	626	1237.04	Component of the Trk1p-Trk2p potassium transport system; 180 kDa high affinity potassium transporter; phosphorylated in vivo and interacts physically with the phosphatase Ppz1p, suggesting Trk1p acitivy is regulated by phosphorylation; TRK1 has a paralog, TRK2, that arose from the whole genome duplication
YOL151W	GRE2	1077	822.4	0	NA	NA	NA	1040	839.086	1229	739.754	3-methylbutanal reductase and NADPH-dependent methylglyoxal reductase; stress induced (osmotic, ionic, oxidative, heat shock and heavy metals); regulated by the HOG pathway; restores resistance to glycolaldehyde by coupling reduction of glycolaldehyde to ethylene glycol and oxidation of NADPH to NADP+; protein abundance increases in response to DNA replication stress; methylglyoxal reductase (NAD…
YGL028C	SCW11	1078	821.8	NA	-1	NA	NA	961	907.183	270	1671.74	Cell wall protein with similarity to glucanases; may play a role in conjugation during mating based on its regulation by Ste12p
YOL126C	MDH2	1079	820.6	1	NA	NA	NA	1155	746.011	2659	-127.802	Cytoplasmic malate dehydrogenase; one of three isozymes that catalyze interconversion of malate and oxaloacetate; involved in the glyoxylate cycle and gluconeogenesis during growth on two-carbon compounds; interacts with Pck1p and Fbp1
YGR271W	SLH1	1080	820	0	NA	NA	NA	1061	822.48	1394	639.278	Putative RNA helicase related to Ski2p; involved in translation inhibition of non-poly(A) mRNAs; required for repressing propagation of dsRNA viruses
YCR092C	MSH3	1081	819.8	0	NA	NA	NA	1003	862.84	592	1267.89	Mismatch repair protein; forms dimers with Msh2p that mediate repair of insertion or deletion mutations and removal of nonhomologous DNA ends, contains a PCNA (Pol30p) binding motif required for genome stability
YNL142W	MEP2	1082	819	0	1	1	NA	881	964.838	118	2075.4	Ammonium permease involved in regulation of pseudohyphal growth; belongs to Mep-Amt-Rh family of well-conserved ammonium (NH4+) transporters that includes human Rh factors; expression is under the nitrogen catabolite repression regulation; activity is controlled by phospho-silencing; phosphorylation of Mep2 mediated by Npr1; dephosphorylation involves Psr1p and Psr2p
YNL050C	YNL050C	1083	818	NA	NA	NA	NA	1036	841.8	646	1224.81	Putative protein of unknown function; YNL050c is not an essential gene
YFL056C	AAD6	1084	817.6	1	NA	NA	NA	993	874.209	462	1419.69	Putative aryl-alcohol dehydrogenase; involved in oxidative stress response; similar to P. chrysosporium aryl-alcohol dehydrogenase; ORFs AAD6/YFL056C and AAD16/YFL057C are displaced from one another by -1 frameshift; members of the AAD gene family comprise three pairs (AAD3 + AAD15, AAD6/AAD16 + AAD4, AAD10 + AAD14) whose two genes are more related to one another than to other members of the fami…
YML019W	OST6	1085	817	0	NA	NA	NA	1174	736.196	2622	-104.468	Subunit of the oligosaccharyltransferase complex of the ER lumen; complex catalyzes asparagine-linked glycosylation of newly synthesized proteins; similar to and partially functionally redundant with Ost3p
YBR201W	DER1	1086	816.2	0	NA	1	NA	1143	753.669	1960	280.845	ER membrane protein that promotes export of misfolded polypeptides; required for ER-associated protein degradation of misfolded or unassembled proteins; initiates export of aberrant polypeptides from ER lumen by threading them into ER membrane and routing them to Hrd1p for ubiquitination; function normally requires N-terminal acetylation by NatB; N- and C- termini protrude into cytoplasm; similar…
YGR122W	YGR122W	1087	816	0	NA	NA	NA	1385	609.047	4041	-1077.76	Protein that may be involved in pH regulation; probable ortholog of A. nidulans PalC, which is involved in pH regulation and binds to the ESCRT-III complex; null mutant does not properly process Rim101p and has decreased resistance to rapamycin; GFP-fusion protein is cytoplasmic; relative distribution to cytoplasm increases upon DNA replication stress
YLR001C	YLR001C	1088	815.4	0	NA	NA	NA	1016	856.004	657	1210.03	Putative protein of unknown function; the authentic, non-tagged protein is detected in highly purified mitochondria in high-throughput studies; predicted to be palmitoylated
YEL052W	AFG1	1089	815	NA	NA	NA	NA	1032	843.27	810	1064.89	Protein that may act as a chaperone for cytochrome c oxidase subunits; conserved protein; may act as a chaperone in the degradation of misfolded or unassembled cytochrome c oxidase subunits; localized to matrix face of the mitochondrial inner membrane; member of the AAA family but lacks a protease domain
YLR375W	STP3	1090	815	0	NA	NA	NA	1230	701.754	2670	-133.034	Zinc-finger protein of unknown function; possibly involved in pre-tRNA splicing and in uptake of branched-chain amino acids; STP3 has a paralog, STP4, that arose from the whole genome duplication
YLR294C	YLR294C	1091	814	1	NA	NA	NA	1123	770.254	1827	369.212	Dubious open reading frame; unlikely to encode a functional protein, based on available experimental and comparative sequence data; partially overlaps the verified gene ATP14
YMR031W-A	YMR031W-A	1092	813.4	NA	NA	NA	NA	996	871.692	357	1546.14	Dubious open reading frame; unlikely to encode a functional protein, based on available experimental and comparative sequence data; null mutant displays shortened telomeres; partially overlaps the uncharacterized ORF YMR031C
YGL255W	ZRT1	1093	810.8	NA	NA	NA	NA	1081	807.781	1351	670.01	High-affinity zinc transporter of the plasma membrane; responsible for the majority of zinc uptake; transcription is induced under low-zinc conditions by the Zap1p transcription factor
YIR038C	GTT1	1094	810.6	0	NA	NA	NA	997	871.046	687	1180.67	ER associated glutathione S-transferase; capable of homodimerization; glutathione transferase for Yvc1p vacuolar cation channel; expression induced during the diauxic shift and throughout stationary phase; functional overlap with Gtt2p, Grx1p, and Grx2p
YHL045W	YHL045W	1095	810.4	0	NA	NA	NA	1084	804.766	1240	733.609	Putative protein of unknown function; not an essential gene
YOL053C-A	DDR2	1096	809.6	0	NA	NA	NA	1031	844.55	539	1325.43	Multi-stress response protein; expression is activated by a variety of xenobiotic agents and environmental or physiological stresses; DDR2 has a paralog, HOR7, that arose from the whole genome duplication
YER128W	VFA1	1097	808.6	0	NA	1	NA	1048	834.887	634	1232.49	Protein that interacts with Vps4p and has a role in vacuolar sorting; stimulates the ATPase activity of Vps4; localizes to endosomes in a Vps4-dependent manner; overexpression causes canavanine sensitivity and confers a partial class D vacuole morphology
YER164W	CHD1	1098	808.2	0	-1	1	NA	1299	660.33	3163	-434.367	Chromatin remodeler that regulates various aspects of transcription; acts in in conjunction with Isw1b to regulate chromatin structure and maintain chromatin integrity during transcription elongation by RNAP II by preventing trans-histone exchange over coding regions; contains a chromo domain, a helicase domain and a DNA-binding domain; component of both the SAGA and SLIK complexes
YCR106W	RDS1	1099	807.6	0	NA	1	NA	1050	833.184	1024	886.629	Putative zinc cluster transcription factor; involved in conferring resistance to cycloheximide
YOR343C	YOR343C	1100	807	0	NA	NA	NA	1080	808.458	1134	814.251	Putative protein of unknown function; conserved across S. cerevisiae strains
YCR077C	PAT1	1101	806.8	1	NA	-1	NA	1214	711.314	3053	-364.412	Deadenylation-dependent mRNA-decapping factor; also required for faithful chromosome transmission, maintenance of rDNA locus stability, and protection of mRNA 3'-UTRs from trimming; associated with topoisomerase II; binds to mRNAs under glucose starvation, most often in the 3' UTR; functionally linked to Pab1p; forms cytoplasmic foci upon DNA replication stress; phosphorylation by PKA inhibits P …
YLR133W	CKI1	1102	804.6	0	NA	NA	NA	963	905.651	310	1609	Choline kinase; catalyzes the first step in phosphatidylcholine synthesis via the CDP-choline (Kennedy pathway); exhibits some ethanolamine kinase activity contributing to phosphatidylethanolamine synthesis via the CDP-ethanolamine pathway; CKI1 has a paralog, EKI1, that arose from the whole genome duplication
YLR217W	YLR217W	1103	802.2	0	NA	NA	NA	1318	650.3	3560	-711.311	Dubious open reading frame; unlikely to encode a functional protein, based on available experimental and comparative sequence data; partially overlaps the verified gene CPR6
YMR279C	ATR2	1104	801.6	0	NA	NA	NA	1073	812.575	1227	740.668	Putative boron transporter involved in boron efflux and resistance; overexpression mutant but not null mutant displays boron tolerance phenotype; identified as a heat-induced gene in a high-throughout screen; YMR279C is not an essential gene; YMR279C has a paralog, ATR1, that arose from the whole genome duplication
YOR323C	PRO2	1105	800.8	NA	NA	-1	NA	1153	746.585	1889	326.336	Gamma-glutamyl phosphate reductase; catalyzes the second step in proline biosynthesis
YLR118C	TML25	1106	800.8	0	NA	NA	NA	1005	862.673	781	1091.97	Acyl-protein thioesterase responsible for depalmitoylation of Gpa1p; green fluorescent protein (GFP)-fusion protein localizes to both the cytoplasm and nucleus and is induced in response to the DNA-damaging agent MMS
YKR077W	MSA2	1107	799.8	0	NA	NA	NA	1038	839.384	711	1165.03	Putative transcriptional activator; interacts with G1-specific transcription factor MBF and G1-specific promoters; MSA2 has a paralog, MSA1, that arose from the whole genome duplication
YGR176W	YGR176W	1108	797.4	0	NA	NA	NA	1132	761.309	1680	452.674	Dubious open reading frame; unlikely to encode a functional protein, based on available experimental and comparative sequence data
YDR451C	YHP1	1109	797.2	0	NA	NA	NA	1088	801.744	1086	848.658	Homeobox transcriptional repressor; binds Mcm1p and early cell cycle box (ECB) elements of cell cycle regulated genes, thereby restricting ECB-mediated transcription to the M/G1 interval; YHP1 has a paralog, YOX1, that arose from the whole genome duplication
YMR087W	PDL32	1110	797	0	NA	NA	NA	1114	778.057	1475	588.303	Putative ADP-ribose-1''-monophosphatase; converts ADP-ribose-1''-monophosphate to ADP-ribose; may have a role in tRNA splicing; contains an A1pp domain
YJL118W	YJL118W	1111	797	NA	NA	NA	NA	1065	819.92	1333	680.489	Protein of unknown function; may interact with ribosomes, based on co-purification experiments; YJL118W is a non-essential gene; deletion enhances the toxicity of heterologously expressed human alpha-synuclein
YGR040W	KSS1	1112	795.6	0	1	NA	NA	1087	802.658	1241	731.782	Mitogen-activated protein kinase (MAPK); involved in signal transduction pathways that control filamentous growth and pheromone response; regulates septum assembly, and may directly phosphorylate Bni4p; the KSS1 gene is nonfunctional in S288C strains and functional in W303 strains
YDR400W	URH1	1113	795.6	NA	NA	1	NA	1138	757.046	1791	386.825	Uridine nucleosidase (uridine-cytidine N-ribohydrolase); cleaves N-glycosidic bonds in nucleosides; involved in the pyrimidine salvage and nicotinamide riboside salvage pathways
YHR021W-A	ECM12	1114	794.2	0	NA	NA	NA	1044	837.246	656	1212.64	Putative protein of unknown function; may contribute to cell wall biosynthesis, mutants display zymolyase hypersensitivity
YKR064W	OAF3	1115	793.8	0	NA	NA	NA	1090	801.004	766	1103.29	Putative transcriptional repressor with Zn(2)-Cys(6) finger; negatively regulates transcription in response to oleate levels, based on mutant phenotype and localization to oleate-responsive promoters; the authentic, non-tagged protein is detected in highly purified mitochondria in high-throughput studies; forms nuclear foci upon DNA replication stress
YHR086W	NAM8	1116	792.6	0	NA	NA	NA	1194	725.524	2425	1.75412	RNA binding protein, component of the U1 snRNP protein; mutants are defective in meiotic recombination and in formation of viable spores, involved in the formation of DSBs through meiosis-specific splicing of REC107 pre-mRNA; Nam8p regulon embraces the meiotic pre-mRNAs of REC107, HFM1, AMA1 SPO22 and PCH2; the putative RNA binding domains RRM2 and RRM3 are required for Nam8p meiotic function
YLR121C	YPS3	1117	791.8	0	NA	NA	NA	1169	739.231	1576	523.456	Aspartic protease; member of the yapsin family of proteases involved in cell wall growth and maintenance; attached to the plasma membrane via a glycosylphosphatidylinositol (GPI) anchor
YCL076W	YCL076W	1118	791.6	NA	NA	NA	NA	1069	815.714	670	1196.2	Dubious open reading frame; unlikely to encode a functional protein, based on available experimental and comparative sequence data
YLR073C	RFU1	1119	791.2	0	NA	NA	NA	1099	792.634	1331	681.581	Protein that inhibits Doa4p deubiquitinating activity; contributes to ubiquitin homeostasis by regulating the conversion of free ubiquitin chains to ubiquitin monomers by Doa4p; GFP-fusion protein localizes to endosomes
YBL101C	ECM21	1120	790.2	0	NA	NA	NA	1012	858.684	382	1517.61	Protein involved in regulating endocytosis of plasma membrane proteins; identified as a substrate for ubiquitination by Rsp5p and deubiquitination by Ubp2p; promoter contains several Gcn4p binding elements; ECM21 has a paralog, CSR2, that arose from the whole genome duplication
YGL013C	PDR1	1121	789.8	0	NA	NA	NA	1082	806.103	1178	774.922	Transcription factor that regulates the pleiotropic drug response; zinc cluster protein that is a master regulator involved in recruiting other zinc cluster proteins to pleiotropic drug response elements (PDREs) to fine tune the regulation of multidrug resistance genes; relocalizes to the cytosol in response to hypoxia; PDR1 has a paralog, PDR3, that arose from the whole genome duplication
YOR280C	FSH3	1122	789.4	0	NA	NA	NA	1107	785.049	1346	673.307	Putative serine hydrolase; likely target of Cyc8p-Tup1p-Rfx1p transcriptional regulation; sequence is similar to S. cerevisiae Fsh1p and Fsh2p and the human candidate tumor suppressor OVCA2
YOR240W	YOR240W	1123	788.8	0	NA	NA	NA	1189	729.969	2226	119.773	Merged open reading frame; does not encode a discrete protein; YOR240W was originally annotated as an independent ORF, but was later demonstrated to be part of an adjacent ORF, YOR239W, via a +1 translational frameshift
YOR322C	LDB19	1124	786.4	NA	NA	NA	NA	1179	734.441	2147	168.915	Alpha-arrestin involved in ubiquitin-dependent endocytosis; regulates endocytosis of plasma membrane proteins by recruiting the ubiquitin ligase Rsp5p to its targets; involved in the basal internalization and turnover of alpha-factor receptor Ste2p; recruits ubiquitin ligase Rsp5p to Ste2p via its 2 PPXY motifs; inhibited by Npr1p-mediated phosphorylation, which affects translocation between the …
YDR444W	YDR444W	1125	785	0	NA	NA	NA	1101	790.972	946	953.514	Putative hydrolase acting on ester bonds
YNL145W	MFA2	1126	784.4	NA	NA	NA	NA	1200	721.677	2676	-135.958	Mating pheromone a-factor; made by a cells; interacts with alpha cells to induce cell cycle arrest and other responses leading to mating; biogenesis involves C-terminal modification, N-terminal proteolysis, and export; also encoded by MFA1
YER122C	GLO3	1127	783.8	NA	NA	-1	NA	1126	767.999	1519	561.958	ADP-ribosylation factor GTPase activating protein (ARF GAP); involved in ER-Golgi transport; shares functional similarity with Gcs1p
YMR130W	DPI35	1128	782.2	0	NA	NA	NA	998	867.904	342	1565.04	Putative protein of unknown function; YMR130W is not an essential gene
YDR480W	DIG2	1129	781	0	NA	NA	NA	1274	671.402	2807	-213.658	MAP kinase-responsive inhibitor of the Ste12p transcription factor; involved in the regulation of mating-specific genes and the invasive growth pathway; related regulators Dig1p and Dig2p bind to Ste12p; DIG2 has a paralog, DIG1, that arose from the whole genome duplication
YFL046W	FMP32	1130	778.8	0	NA	NA	NA	1142	755.642	1595	505.494	Putative assembly factor for cytochrome c oxidase; the authentic, non-tagged protein is detected in highly purified mitochondria in high-throughput studies; has similarity to human MCUR1/CCDC90A
YHR204W	MNL1	1131	776.8	0	NA	NA	1	1116	777.525	1361	662.347	Alpha-1,2-specific exomannosidase of the endoplasmic reticulum; involved in glycan trimming of both folded and misfolded glycoproteins; complexes with Pdi1p, and trims a mannose from Man8GlcNac2 glycans to generate Man7GlcNac2, an oligosaccharide signal on glycoproteins destined for ER-associated protein degradation; requires Pdi1p for stability and substrate recognition; human homolog EDEM1 can …
YMR058W	FET3	1132	776.2	NA	NA	1	NA	1261	678.746	3174	-444.143	Ferro-O2-oxidoreductase; multicopper oxidase that oxidizes ferrous (Fe2+) to ferric iron (Fe3+) for subsequent cellular uptake by transmembrane permease Ftr1p; required for high-affinity iron uptake and involved in mediating resistance to copper ion toxicity, belongs to class of integral membrane multicopper oxidases; protein abundance increases in response to DNA replication stress
YLR057W	MNL2	1133	776.2	0	NA	NA	NA	1190	729.954	2203	133.152	Putative mannosidase involved in ER-associated protein degradation; localizes to the endoplasmic reticulum; sequence similarity with seven-hairpin glycosidase (GH47) family members, such as Mns1p and Mnl1p, that hydrolyze 1,2-linked alpha-D-mannose residues; non-essential gene
YNR028W	CPR8	1134	776.2	0	NA	NA	NA	1146	751.944	1657	468.841	Peptidyl-prolyl cis-trans isomerase (cyclophilin); catalyzes the cis-trans isomerization of peptide bonds N-terminal to proline residues; potential role in the secretory pathway; CPR8 has a paralog, CPR4, that arose from the whole genome duplication
YLR065C	SND2	1135	774.8	0	NA	NA	NA	1287	665.675	2496	-36.9563	Protein involved in SRP-independent targeting of substrates to the ER; component of an alternative ER targeting pathway that has partial functional redundancy with the GET pathway; preference for substrates with downstream transmembrane domains; interacts with Snd1p, Pho88p/Snd3p, and Sec61p-translocon subunits; can compensate for loss of SRP; role in the late endosome-vacuole interface; putative…
YIR029W	DAL2	1136	772.4	0	NA	NA	NA	1237	692.772	2257	98.6517	Allantoicase; converts allantoate to urea and ureidoglycolate in the second step of allantoin degradation; expression sensitive to nitrogen catabolite repression and induced by allophanate, an intermediate in allantoin degradation
YJR097W	JJJ3	1137	772	0	NA	-1	NA	1064	819.987	921	978.062	Protein of unknown function; contains a CSL Zn finger and a DnaJ-domain; involved in diphthamide biosynthesis; ortholog human Dph4
YER173W	RAD24	1138	771.8	0	NA	NA	NA	1309	654.921	2859	-243.995	Checkpoint protein; involved in the activation of the DNA damage and meiotic pachytene checkpoints; subunit of a clamp loader that loads Rad17p-Mec3p-Ddc1p onto DNA; homolog of human and S. pombe Rad17 protein
YOR091W	TMA46	1139	769.6	0	NA	NA	NA	1180	734.354	1771	399.435	Protein of unknown function that associates with translating ribosomes; interacts with GTPase Rbg1p
YPR195C	YPR195C	1140	769.4	0	NA	NA	NA	1162	740.596	1476	587.756	Putative protein of unknown function; conserved across S. cerevisiae strains
YDR430C	CYM1	1141	767.6	0	NA	NA	NA	1098	792.871	680	1190.18	Lysine-specific metalloprotease of the pitrilysin family; metalloprotease of the intermembrane space; degrades proteins and presequence peptides cleaved from imported proteins; required for normal mitochondrial morphology
YDR421W	ARO80	1142	767.4	0	NA	NA	NA	1211	712.178	2040	238.489	Zinc finger transcriptional activator of the Zn2Cys6 family; activates transcription of aromatic amino acid catabolic genes in the presence of aromatic amino acids
YKL130C	SHE2	1143	767.2	0	NA	NA	NA	1103	789.035	999	904.806	RNA-binding protein that binds specific mRNAs and interacts with She3p; part of the mRNA localization machinery that restricts accumulation of certain proteins to the bud; binds to ER-derived membranes and targets mRNAs to cortical ER
YBL016W	FUS3	1144	767	NA	1	-1	1	1071	813.723	938	961.999	Mitogen-activated serine/threonine protein kinase involved in mating; phosphoactivated by Ste7p; substrates include Ste12p, Far1p, Bni1p, Sst2p; inhibits invasive growth during mating by phosphorylating Tec1p, promoting its; inhibits recruitment of Ste5p, Cdc42p-mediated asymmetry and mating morphogenesis
YOL061W	PRS5	1145	766.8	0	NA	1	NA	1119	775.823	814	1061.06	5-phospho-ribosyl-1(alpha)-pyrophosphate synthetase; synthesizes PRPP, which is required for nucleotide, histidine, and tryptophan biosynthesis; one of five related enzymes, which are active as heteromultimeric complexes; forms cytoplasmic foci upon DNA replication stress
YLR392C	ART10	1146	764.6	0	NA	NA	NA	1067	817.064	548	1317.96	Protein of unknown function that contains 2 PY motifs; ubiquinated by Rsp5p; overexpression confers resistance to arsenite; green fluorescent protein (GFP)-fusion protein localizes it to the cytoplasm; non-essential gene
YNL204C	SPS18	1147	764.4	0	NA	NA	NA	1125	768.117	1319	685.509	Protein of unknown function, contains a putative zinc-binding domain; expressed during sporulation; SPS18 has a paralog, GCS1, that arose from the whole genome duplication
YLR327C	TMA10	1148	764.4	0	NA	NA	NA	1128	765.652	1155	795.772	Protein of unknown function that associates with ribosomes; protein abundance increases in response to DNA replication stress; TMA10 has a paralog, STF2, that arose from the whole genome duplication
YBR019C	GAL10	1149	762.4	0	NA	NA	NA	1076	810.524	524	1344.37	UDP-glucose-4-epimerase; catalyzes interconversion of UDP-galactose and UDP-D-glucose in galactose metabolism; also catalyzes conversion of alpha-D-glucose or alpha-D-galactose to their beta-anomers; human homolog GALE implicated in galactosemia, can complement yeast null mutant
YGR022C	YGR022C	1150	761.8	0	NA	NA	NA	1347	630.043	3454	-627.503	Dubious open reading frame; unlikely to encode a functional protein, based on available experimental and comparative sequence data; overlaps almost completely with the verified ORF MTL1/YGR023W
YOR233W	KIN4	1151	761.8	0	NA	1	NA	1218	708.792	1497	576.095	Serine/threonine protein kinase; inhibits the mitotic exit network (MEN) when the spindle position checkpoint is activated; localized asymmetrically to mother cell cortex, spindle pole body and bud neck; KIN4 has a paralog, FRK1, that arose from the whole genome duplication
YHL028W	WSC4	1152	761.8	0	NA	NA	NA	1304	656.548	2919	-289.173	Endoplasmic reticulum (ER) membrane protein; involved in the translocation of soluble secretory proteins and insertion of membrane proteins into the ER membrane; may also have a role in the stress response but has only partial functional overlap with WSC1-3
YPL206C	PGC1	1153	758.8	0	NA	1	NA	1242	687.795	1961	280.683	Phosphatidylglycerol phospholipase C; regulates phosphatidylglycerol (PG) accumulation via a phospholipase C-type degradation mechanism; PG levels affect mitochondrial function; contains glycerophosphodiester phosphodiesterase motifs
YFL012W	YFL012W	1154	755.4	0	NA	NA	NA	1105	787.084	720	1153.02	Putative protein of unknown function; transcribed during sporulation; null mutant exhibits increased resistance to rapamycin
YDR077W	SED1	1155	755.4	1	NA	NA	NA	1171	737.394	1556	538.872	Major stress-induced structural GPI-cell wall glycoprotein; associates with translating ribosomes, possible role in mitochondrial genome maintenance; ORF contains two distinct variable minisatellites; SED1 has a paralog, SPI1, that arose from the whole genome duplication
YDR139C	RUB1	1156	755	0	NA	NA	NA	1158	741.729	1513	563.907	Ubiquitin-like protein with similarity to mammalian NEDD8; conjugation (neddylation) substrates include the cullins Cdc53p, Rtt101p, and Cul3p; activated by Ula1p and Uba3p (E1 enzyme pair); conjugation mediated by Ubc12p (E2 enzyme)
YJR021C	REC107	1157	753	NA	NA	1	NA	1221	706.23	1870	334.328	Protein involved in early stages of meiotic recombination; involved in coordination between the initiation of recombination and the first division of meiosis; part of a complex (Rec107p-Mei4p-Rec114p) required for ds break formation
YKL033W-A	YKL033W-A	1158	752	NA	NA	NA	NA	1193	727.025	1370	653.292	Putative protein of unknown function; similar to uncharacterized proteins from other fungi
YLR242C	ARV1	1159	752	1	NA	NA	NA	1227	702.601	1943	296.316	Cortical ER protein; implicated in the membrane insertion of tail-anchored C-terminal single transmembrane domain proteins; may function in transport of glycosylphosphatidylinositol intermediates into the ER lumen; required for normal intracellular sterol distribution; human ARV1, required for normal cholesterol and bile acid homeostasis, can complement yeast arv1 null mutant; human variant causi…
YDR214W	AHA1	1160	751.4	0	NA	NA	NA	1186	731.594	1317	687.291	Co-chaperone that binds Hsp82p and activates its ATPase activity; plays a role in determining prion variants; similar to Hch1p; expression is regulated by stresses such as heat shock; protein abundance increases in response to DNA replication stress
YBR013C	YBR013C	1161	751	0	NA	1	NA	1197	722.27	1665	461.814	Putative protein of unknown function; haploid deletion mutant exhibits synthetic phenotype with alpha-synuclein; SWAT-GFP fusion protein localizes to the endoplasmic reticulum while mCherry fusion protein localizes to both the endoplasmic reticulum and vacuole
YGL082W	YGL082W	1162	750.6	0	NA	1	NA	1094	799.385	596	1265.88	Putative protein of unknown function; MINDY family deubiquitinase that does not appear to contain catalytic activity; predicted prenylation/proteolysis target of Afc1p and Rce1p; green fluorescent protein (GFP)-fusion protein localizes to the cytoplasm and nucleus; not an essential gene; YGL082W has a paralog, YPL191C, that arose from the whole genome duplication; ortholog of human MINDY1/FAM63A
YMR040W	YET2	1163	750.6	0	NA	NA	NA	1253	682.949	1944	295.702	Protein of unknown function that may interact with ribosomes; based on co-purification experiments; homolog of human BAP31 protein; YET2 has a paralog, YET1, that arose from the whole genome duplication
YGL016W	KAP122	1164	749.8	0	NA	NA	NA	1037	840.977	641	1227.15	Karyopherin beta; responsible for import of the Toa1p-Toa2p complex into the nucleus; binds to nucleoporins Nup1p and Nup2p; may play a role in regulation of pleiotropic drug resistance
YOR014W	RTS1	1165	749.2	1	NA	2	NA	1291	663.763	2274	89.9151	B-type regulatory subunit of protein phosphatase 2A (PP2A); Rts1p and Cdc55p are alternative regulatory subunits for PP2A catalytic subunits, Pph21p and Pph22p; PP2A-Rts1p protects cohesin when recruited by Sgo1p to the pericentromere; highly enriched at centromeres in the absence of Cdc55p; required for maintenance of septin ring organization during cytokinesis, for ring disassembly in G1 and fo…
YLR288C	MEC3	1166	748.4	0	NA	NA	NA	1303	657.246	2352	45.7788	DNA damage and meiotic pachytene checkpoint protein; subunit of a heterotrimeric complex (Rad17p-Mec3p-Ddc1p) that forms a sliding clamp, loaded onto partial duplex DNA by a clamp loader complex; homolog of human and S. pombe Hus1
YKR053C	YSR3	1167	747	0	NA	NA	NA	1216	709.291	1855	346.347	Dihydrosphingosine 1-phosphate phosphatase; membrane protein involved in sphingolipid metabolism; YSR3 has a paralog, LCB3, that arose from the whole genome duplication
YLR099C	ICT1	1168	746.8	0	NA	NA	NA	1205	718.289	1566	531.725	Lysophosphatidic acid acyltransferase; responsible for enhanced phospholipid synthesis during organic solvent stress; null displays increased sensitivity to Calcofluor white; highly expressed during organic solvent stress; ICT1 has a paralog, ECM18, that arose from the whole genome duplication; human ABHD5 can complement ict1 null mutant
YPL158C	AIM44	1169	746.6	NA	NA	-1	NA	1118	776.973	1097	841.04	Protein that regulates Cdc42p and Rho1p; functions in the late steps of cytokinesis and cell separation; sustains Rho1p at the cell division site after actomyosin ring contraction; inhibits the activation of Cdc42-Cla4 at the cell division site to prevent budding inside the old bud neck; transcription is regulated by Swi5p; null mutant displays elevated frequency of mitochondrial genome loss; rel…
YGR125W	YGR125W	1170	745.8	0	NA	NA	NA	1078	809.279	522	1349.42	Putative protein of unknown function; deletion mutant has decreased rapamycin resistance but normal wormannin resistance; green fluorescent protein (GFP)-fusion protein localizes to the vacuole
YDR269C	YDR269C	1171	745.8	1	NA	NA	NA	1418	592.997	3759	-859.35	Dubious open reading frame; unlikely to encode a functional protein, based on available experimental and comparative sequence data
YDR278C	YDR278C	1172	745.4	0	NA	NA	NA	1183	733.744	1367	655.405	Putative protein of unknown function; conserved among S. cerevisiae strains; YDR278C is not an essential gene
YKL157W	APE2	1173	745	0	NA	NA	NA	1198	721.958	1197	766.164	Aminopeptidase yscII; may have a role in obtaining leucine from dipeptide substrates; APE2 has a paralog, AAP1, that arose from the whole genome duplication
YBL070C	YBL070C	1174	744.6	0	NA	NA	NA	1133	761.141	837	1049.61	Dubious open reading frame; unlikely to encode a functional protein, based on available experimental and comparative sequence data
YHR034C	PIH1	1175	743.8	NA	NA	NA	NA	1235	694.669	1495	578.412	Component of the conserved R2TP complex (Rvb1-Rvb2-Tah1-Pih1); R2TP complex interacts with Hsp90 (Hsp82p and Hsc82p) to mediate assembly large protein complexes such as box C/D snoRNPs and RNA polymerase II
YMR034C	RCH1	1176	743.6	NA	NA	NA	NA	1184	733.09	1160	789.109	Putative transporter; localizes to the plasma membrane in response to high levels of extracellular calcium; member of the SLC10 carrier family; identified in a transposon mutagenesis screen as a gene involved in azole resistance; YMR034C is not an essential gene
YPR152C	URN1	1177	742.6	0	NA	NA	NA	1203	719.169	1224	744.505	Protein of unknown function containing WW and FF domains; overexpression causes accumulation of cells in G1 phase
YDR098C	GRX3	1178	742.6	0	NA	NA	NA	1091	800.864	526	1340.87	Glutathione-dependent oxidoreductase; hydroperoxide and superoxide-radical responsive; monothiol glutaredoxin subfamily member along with Grx4p and Grx5p; protects cells from oxidative damage; with Grx4p, binds to Aft1p in iron-replete conditions, promoting its dissociation from promoters; evidence exists indicating that the translation start site is not Met1 as currently annotated, but rather Me…
YDR318W	MCM21	1179	742.4	0	NA	NA	NA	1151	748.09	1356	666.162	Component of the kinetochore sub-complex COMA; COMA (Ctf19p, Okp1p, Mcm21p, Ame1p) bridges kinetochore subunits in contact with centromeric DNA with subunits bound to microtubules during kinetochore assembly; involved in minichromosome maintenance; modified by sumoylation; orthologous to human centromere constitutive-associated network (CCAN) subunit CENP-O and fission yeast mal2
YGL259W	YPS5	1180	742.2	0	NA	NA	NA	1121	772.294	771	1103.1	Protein with similarity to GPI-anchored aspartic proteases; such proteases are Yap1p and Yap3p; mCherry fusion protein localizes to the vacuole
YPR078C	YPR078C	1181	741.8	0	NA	NA	NA	1110	780.489	668	1198.33	Putative protein of unknown function; possible role in DNA metabolism and/or in genome stability; expression is heat-inducible
YOR271C	FSF1	1182	741.8	0	NA	NA	NA	1238	690.745	2026	242.983	Putative protein; predicted to be an alpha-isopropylmalate carrier; belongs to the sideroblastic-associated protein family; non-tagged protein is detected in purified mitochondria; likely to play a role in iron homeostasis
YPR114W	YPR114W	1183	740.6	0	NA	NA	NA	1060	823.972	421	1472.96	Putative protein of unknown function
YLR049C	MLO50	1184	740.2	NA	NA	1	NA	1284	666.55	2179	148.025	Putative protein of unknown function
YHR029C	YHI9	1185	740.2	NA	NA	NA	NA	1384	609.719	2810	-215.472	Protein of unknown function; null mutant is defective in unfolded protein response; possibly involved in a membrane regulation metabolic pathway; member of the PhzF superfamily, though most likely not involved in phenazine production
YFR026C	ULI1	1186	739.8	0	NA	NA	NA	1182	733.876	1120	822.416	Protein of unknown function; involved in and induced by the endoplasmic reticulum unfolded protein response (UPR); SWAT-GFP and mCherry fusion proteins localize to the endoplasmic reticulum
YJR150C	DAN1	1187	738.2	0	NA	NA	NA	1165	740.402	1347	672.065	Cell wall mannoprotein; has similarity to Tir1p, Tir2p, Tir3p, and Tir4p; expressed under anaerobic conditions, completely repressed during aerobic growth
YGR169C	PUS6	1188	736.4	0	NA	NA	NA	1233	697.335	1788	387.985	tRNA:pseudouridine synthase; catalyzes the conversion of uridine to pseudouridine at position 31 in cytoplasmic and mitochondrial tRNAs; mutation of Asp168 to Ala abolishes enzyme activity; not essential for viability
YBR067C	TIP1	1189	736	NA	NA	NA	NA	1027	848.969	287	1638.26	Major cell wall mannoprotein with possible lipase activity; transcription is induced by heat- and cold-shock; member of the Srp1p/Tip1p family of serine-alanine-rich proteins
YEL007W	MIT1	1190	735.8	NA	NA	NA	NA	1296	662.588	2181	147.145	Transcriptional regulator of pseudohyphal growth; protein with sequence similarity to S. pombe gti1+ (gluconate transport inducer 1) and C. albicans Wor1
YMR187C	YMR187C	1191	735.8	NA	NA	NA	NA	1292	663.262	1986	264.399	Putative protein of unknown function; YMR187C is not an essential gene
YNL330C	RPD3	1192	735.4	NA	NA	1	1	1340	635.97	2488	-29.0762	Histone deacetylase, component of both the Rpd3S and Rpd3L complexes; regulates transcription, silencing, autophagy and other processes by influencing chromatin remodeling; forms at least two different complexes which have distinct functions and members; Rpd3(L) recruitment to the subtelomeric region is regulated by interaction with the arginine methyltransferase, Hmt1p
YPL257W	YPL257W	1193	735.2	0	NA	NA	NA	1231	700.543	1765	402.238	Putative protein of unknown function; homozygous diploid deletion strain exhibits low budding index; physically interacts with Hsp82p; YPL257W is not an essential gene
YML122C	YML122C	1194	734.8	1	NA	NA	NA	1300	660.056	2185	143.742	Putative protein of unknown function; conserved among S. cerevisiae strains; YML122C is not an essential gene
YGL254W	FZF1	1195	734.4	0	NA	1	NA	1108	783.166	696	1174.9	Transcription factor involved in sulfite metabolism; sole identified regulatory target is SSU1; overexpression suppresses sulfite-sensitivity of many unrelated mutants due to hyperactivation of SSU1, contains five zinc fingers; protein abundance increases in response to DNA replication stress
YBL024W	NCL1	1196	733.6	0	NA	NA	NA	1120	772.442	1031	881.068	S-adenosyl-L-methionine-dependent tRNA: m5C-methyltransferase; methylates cytosine to m5C at several positions in tRNAs and intron-containing pre-tRNAs; increases proportion of tRNALeu(CAA) with m5C at wobble position in response to hydrogen peroxide, causing selective translation of mRNA from genes enriched in TTG codon; loss of NCL1 confers hypersensitivity to oxidative stress; similar to Nop2p…
YER090W	TRP2	1197	732.4	0	NA	NA	NA	1127	766.687	690	1178.1	Anthranilate synthase; catalyzes the initial step of tryptophan biosynthesis, forms multifunctional hetero-oligomeric anthranilate synthase:indole-3-glycerol phosphate synthase enzyme complex with Trp3p
YJL133W	MRS3	1198	732.4	0	NA	NA	NA	1319	650.224	1972	275.636	Iron transporter, mediates Fe2+ transport across inner mito membrane; mitochondrial carrier family member; active under low-iron conditions; may transport other cations; MRS3 has a paralog, MRS4, that arose from the whole genome duplication
YOR384W	FRE5	1199	731.4	0	NA	NA	NA	1131	762.425	829	1053.34	Putative ferric reductase with similarity to Fre2p; expression induced by low iron levels; the authentic, non-tagged protein is detected in highly purified mitochondria in high-throughput studies
YNL276C	YNL276C	1200	731.2	NA	NA	NA	NA	1243	687.602	1950	293.348	Dubious open reading frame; unlikely to encode a functional protein, based on available experimental and comparative sequence data; overlaps the verified gene MET2/YNL277W
YDR248C	YDR248C	1201	730.6	0	NA	1	NA	1311	653.379	2491	-29.7697	Putative gluconokinase; sequence similarity to bacterial and human gluconokinase; green fluorescent protein (GFP)-fusion protein localizes to the cytoplasm; upregulated by deletion of the RNAP-II associated factor, PAF1
YDL133C-A	RPL41B	1202	729.8	0	NA	1	NA	1355	626.301	2818	-220.285	Ribosomal 60S subunit protein L41B; comprises only 25 amino acids; rpl41a rpl41b double null mutant is viable; homologous to mammalian ribosomal protein L41, no bacterial homolog; RPL41B has a paralog, RPL41A, that arose from the whole genome duplication
YGR240C	PFK1	1203	729.6	NA	-1	NA	NA	1453	574.537	3080	-378.228	Alpha subunit of heterooctameric phosphofructokinase; involved in glycolysis, indispensable for anaerobic growth, activated by fructose-2,6-bisphosphate and AMP, mutation inhibits glucose induction of cell cycle-related genes
YNL257C	SIP3	1204	728.6	0	NA	NA	NA	1212	712.015	1677	454.857	Putative sterol transfer protein; has a probable role in retrograde transport of sterols from the plasma membrane to the ER; co-localizes to puncta in the cortical ER with Ysp2p; contains GRAM, StART-like (VASt) and two PH-like domains; one of 6 StART-like domain-containing proteins in yeast that may be involved in sterol transfer between intracellular membranes; conserved across eukaryotes; prev…
YLR168C	UPS2	1205	728	0	NA	NA	NA	1392	605.612	3014	-341.673	Mitochondrial intermembrane space protein; involved in phospholipid metabolism; forms complex with Mdm35p that transfers phosphatidylserine from outer membrane to inner membrane for phosphatidylethanolamine synthesis; null mutant has defects in mitochondrial morphology; similar to Ups1p, Ups3p and to human PRELI; UPS2 has a paralog, UPS3, that arose from the whole genome duplication
YMR242C	RPL20A	1206	727.8	NA	NA	1	NA	1264	676.632	1956	284.22	Ribosomal 60S subunit protein L20A; homologous to mammalian ribosomal protein L18A, no bacterial homolog; RPL20A has a paralog, RPL20B, that arose from the whole genome duplication
YDR281C	PHM6	1207	727.6	0	NA	NA	NA	1175	735.784	1619	491.939	Protein of unknown function; expression is regulated by phosphate levels
YPL015C	HST2	1208	727.4	NA	2	NA	1	1041	839.071	207	1826.39	Cytoplasmic NAD(+)-dependent protein deacetylase; deacetylation targets are primarily cytoplasmic proteins; member of the silencing information regulator 2 (Sir2) family of NAD(+)-dependent protein deacetylases; modulates nucleolar (rDNA) and telomeric silencing; possesses NAD(+)-dependent histone deacetylase activity in vitro; contains a nuclear export signal (NES); function regulated by its nuc…
YBR250W	SPO23	1209	726.8	NA	NA	NA	NA	1187	731.221	1072	855.48	Protein of unknown function; associates with meiosis-specific protein Spo1p
YER007W	PAC2	1210	725.6	0	NA	NA	1	1272	671.913	1903	318.47	Microtubule effector required for tubulin heterodimer formation; binds alpha-tubulin, required for normal microtubule function, null mutant exhibits cold-sensitive microtubules and sensitivity to benomyl
YBR050C	REG2	1211	725.6	0	NA	NA	NA	1191	729.372	1321	684.81	Regulatory subunit of the Glc7p type-1 protein phosphatase; involved with Reg1p, Glc7p, and Snf1p in regulation of glucose-repressible genes, also involved in glucose-induced proteolysis of maltose permease; REG2 has a paralog, REG1, that arose from the whole genome duplication
YDR084C	TVP23	1212	724.4	0	NA	NA	NA	1136	759.369	1068	857.842	Integral membrane protein; localized to late Golgi vesicles along with the v-SNARE Tlg2p; green fluorescent protein (GFP)-fusion protein localizes to the cytoplasm in a punctate pattern
YOR242C	SSP2	1213	724.4	0	NA	NA	NA	1412	595.553	3368	-563.97	Sporulation specific protein that localizes to the spore wall; required for sporulation at a point after meiosis II and during spore wall formation; expression controlled by a tightly regulated middle-meiotic promoter that is activated by Ndt80p; translation of SSP2 mRNA is delayed, such that the mRNA is present as nuclear divisions are taking place but is not engaged by ribosomes until relativel…
YOR268C	YOR268C	1214	723.6	NA	NA	NA	NA	1093	800.243	343	1562.16	Putative protein of unknown function; sporulation is abnormal in homozygous diploid; SWAT-GFP fusion protein localizes to the nucleus; YOR268C is not an essential gene
YBR021W	FUR4	1215	722	NA	NA	NA	NA	1417	593.166	2801	-210.705	Plasma membrane localized uracil permease; expression is tightly regulated by uracil levels and environmental cues; conformational alterations induced by unfolding or substrate binding result in Rsp5p-mediated ubiquitination and degradation
YML103C	NUP188	1216	721.4	NA	NA	NA	NA	1241	687.801	1782	393.446	Subunit of the inner ring of the nuclear pore complex (NPC); contributes to NPC organization and nucleocytoplasmic transport; homologous to human NUP188
YNR032W	PPG1	1217	719.8	0	NA	NA	NA	1269	674.339	1899	321.196	Putative serine/threonine protein phosphatase; putative phosphatase of the type 2A-like phosphatase family, required for glycogen accumulation; interacts with Tap42p, which binds to and regulates other protein phosphatases
YOR083W	WHI5	1218	719.4	0	NA	1	NA	1185	731.905	1098	840.422	Repressor of G1 transcription; binds to SCB binding factor (SBF) at SCB target promoters in early G1; dilution of Whi5p concentration during cell growth determines cell size; phosphorylation of Whi5p by the CDK, Cln3p/Cdc28p relieves repression and promoter binding by Whi5, and contributes to both the determination of critical cell size at START and cell fate; periodically expressed in G1
YJL215C	YJL215C	1219	719	0	NA	NA	NA	1265	676.516	2023	243.626	Dubious open reading frame; unlikely to encode a functional protein, based on available experimental and comparative sequence data
YNL326C	PFA3	1220	718	0	NA	NA	NA	1229	702.25	893	996.255	Palmitoyltransferase for Vac8p; required for vacuolar membrane fusion; contains an Asp-His-His-Cys-cysteine rich (DHHC-CRD) domain; autoacylates; required for vacuolar integrity under stress conditions
YGL139W	FLC3	1221	714.4	0	NA	NA	NA	1097	793.245	313	1605.87	Putative FAD transporter, similar to Flc1p and Flc2p; localized to the ER; FLC3 has a paralog, FLC1, that arose from the whole genome duplication
YGL256W	ADH4	1222	714.4	0	NA	NA	NA	1416	593.565	2934	-299.792	Alcohol dehydrogenase isoenzyme type IV; dimeric enzyme demonstrated to be zinc-dependent despite sequence similarity to iron-activated alcohol dehydrogenases; transcription is induced in response to zinc deficiency
YLR034C	SMF3	1223	714	0	NA	NA	NA	1160	741.403	722	1152.27	Putative divalent metal ion transporter involved in iron homeostasis; transcriptionally regulated by metal ions; member of the Nramp family of metal transport proteins; protein abundance increases in response to DNA replication stress
YJR070C	LIA1	1224	713.2	1	-1	-1	NA	1137	757.464	617	1247.04	Deoxyhypusine hydroxylase; HEAT-repeat containing metalloenzyme that catalyzes hypusine formation; binds to and is required for the modification of Hyp2p (eIF5A); complements S. pombe mmd1 mutants defective in mitochondrial positioning; protein abundance increases in response to DNA replication stress
YOL147C	PEX11	1225	712.6	0	-1	NA	NA	1173	736.3	1445	606.885	Peroxisomal protein required for medium-chain fatty acid oxidation; also required for peroxisome proliferation, possibly by inducing membrane curvature; localization regulated by phosphorylation; transcription regulated by Adr1p and Pip2p-Oaf1p
YCR062W	YCR062W	1226	712.4	0	NA	NA	NA	1285	665.789	2163	159.664	Merged open reading frame; does not encode a discrete protein; YCR062W was originally annotated as an independent ORF, but as a result of a sequence change, it was merged with an adjacent ORF into a single reading frame, designated YCR061W
YOR008C	SLG1	1227	712.2	1	NA	NA	NA	1281	669.53	1873	333.373	Sensor-transducer of the stress-activated PKC1-MPK1 kinase pathway; involved in maintenance of cell wall integrity; required for mitophagy; involved in organization of the actin cytoskeleton; secretory pathway Wsc1p is required for the arrest of secretion response
YPL052W	OAZ1	1228	711.2	0	NA	NA	NA	1325	647.105	1752	407.042	Regulator of ornithine decarboxylase Spe1p; antizyme that binds to Spe1p to stimulate ubiquitin-independent degradation by the proteasome; binding of polyamines to nascent Oaz1p during translation stimulates +1 ribosomal frameshifting, allowing translation of full-length Oaz1p
YDL214C	PRR2	1229	710.8	0	NA	NA	NA	1166	740.22	1137	811.826	Serine/threonine protein kinase; inhibits pheromone induced signalling downstream of MAPK, possibly at the level of the Ste12p transcription factor; mutant has increased aneuploidy tolerance; PRR2 has a paralog, NPR1, that arose from the whole genome duplication
YOL117W	RRI2	1230	710.2	0	NA	NA	NA	1232	699.586	2048	235.298	Subunit of the COP9 signalosome (CSN) complex; this complex cleaves the ubiquitin-like protein Nedd8 from SCF ubiquitin ligases; plays a role in the mating pheromone response
YMR137C	PSO2	1231	709.8	0	NA	NA	NA	1247	686.147	2009	249.567	Nuclease required for DNA single- and double-strand break repair; acts at a post-incision step in repair of breaks that result from interstrand cross-links produced by a variety of mono- and bi-functional psoralen derivatives; induced by UV-irradiation; forms nuclear foci upon DNA replication stress
YNL324W	YNL324W	1232	709.4	NA	NA	NA	NA	1334	638.815	2188	141.866	Dubious open reading frame; unlikely to encode a functional protein, based on available experimental and comparative sequence data
YKR087C	OMA1	1233	709.2	0	NA	NA	NA	1376	612.303	2815	-218.379	Metalloendopeptidase of the mitochondrial inner membrane; important for adaptive responses to various homeostatic insults, preservation of normal mitochondrial function under damage-eliciting conditions, and stability of respiratory supercomplexes; involved in turnover of membrane-embedded proteins; mediates degradation of Cox1p in coa2 mutant cells; zebrafish ortholog has a role in organ develop…
YBR212W	NGR1	1234	709	0	-1	NA	NA	1360	622.682	2957	-310.965	RNA binding protein that negatively regulates growth rate; interacts with the 3' UTR of the mitochondrial porin (POR1) mRNA and enhances its degradation; overexpression impairs mitochondrial function; interacts with Dhh1p to mediate POR1 mRNA decay; expressed in stationary phase
YPL170W	DAP1	1235	708.4	0	NA	NA	NA	1255	681.184	1695	441.984	Heme-binding protein; involved in regulation of cytochrome P450 protein Erg11p; damage response protein, related to mammalian membrane progesterone receptors; mutations lead to defects in telomeres, mitochondria, and sterol synthesis
YKL133C	RCI50	1236	707.4	0	NA	NA	NA	1122	770.68	501	1382.76	Putative protein of unknown function; not required for growth of cells lacking the mitochondrial genome; SWAT-GFP and mCherry fusion proteins localize to the mitochondria; YKL133C has a paralog, MGR3, that arose from the whole genome duplication
YKL120W	OAC1	1237	707.4	0	NA	NA	NA	1100	791.319	468	1411.69	Mitochondrial inner membrane transporter; transports oxaloacetate, sulfate, thiosulfate, and isopropylmalate; member of the mitochondrial carrier family
YHR155W	LAM1	1238	707	0	NA	NA	NA	1135	759.604	827	1054.86	Putative sterol transfer protein; localizes to puncta in the cortical ER; probable role in retrograde transport of sterols from the plasma membrane to the ER; one of six StART-like domain-containing proteins in yeast that may be involved in sterol transfer between intracellular membranes; conserved across eukaryotes; contains GRAM, StART-like (VASt) and two PH-like domains
YIL001W	YIL001W	1239	705.8	0	NA	NA	NA	1139	755.891	739	1139.75	Putative protein of unknown function; contains a BTB/POZ domain which generally function in protein interactions; deletion slightly improved competitive fitness in rich media; GFP-tagged protein is localized to the cytoplasm
YDR171W	HSP42	1240	705.4	0	NA	NA	NA	1109	780.564	427	1470.32	Small heat shock protein (sHSP) with chaperone activity; forms barrel-shaped oligomers that suppress unfolded protein aggregation; involved in cytoskeleton reorganization after heat shock; protein abundance increases and forms cytoplasmic foci in response to DNA replication stress
YGL081W	YGL081W	1241	704.6	0	NA	NA	NA	1117	777.463	424	1472.21	Putative protein of unknown function; non-essential gene; interacts genetically with CHS5, a gene involved in chitin biosynthesis
YMR156C	TPP1	1242	703.6	0	NA	NA	NA	1439	583.744	3050	-362.136	DNA 3'-phosphatase; functions in repair of endogenous damage of double-stranded DNA, activity is specific for removal of 3' phosphates at strand breaks; similar to the l-2-haloacid dehalogenase superfamily; homolog of human polynucleotide kinase/3'-phosphatase
YGL121C	GPG1	1243	703	0	NA	NA	NA	1387	608.3	2631	-110.889	Proposed gamma subunit of the heterotrimeric G protein; interacts with the receptor Gpr1p; involved in regulation of pseudohyphal growth; requires Gpb1p or Gpb2p to interact with Gpa2p; overproduction causes prion curing
YPL194W	DDC1	1244	702.8	0	NA	NA	NA	1278	670.299	1480	584.071	DNA damage checkpoint protein; part of a PCNA-like complex required for DNA damage response, required for pachytene checkpoint to inhibit cell cycle in response to unrepaired recombination intermediates; potential Cdc28p substrate; forms nuclear foci upon DNA replication stress
YKR012C	YKR012C	1245	702.6	0	NA	NA	NA	1226	703.611	1397	638.343	Dubious open reading frame; unlikely to encode a functional protein, based on available experimental and comparative sequence data; partially overlaps the verified gene PRY2
YML006C	GIS4	1246	702.6	0	NA	NA	NA	1517	530.132	3877	-941.139	CAAX box containing protein of unknown function; proposed to be involved in the RAS/cAMP signaling pathway
YGL088W	YGL088W	1247	702.4	NA	NA	NA	NA	1266	675.223	1711	430.565	Putative protein of unknown function; conserved across S. cerevisiae strains; partially overlaps snR10, a snoRNA required for preRNA processing
YLR024C	UBR2	1248	700.4	1	NA	1	NA	1204	718.904	1281	706.885	Cytoplasmic ubiquitin-protein ligase (E3); component of the Mub1p-Ubr2p-Rad6p ubiquitin ligase complex required for the ubiquitination and degradation of Rpn4p; mediates formation of the ternary complex
YOR030W	DFG16	1249	700.2	0	NA	-1	NA	1435	584.583	2683	-140.821	Probable multiple transmembrane protein; involved in diploid invasive and pseudohyphal growth upon nitrogen starvation; is glycosylated and phosphorylated; interacts with Rim21p and Rim9p in the plasma membrane to form a pH-sensing complex in the Rim101 pathway and is required to maintain Rim21p levels; required for accumulation of processed Rim101p
YKR061W	KTR2	1250	700	0	NA	NA	NA	1356	625.303	2110	197.397	Mannosyltransferase involved in N-linked protein glycosylation; member of the KRE2/MNT1 mannosyltransferase family; KTR2 has a paralog, YUR1, that arose from the whole genome duplication
YHR094C	HXT1	1251	699.8	NA	NA	NA	NA	1338	635.997	1959	281.399	Low-affinity glucose transporter of the major facilitator superfamily; expression is induced by Hxk2p in the presence of glucose and repressed by Rgt1p when glucose is limiting; HXT1 has a paralog, HXT6, what arose from the whole genome duplication
YGL257C	MNT2	1252	698.6	0	NA	NA	NA	1234	696.613	1250	723.884	Mannosyltransferase; involved in adding the 4th and 5th mannose residues of O-linked glycans
YML035C-A	YML035C-A	1253	698.4	0	NA	NA	NA	1244	687.141	1275	709.929	Dubious open reading frame; unlikely to encode a functional protein, based on available experimental and comparative sequence data; overlaps ORF SRC1/YML034W
YMR262W	YMR262W	1254	697.6	NA	NA	NA	NA	1195	724.542	759	1111.57	Protein of unknown function; interacts weakly with Knr4p; YMR262W is not an essential gene
YER033C	ZRG8	1255	697.4	0	NA	NA	NA	1240	688.274	1145	805.645	Protein of unknown function; authentic, non-tagged protein is detected in highly purified mitochondria in high-throughput studies; GFP-fusion protein is localized to the cytoplasm; transcription induced under conditions of zinc deficiency
YMR266W	RSN1	1256	697	0	NA	NA	NA	1307	655.123	1869	334.956	Membrane protein of unknown function; overexpression suppresses NaCl sensitivity of sro7 mutant cells by restoring sodium pump (Ena1p) localization to the plasma membrane
YBL091C-A	SCS22	1257	696.4	0	NA	NA	NA	1168	739.246	903	990.002	Protein involved in regulation of phospholipid metabolism; one of 6 proteins (Ist2p, Scs2p, Scs22p, Tcb1p, Tcb2p, Tcb3p) that connect the ER and plasma membrane (PM); regulates PM PI4P levels by controlling access of the Sac1p phosphatase to its substrate, PI4P; human VAP homolog; similar to D. melanogaster inturned protein; SWAT-GFP and mCherry fusion proteins localize to the cytosol; SCS22 has …
YDR351W	SBE2	1258	696.2	0	NA	NA	NA	1228	702.429	1653	472.139	Protein required for bud growth; involved in transport of cell wall components from the Golgi to the cell surface; SBE2 has a paralog, SBE22, that arose from the whole genome duplication
YJR115W	YJR115W	1259	696.2	0	NA	NA	NA	1279	669.903	1327	682.787	Putative protein of unknown function; YJR115W has a paralog, ECM13, that arose from the whole genome duplication
YLL013C	PUF3	1260	694.4	0	NA	1	NA	1145	753.053	433	1460.41	Protein of the mitochondrial outer surface; links the Arp2/3 complex with the mitochore during anterograde mitochondrial movement; also binds to and promotes degradation of mRNAs for select nuclear-encoded mitochondrial proteins
YMR010W	ANY1	1261	694.2	0	NA	NA	NA	1444	581.406	3185	-450.873	Protein involved in phospholipid flippase function; null allele suppresses growth and membrane trafficking defects associated with all flippase null alleles; proposed function as a phospholipid scramblase that reduces membrane asymmetry; PQ loop family member; localizes to the endosome and trans-Golgi network; non-essential gene
YDR006C	SOK1	1262	694.2	1	NA	1	NA	1290	664.373	1893	323.054	Protein of unknown function; overexpression suppresses the growth defect of mutants lacking protein kinase A activity; involved in cAMP-mediated signaling; localized to the nucleus; similar to the mouse testis-specific protein PBS13
YMR316C-B	YMR316C-B	1263	693.8	0	NA	NA	NA	1374	612.822	2554	-67.345	Dubious open reading frame; unlikely to encode a functional protein, based on available experimental and comparative sequence data; almost completely overlaps 5' end of ORF YMR317W
YBR249C	ARO4	1264	691.8	NA	NA	NA	NA	1224	704.821	1325	683.537	3-deoxy-D-arabino-heptulosonate-7-phosphate (DAHP) synthase; catalyzes the first step in aromatic amino acid biosynthesis and is feedback-inhibited by tyrosine or high concentrations of phenylalanine or tryptophan; relative distribution to the nucleus increases upon DNA replication stress
YFL055W	AGP3	1265	690	0	NA	NA	NA	1282	669.249	1906	317.819	Low-affinity amino acid permease; may act to supply the cell with amino acids as nitrogen source in nitrogen-poor conditions; transcription is induced under conditions of sulfur limitation; plays a role in regulating Ty1 transposition
YMR214W	SCJ1	1266	688.4	0	NA	NA	NA	1152	747.781	459	1422.59	One of several homologs of bacterial chaperone DnaJ; located in the ER lumen where it cooperates with Kar2p to mediate maturation of proteins
YPL240C	HSP82	1267	687.8	0	NA	NA	NA	1321	648.969	1573	525.432	Hsp90 chaperone; redundant in function with Hsc82p; required for pheromone signaling, negative regulation of Hsf1p; docks with Tom70p for mitochondrial preprotein delivery; promotes telomerase DNA binding, nucleotide addition; protein abundance increases in response to DNA replication stress; contains two acid-rich unstructured regions that promote solubility of chaperone-substrate complexes; HSP…
YOR239W	ABP140	1268	686.8	0	NA	NA	NA	1176	735.464	824	1055.9	AdoMet-dependent tRNA methyltransferase and actin binding protein; C-terminal domain is responsible for 3-methylcytidine modification of residue 32 of the tRNA anticodon loop of tRNA-Thr and tRNA-Ser and contains an S-adenosylmethionine (AdoMet) binding motif; N-terminal actin binding sequence interacts with actin filaments and localizes to actin patches and cables; N- and C-terminal domains are …
YAL059W	ECM1	1269	685.8	1	NA	NA	NA	1386	608.567	2861	-245.454	Pre-ribosomal factor involved in 60S ribosomal protein subunit export; associates with the pre-60S particle; shuttles between the nucleus and cytoplasm
YPL200W	CSM4	1270	685.6	0	NA	NA	NA	1424	590.389	2749	-178.192	Protein required for accurate chromosome segregation during meiosis; involved in meiotic telomere clustering (bouquet formation) and telomere-led rapid prophase movements; functions with meiosis-specific telomere-binding protein Ndj1p; CSM4 has a paralog, MPS2, that arose from the whole genome duplication
YLL063C	AYT1	1271	685.2	NA	NA	NA	NA	1157	742.062	800	1075.63	Acetyltransferase; catalyzes trichothecene 3-O-acetylation, suggesting a possible role in trichothecene biosynthesis
YJR118C	ILM1	1272	684.8	NA	NA	-1	NA	1353	626.547	1487	580.574	Protein of unknown function; may be involved in mitochondrial DNA maintenance; required for slowed DNA synthesis-induced filamentous growth
YKL094W	YJU3	1273	683.8	0	NA	NA	NA	1225	703.694	1152	798.681	Monoglyceride lipase (MGL); functional ortholog of mammalian MGL, localizes to lipid particles and membranes, also member of the eukaryotic serine hydrolase family
YAL019W	FUN30	1274	682	0	NA	1	NA	1329	644.274	2356	45.2774	Snf2p family member with ATP-dependent chromatin remodeling activity; has a role in silencing at the mating type locus, telomeres and centromeres; enriched at centromeres and is required for correct chromatin structure around centromeres, as well as at the boundary element of the silent HMR; recruited to DNA double-strand breaks (DSBs) where it promotes 5' strand resection of DSBs; potential Cdc2…
YIR032C	DAL3	1275	681.6	0	NA	NA	NA	1263	677.091	1722	424.474	Ureidoglycolate lyase; converts ureidoglycolate to glyoxylate and urea in the third step of allantoin degradation; expression is sensitive to nitrogen catabolite repression; this enzyme is sometimes referred to "ureidoglycolate hydrolase" but should not be confused with the Arabidopsis thaliana ureidoglycolate hydrolase enzyme which converts ureidoglycolate to glyoxylate, ammonia and carbon dioxi…
YKL073W	LHS1	1276	680.4	0	1	2	NA	1488	553.476	2850	-240.619	Molecular chaperone of the endoplasmic reticulum lumen; involved in polypeptide translocation and folding; nucleotide exchange factor for the ER lumenal Hsp70 chaperone Kar2p; regulated by the unfolded protein response pathway
YNL322C	KRE1	1277	680.4	1	NA	NA	NA	1591	486.685	4052	-1089.72	Cell wall glycoprotein involved in beta-glucan assembly; serves as a K1 killer toxin membrane receptor
YER185W	PUG1	1278	680	0	NA	NA	NA	1323	647.732	2191	140.978	Plasma membrane protein involved in protoprophyrin and heme transport; roles in the uptake of protoprophyrin IX and the efflux of heme; expression is induced under both low-heme and low-oxygen conditions; member of the fungal lipid-translocating exporter (LTE) family of proteins
YCR001W	YCR001W	1279	679.8	0	NA	1	NA	1270	673.291	1252	722.999	Putative protein of unknown function; conserved among S. cerevisiae strains; YCR001W is not an essential gene
YDL047W	SIT4	1280	679.2	NA	1	-1	NA	1196	724.367	1048	871.666	Ceramide-activated, type 2A-related serine-threonine phosphatase; functions in G1/S transition of mitotic cycle; controls lifespan, mitochondrial function, cell cycle progression by regulating HXK2 phosphorylation; regulator of COPII coat dephosphorylation; required for ER to Golgi traffic; interacts with Hrr25p kinase; cytoplasmic and nuclear protein that modulates functions mediated by Pkc1p in…
YDR090C	ILT1	1281	678.6	0	NA	NA	NA	1363	621.669	2246	107.061	Protein of unknown function; deletion confers sensitivity to cationic compounds; green fluorescent protein (GFP)-fusion protein localizes to the plasma membrane
YNR060W	FRE4	1282	677.8	0	NA	NA	NA	1404	599.528	2689	-146.684	Ferric reductase; reduces a specific subset of siderophore-bound iron prior to uptake by transporters; expression induced by low iron levels
YBR241C	YBR241C	1283	677.6	0	NA	NA	NA	1245	686.842	1044	872.851	Putative transporter, member of the sugar porter family; green fluorescent protein (GFP)-fusion protein localizes to the vacuolar membrane; YBR241C is not an essential gene; YBR241C has a paralog, VPS73, that arose from the whole genome duplication
YML010W-A	YML010W-A	1284	676.2	NA	NA	NA	NA	1150	748.553	361	1543.95	Dubious open reading frame; unlikely to encode a functional protein, based on available experimental and comparative sequence data; deletion mutation confers an increase in Ty1 transposition
YOR144C	ELG1	1285	676	0	NA	NA	NA	1328	644.742	1770	399.462	Subunit of an alternative replication factor C complex; important for DNA replication and genome integrity; suppresses spontaneous DNA damage; involved in homologous recombination-mediated repair and telomere homeostasis; required for PCNA (Pol30p) unloading during DNA replication
YLR304C	ACO1	1286	675.6	NA	NA	NA	1	1413	595.528	2333	61.1292	Aconitase; required for the tricarboxylic acid (TCA) cycle and also independently required for mitochondrial genome maintenance; component of the mitochondrial nucleoid; mutation leads to glutamate auxotrophy; human homolog ACO2 can complement yeast null mutant
YER113C	TMN3	1287	673.4	0	NA	NA	NA	1251	683.267	831	1052.13	Protein with a role in cellular adhesion and filamentous growth; similar to Emp70p and Tmn2p; member of Transmembrane Nine family with 9 transmembrane segments; localizes to Golgi; induced by 8-methoxypsoralen plus UVA irradiation
YPL059W	GRX5	1288	673.2	NA	NA	-1	NA	1457	573.434	2551	-64.7014	Glutathione-dependent oxidoreductase; mitochondrial matrix protein involved at an early step in the biogenesis of iron-sulfur centers along with Bol1p; hydroperoxide and superoxide-radical responsive; monothiol glutaredoxin subfamily member along with Grx3p and Grx4p
YFR031C-A	RPL2A	1289	670.8	NA	NA	NA	NA	1192	729.357	605	1260.13	Ribosomal 60S subunit protein L2A; homologous to mammalian ribosomal protein L2 and bacterial L2; RPL2A has a paralog, RPL2B, that arose from the whole genome duplication
YBR203W	COS111	1290	670.8	0	NA	NA	NA	1209	714.448	770	1103.14	Protein required for antifungal drug ciclopirox olamine resistance; not related to the subtelomerically-encoded COS family; the authentic, non-tagged protein is detected in highly purified mitochondria in high-throughput studies
YNR032C-A	HUB1	1291	670.2	0	NA	NA	NA	1367	617.362	2526	-49.5519	Ubiquitin-like protein modifier; promotes alternative splicing of SRC1 pre-mRNA; binds non-covalently to the HIND domain of Snu66, may function in modification of Sph1p and Hbt1p, functionally complemented by the human or S. pombe ortholog; mechanism of Hub1p adduct formation not yet clear
YPL179W	PPQ1	1292	668.6	0	NA	NA	NA	1577	493.272	3944	-991.15	Protein phosphatase that regulates the mating response; negatively regulates the MAP kinase signaling cascade during mating; member of the serine/threonine phosphatase PP1 family
YCL057W	PRD1	1293	668.4	NA	NA	NA	NA	1375	612.568	1921	307.338	Zinc metalloendopeptidase; found in the cytoplasm and intermembrane space of mitochondria; with Cym1p, involved in degradation of mitochondrial proteins and of presequence peptides cleaved from imported proteins; protein abundance increases in response to DNA replication stress
YNL303W	YNL303W	1294	667.4	0	NA	NA	NA	1294	663.071	1492	579.389	Dubious open reading frame; unlikely to encode a functional protein, based on available experimental and comparative sequence data
YMR237W	BCH1	1295	667.2	0	NA	NA	NA	1106	785.06	296	1629.88	Member of the ChAPs family (Chs5p-Arf1p-binding proteins); members include Bch1p, Bch2p, Bud7p, and Chs6p; ChAPs family proteins form the exomer complex with Chs5p to mediate export of specific cargo proteins from the Golgi to the plasma membrane; interacts selectively with the activated, GTP-bound form of Arf1p; may interact with ribosomes; protein abundance increases and forms cytoplasmic foci …
YDR161W	ACL4	1296	667	1	NA	NA	NA	1336	637.315	1714	428.43	Specific assembly chaperone for ribosomal protein Rpl4p; binds to an evolutionarily conserved surface extension of nascent Rpl4p and chaperones Rpl4p until its assembly into the pre-ribosome; transcriptionally co-regulated with rRNA and ribosome biosynthesis genes
YPL274W	SAM3	1297	666.8	0	NA	NA	NA	1277	670.751	1483	582.718	High-affinity S-adenosylmethionine permease; required for utilization of S-adenosylmethionine as a sulfur source; has similarity to S-methylmethionine permease Mmp1p
YPL133C	RDS2	1298	666.6	0	NA	NA	NA	1219	707.586	1002	901.906	Transcription factor involved in regulating gluconeogenesis; also involved in the regulation of glyoxylate cycle genes; member of the zinc cluster family of proteins; confers resistance to ketoconazole
YJL036W	SNX4	1299	666.4	NA	NA	NA	NA	1308	654.981	932	967.995	Sorting nexin; involved in retrieval of late-Golgi SNAREs from post-Golgi endosomes to the trans-Golgi network and in cytoplasm to vacuole transport; contains a PX phosphoinositide-binding domain; forms complexes with Snx41p and with Atg20p
YGR059W	SPR3	1300	666.4	0	NA	NA	NA	1371	615.512	2054	233.044	Sporulation-specific homolog of the CDC3/10/11/12 family of genes; septin protein involved in sporulation; regulated by ABFI; the yeast CDC3/10/11/12 family is a family of bud neck microfilament genes
YCR014C	POL4	1301	665.4	0	NA	NA	NA	1364	620.698	1966	279.315	DNA polymerase IV; undergoes pair-wise interactions with Dnl4p-Lif1p and Rad27p to mediate repair of DNA double-strand breaks by non-homologous end joining (NHEJ); homologous to mammalian DNA polymerase beta
YLR282C	YLR282C	1302	665.4	0	NA	NA	NA	1425	588.729	2360	42.8024	Dubious open reading frame; unlikely to encode a functional protein, based on available experimental and comparative sequence data; deletion mutation confers an increase in Ty1 transposition
YDR503C	LPP1	1303	665	0	NA	NA	NA	1396	602.42	2465	-17.4261	Lipid phosphate phosphatase; catalyzes Mg(2+)-independent dephosphorylation of phosphatidic acid (PA), lysophosphatidic acid, and diacylglycerol pyrophosphate; involved in control of the cellular levels of phosphatidylinositol and PA
YDL065C	PEX19	1304	664.4	0	NA	2	NA	1397	602.328	2146	169.059	Chaperone and import receptor for newly-synthesized class I PMPs; binds peroxisomal membrane proteins (PMPs) in the cytoplasm and delivers them to the peroxisome for subsequent insertion into the peroxisomal membrane; interacts with Myo2p and contributes to peroxisome partitioning
YMR063W	RIM9	1305	663.8	1	NA	-1	NA	1483	555.478	2673	-134.146	Plasma membrane protein of unknown function; involved in the proteolytic activation of Rim101p in response to alkaline pH; interacts with Rim21p and Dfg16p to form a pH-sensing complex in the Rim101 pathway and is required to maintain Rim21p levels; has similarity to A. nidulans PalI;
YPL025C	YPL025C	1306	663.8	0	NA	NA	NA	1177	735.363	472	1404.98	Dubious open reading frame; unlikely to encode a functional protein, based on available experimental and comparative sequence data
YDR471W	RPL27B	1307	662.8	0	NA	NA	NA	1254	682.626	842	1041.38	Ribosomal 60S subunit protein L27B; homologous to mammalian ribosomal protein L27, no bacterial homolog; RPL27B has a paralog, RPL27A, that arose from the whole genome duplication
YER002W	NOP16	1308	662.8	0	NA	NA	NA	1448	579.559	2992	-329.695	Constituent of 66S pre-ribosomal particles; involved in 60S ribosomal subunit biogenesis
YLR179C	YLR179C	1309	661.6	0	NA	NA	NA	1276	670.838	985	915.603	Protein of unknown function with similarity to Tfs1p; transcription is activated by paralogous proteins Yrm1p and Yrr1p along with proteins involved in multidrug resistance; GFP-tagged protein localizes to the cytoplasm and nucleus
[truncated: 3,470 more rows]
