# Supplementary material for: The core genetic drivers of chronological aging in yeast are universal regulators of longevity
Source: Microb Cell. 2025 Oct 31;12:274–89. doi: 10.15698/mic2025.10.861 (PMC12632094; doi:10.15698/mic2025.10.861)
Supplement: Supplementary file 5 [file mic-12-274-s05.xlsx]

## Sheet: readme
GSEA results of GO terms enriched in extremes of CLS longevity rank
The core genetic drivers of chronological aging in yeast are universal regulators of longevity
Erika Cruz-Bonilla, Sergio E. Campos, Soledad Funes, Cei Abreu-Goodger, & Alexander DeLuna
Sheets:
BP terms	GSEA results for enrichment on top and bottom 5% genes of CLS longevity rank. Biological Process ontology
CC terms	GSEA results for enrichment on top and bottom 5% genes of CLS longevity rank. Cellular Component ontology
Columns:
ID	GO term ID
GO.Name	GO term name
Associated.Phenotype	Cluster phenotype assignation according to leading edge distribution
In_network	1: GO term was included in network, 0: Not included in network
GO.size	Number of genes in GO term set
EnrichmentScore	GSEA Enrichment score (ES). Positive ES indicates enrichment at the top of the ranked list; a negative ES indicates enrichment at the bottom of the ranked list
NES	Normalized Enrichment Score across gene set sizes and permutations
p.adjust	pvalue BH adjusted
ClusterName	CLS Cluster Name in network
LeadingEdge.Genes	Subset of genes that contribute most to the ES

## Sheet: BPterms
ID	GO.Name	Associated.Phenotype	In_network	GO.size	EnrichmentScore	NES	p.adjust	ClusterName	LeadingEdge.Genes
GO:0061709	reticulophagy	Short CLS	1	12	-0.870088	-2.33622	4.28932e-05	Autophagy	YCL008C/YBL078C/YPR049C/YNL242W/YGL180W/YPR173C/YDL149W
GO:0044805	late nucleophagy	Short CLS	1	17	-0.838298	-2.41328	2.43733e-06	Autophagy	YLR431C/YLR423C/YNL223W/YFR021W/YBL078C/YNL242W/YDR022C/YGL180W/YHR171W/YPR185W/YMR159C/YDL149W/YNR007C/YBR217W/YPL149W/YLL042C
GO:0043039	tRNA aminoacylation	Short CLS	1	19	-0.776832	-2.33505	5.91318e-05	Mt genome	YER087W/YHR091C/YOL033W/YMR293C/YPL104W/YPL040C/YNL073W/YKL194C/YLR382C/YGR171C/YBL080C
GO:0070129	regulation of mitochondrial translation	Short CLS	1	16	-0.774237	-2.19539	0.00080902	Mt biogenesis	YER153C/YDR197W/YBR185C/YDR350C/YGR222W/YMR257C/YLR067C/YDL069C/YBR120C/YNR045W/YLR203C
GO:0015986	proton motive force-driven ATP synthesis	Short CLS	1	13	-0.769107	-2.07498	0.00335882	ATP synthesis	YBL099W/YDR377W/YDL185W/YDR298C/YPL271W/YPR020W/YML081C-A/YLR295C/YKL016C/YPL078C/YOR065W
GO:0000959	mitochondrial RNA metabolic process	Short CLS	1	34	-0.763109	-2.66052	2.542e-08	Mt genome	YIR021W/YOR017W/YDR065W/YHR091C/YGR222W/YLR091W/YJL209W/YOL033W/YGL236C/YDL104C/YFL036W/YPL104W/YPR134W/YPL040C/YGR150C/YNL073W/YHL038C/YKL194C/YPR116W/YMR287C/YMR228W/YJL023C/YDR194C
GO:0006744	ubiquinone biosynthetic process	Short CLS	1	12	-0.733994	-1.9708	0.0133901	Aerobic respiration	YLR290C/YLR201C/YML110C/YOR125C/YOL096C/YBR003W/YOL008W/YNR041C/YDR204W
GO:0044804	autophagy of nucleus	Short CLS	1	44	-0.732131	-2.69965	2.542e-08	Autophagy	YLR431C/YKR003W/YLR423C/YGR223C/YNL223W/YDL019C/YFR021W/YBL078C/YPR049C/YCR068W/YNL242W/YEL013W/YLR396C/YDR022C/YPL100W/YGL180W/YHR171W/YPR185W/YML001W/YOR106W/YPL120W/YGL212W/YMR159C/YDL149W/YNR007C/YBR217W/YBR128C/YPL149W/YLL042C
GO:0046034	ATP metabolic process	Short CLS	1	15	-0.72937	-2.03821	0.00402181	ATP synthesis	YDR226W/YBL099W/YDR377W/YDL185W/YDR298C/YPL271W/YPR020W/YML081C-A/YLR295C/YKL016C/YPL078C/YOR065W
GO:0032258	cytoplasm to vacuole transport by the Cvt pathway	Short CLS	1	47	-0.710469	-2.65575	2.542e-08	Autophagy	YDR108W/YOR140W/YGL095C/YBR164C/YNL097C/YLR431C/YML071C/YLR240W/YNL223W/YNL098C/YPL250C/YFR021W/YBL078C/YPR049C/YNL242W/YEL013W/YGL124C/YPL100W/YGL180W/YHR171W/YPR185W/YML001W/YNL041C/YPL120W/YJL178C/YGL212W/YMR159C/YDL149W/YPL154C/YNR007C/YBR217W/YBR128C/YPL149W/YLL042C
GO:0046822	regulation of nucleocytoplasmic transport	Short CLS	1	12	-0.698145	-1.87454	0.0356196	Cytoplasmic transport	YHR005C/YLR368W/YHR030C/YGL066W/YNL055C/YPL031C/YDR335W
GO:0022904	respiratory electron transport chain	Short CLS	1	29	-0.692226	-2.32318	5.91318e-05	Aerobic respiration	YJL166W/YFR033C/YHR001W-A/YDL067C/YML120C/YMR256C/YPR191W/YLL041C/YEL024W/YNL052W/YOR065W/YGR183C/YDR529C/YHR051W
GO:0006119	oxidative phosphorylation	Short CLS	1	30	-0.687525	-2.3429	5.9626e-05	Aerobic respiration	YJL166W/YFR033C/YHR001W-A/YDL067C/YDR298C/YML120C/YMR256C/YPR191W/YEL024W/YNL052W/YLR038C/YOR065W/YGR183C/YDR529C/YHR051W
GO:0061912	selective autophagy	Short CLS	1	34	-0.679866	-2.3703	3.9218e-05	Autophagy	YCL008C/YBL078C/YPR049C/YCR068W/YNL242W/YEL013W/YER083C/YGL180W/YPR185W/YGL020C/YPR173C/YDL149W/YPL154C/YPL149W/YKL213C
GO:0033108	mitochondrial respiratory chain complex assembly	Short CLS	1	39	-0.670337	-2.41037	7.36577e-06	Mt biogenesis	YLL009C/YGR062C/YER153C/YLR077W/YKL137W/YDR375C/YNR018W/YLL018C-A/YER154W/YDR231C/YMR257C/YLR067C/YDL069C/YLR038C/YML030W/YER058W/YDR493W/YIL157C/YBR120C/YGR183C/YDR529C/YLR203C/YGR112W/YMR035W/YBR037C
GO:0030242	autophagy of peroxisome	Short CLS	1	24	-0.657175	-2.11542	0.001604	Autophagy	YDR108W/YLR332W/YLR423C/YPL140C/YLR240W/YHR030C/YFR021W/YPR049C/YCR068W/YNL242W/YEL013W/YJL095W/YPL120W/YJL178C/YPL154C/YBR128C
GO:0045912	negative regulation of carbohydrate metabolic process	Short CLS	1	16	-0.647046	-1.83474	0.0457715	#N/A	YIL097W/YMR135C/YPL031C/YBR105C/YDR255C/YEL012W/YBR058C
GO:1905037	autophagosome organization	Short CLS	1	35	-0.646198	-2.26024	0.00012687	Autophagy	YBR164C/YLR431C/YLR423C/YGR223C/YLR240W/YPL250C/YFR021W/YBL078C/YPR049C/YNL242W/YEL013W/YEL062W/YHL023C/YPL100W/YGL180W/YHR171W/YPR185W/YPL120W/YJL178C/YMR159C/YDL149W/YNR007C/YBR217W/YPL149W
GO:0006094	gluconeogenesis	Short CLS	1	26	-0.636556	-2.07546	0.00209318	Gluconeogenesis	YGL115W/YIL097W/YMR135C/YML028W/YKR097W/YBR105C/YDR255C/YDR477W/YEL012W/YBR058C
GO:0007007	inner mitochondrial membrane organization	Short CLS	1	21	-0.63161	-1.9697	0.0114823	ATP synthesis	YDR393W/YFR011C/YBR185C/YER154W/YOR211C/YBR262C/YPR020W/YER017C/YLR295C/YKR016W/YMR089C
GO:0000002	mitochondrial genome maintenance	Short CLS	1	45	-0.619202	-2.30735	5.33848e-05	Mt genome	YAL010C/YPL029W/YOL095C/YMR302C/YGL219C/YFL016C/YDL142C/YIR021W/YDR065W/YCR028C-A/YJL102W/YOR211C/YBR163W/YMR072W/YHR031C/YLR091W/YPR100W/YBL022C/YFL036W/YDR296W/YNL213C/YKL011C/YOR330C/YGR150C/YPR116W
GO:0000422	autophagy of mitochondrion	Short CLS	1	45	-0.61511	-2.2921	5.91318e-05	Autophagy	YLL007C/YLR423C/YGR223C/YNL223W/YPL250C/YFR021W/YBL078C/YPR049C/YNL242W/YER083C/YDR022C/YPL100W/YGL180W/YHR171W/YPR185W/YGL020C/YMR159C/YKR042W/YDL149W/YNR007C/YBR217W/YPL149W/YLL042C
GO:0007006	mitochondrial membrane organization	Short CLS	1	38	-0.598061	-2.13792	0.000619165	ATP synthesis	YPL098C/YPR125W/YMR060C/YJR080C/YAL010C/YDR393W/YGR062C/YDL142C/YFR011C/YPR133W-A/YDR375C/YBR185C/YER154W/YOR211C/YBR262C/YPR020W/YNR040W/YER017C/YLR295C/YOR037W/YKR016W/YDL107W/YMR089C
GO:0006497	protein lipidation	Short CLS	1	24	-0.589917	-1.89892	0.0176555	Autophagy	YGR223C/YNL223W/YCR044C/YFR021W/YPL100W/YHR171W/YMR159C/YNR007C/YBR217W/YPL149W
GO:0046364	monosaccharide biosynthetic process	Short CLS	1	28	-0.584776	-1.95006	0.0133901	Gluconeogenesis	YGL115W/YIL097W/YMR135C/YML028W/YKR097W/YBR105C/YDR255C/YDR477W/YEL012W/YBR058C
GO:0009060	aerobic respiration	Short CLS	1	77	-0.577814	-2.40924	2.84985e-07	Aerobic respiration	YJL166W/YFR033C/YDR148C/YHR001W-A/YBR026C/YDL067C/YNR001C/YBL033C/YDR298C/YML120C/YOR142W/YLR139C/YKL085W/YPL159C/YMR256C/YML110C/YER065C/YKL093W/YPR191W/YLL041C/YJL209W/YEL024W/YPL262W/YIL125W/YNL052W/YLR038C/YOR065W/YGR183C/YDR529C/YPL132W/YBL045C/YHR051W/YMR267W
GO:0006906	vesicle fusion	Short CLS	1	24	-0.575745	-1.8533	0.0261171	Vacuole function	YLR360W/YGL095C/YDR495C/YOR327C/YHL031C/YMR183C/YAL002W/YLR268W/YLR396C/YPL045W/YOR106W/YGL212W
GO:0007035	vacuolar acidification	Short CLS	1	24	-0.56776	-1.8276	0.0308667	Vacuole function	YOR270C/YKL119C/YHR060W/YPR036W/YKL080W/YHR026W/YGR092W/YGL095C/YEL051W/YMR054W/YEL027W/YDR495C/YDR065W/YDL185W/YLR447C/YGR020C/YJR033C/YDR202C
GO:0043255	regulation of carbohydrate biosynthetic process	Short CLS	1	29	-0.559639	-1.8782	0.0183762	Gluconeogenesis	YCL039W/YER054C/YDL240W/YER129W/YIL045W/YER059W/YGL115W/YIL097W/YMR135C/YML028W/YPL031C/YBR105C/YDR255C/YDR477W/YEL012W/YBR058C
GO:0006623	protein targeting to vacuole	Short CLS	1	97	-0.556107	-2.40665	7.75613e-08	Autophagy	YIL173W/YDR108W/YGR261C/YOR140W/YPL195W/YML097C/YGL095C/YBR164C/YNL097C/YLR431C/YNR006W/YKR020W/YPR139C/YML071C/YEL027W/YLR240W/YNL223W/YDR495C/YJL024C/YNL098C/YGR141W/YPL250C/YFR021W/YCL008C/YNL297C/YBL078C/YAL002W/YPR049C/YNL242W/YEL013W/YGL124C/YLR396C/YPL045W/YPL065W/YPL100W/YGL180W/YBR105C/YHR171W/YPR185W/YML001W/YNL041C/YPL120W/YJL178C/YGL212W/YMR159C/YDL149W/YPL154C/YNR007C/YBR217W/YBR128C…
GO:0032386	regulation of intracellular transport	Short CLS	1	24	-0.547576	-1.76262	0.0494183	Cytoplasmic transport	YOR357C/YHR005C/YJL084C/YOR140W/YNL097C/YER151C/YLR240W/YLR368W/YJR117W/YHR030C/YGL066W/YNL055C/YPL031C/YDR335W
GO:0016050	vesicle organization	Short CLS	1	63	-0.499755	-1.98441	0.00163944	Vacuole function	YGL200C/YDR080W/YPL084W/YFL025C/YMR017W/YJL049W/YKL061W/YOR036W/YGR058W/YKR014C/YDR108W/YMR077C/YLR360W/YGL095C/YKR020W/YDR372C/YER114C/YDR495C/YDR069C/YIL076W/YOR327C/YHL031C/YMR183C/YKL041W/YAL002W/YKL002W/YLR268W/YCR068W/YEL013W/YLR396C/YPL045W/YPL100W/YPR185W/YOR106W/YJL178C/YGL212W/YPR173C
GO:0045727	positive regulation of translation	Short CLS	1	40	-0.48114	-1.74581	0.0444274	Mt biogenesis	YJL140W/YGR178C/YNL157W/YOR133W/YKL139W/YBR189W/YDR385W/YER153C/YDL177C/YDR197W/YHR132W-A/YBR185C/YML112W/YDR350C/YNL001W/YGR222W/YMR257C/YLR067C/YDL069C/YBR120C/YNR045W/YLR203C
GO:0009260	ribonucleotide biosynthetic process	Short CLS	1	52	-0.478357	-1.82765	0.0176555	ATP synthesis	YDR399W/YDR226W/YBL099W/YGR061C/YDR377W/YBR221C/YDR408C/YGL234W/YOR128C/YDL185W/YDR298C/YPL271W/YML022W/YPR020W/YML081C-A/YLR295C/YKL016C/YGR193C/YPL078C/YOR065W/YER178W
GO:0006839	mitochondrial transport	Short CLS	1	49	-0.465143	-1.76397	0.0372071	ATP synthesis	YPR133W-A/YDR375C/YBR185C/YPR024W/YER154W/YNR040W/YER017C/YKR065C/YNL064C/YKR016W/YDL107W/YKL134C/YMR150C/YBL045C/YMR035W
GO:0080134	regulation of response to stress	Short CLS	1	51	-0.455659	-1.7398	0.0257892	Stress response	YML007W/YLR418C/YDL095W/YHR206W/YDR075W/YER151C/YBR103W/YOR191W/YKR026C/YGL244W/YKL032C/YDR231C/YPR049C/YDR122W/YDL020C/YEL062W/YHL023C/YCR033W/YDR477W
GO:0007033	vacuole organization	Short CLS	1	89	-0.446303	-1.90349	0.00154795	Vacuole function	YML097C/YGL095C/YBR164C/YLR431C/YLR423C/YGR223C/YEL027W/YLR240W/YDR495C/YCL063W/YPL250C/YFR021W/YBL078C/YPR049C/YNL242W/YOL001W/YEL013W/YEL062W/YHL023C/YLR396C/YPL045W/YPL100W/YGL180W/YHR171W/YPR185W/YML001W/YOR106W/YPL120W/YJL178C/YGL212W/YMR159C/YPR173C/YDL149W/YNR007C/YBR217W/YPL149W
GO:0042274	ribosomal small subunit biogenesis	Long CLS	1	61	0.405959	1.69478	0.0390749	Cytosolic ribosome biogenesis	YML026C/YKR057W/YLR264W/YMR230W/YBR048W/YOR167C/YDL213C/YDR450W/YLR441C/YJL191W/YNL096C/YNL302C/YBR181C/YDR447C/YGR081C/YKR060W/YMR143W/YLR048W/YCR031C
GO:0031929	TOR signaling	Long CLS	1	33	0.521887	1.90355	0.0201162	TOR signaling	YLL010C/YDR128W/YKR007W/YGR057C/YKL176C/YJR066W/YBL104C/YML121W/YBL088C/YKR028W
GO:0006334	nucleosome assembly	Long CLS	1	12	0.670414	1.82705	0.0391003	Nucleosome assembly	YPL127C/YLR449W/YML102W/YNL246W/YBR009C/YML074C/YNL030W
GO:0006407	rRNA export from nucleus	Long CLS	1	11	0.787642	2.07312	0.00357867	Cytosolic ribosome biogenesis	YML026C/YLR264W/YMR230W/YOR167C/YDR450W/YNL302C
GO:0042407	cristae formation	Short CLS	0	11	-0.806274	-2.10409	0.00249844	#N/A	YFR011C/YOR211C/YBR262C/YPR020W/YER017C/YLR295C/YKR016W/YMR089C
GO:0006418	tRNA aminoacylation for protein translation	Short CLS	0	15	-0.800399	-2.2367	0.000165763	#N/A	YER087W/YHR091C/YOL033W/YPL104W/YPL040C/YNL073W/YKL194C/YLR382C/YGR171C
GO:0045721	negative regulation of gluconeogenesis	Short CLS	0	11	-0.799655	-2.08682	0.00345732	#N/A	YIL097W/YMR135C/YBR105C/YDR255C/YEL012W/YBR058C
GO:0070131	positive regulation of mitochondrial translation	Short CLS	0	15	-0.794789	-2.22103	0.000218349	#N/A	YER153C/YDR197W/YBR185C/YDR350C/YGR222W/YMR257C/YLR067C/YDL069C/YBR120C/YNR045W/YLR203C
GO:0006111	regulation of gluconeogenesis	Short CLS	0	16	-0.794731	-2.25351	0.000279889	#N/A	YGL115W/YIL097W/YMR135C/YML028W/YBR105C/YDR255C/YDR477W/YEL012W/YBR058C
GO:0010906	regulation of glucose metabolic process	Short CLS	0	16	-0.794731	-2.25351	0.000279889	#N/A	YGL115W/YIL097W/YMR135C/YML028W/YBR105C/YDR255C/YDR477W/YEL012W/YBR058C
GO:0000963	mitochondrial RNA processing	Short CLS	0	18	-0.787463	-2.34581	8.87541e-05	#N/A	YIR021W/YOR017W/YDR065W/YGR222W/YLR091W/YGL236C/YDL104C/YPR134W/YGR150C/YHL038C/YPR116W/YJL023C/YDR194C
GO:0006122	mitochondrial electron transport ubiquinol to cytochrome c	Short CLS	0	11	-0.786957	-2.05368	0.00639288	#N/A	YJL166W/YFR033C/YHR001W-A/YPR191W/YEL024W/YOR065W/YGR183C/YDR529C
GO:0043038	amino acid activation	Short CLS	0	19	-0.776832	-2.33505	5.91318e-05	#N/A	YER087W/YHR091C/YOL033W/YMR293C/YPL104W/YPL040C/YNL073W/YKL194C/YLR382C/YGR171C/YBL080C
GO:0062125	regulation of mitochondrial gene expression	Short CLS	0	16	-0.774237	-2.19539	0.00080902	#N/A	YER153C/YDR197W/YBR185C/YDR350C/YGR222W/YMR257C/YLR067C/YDL069C/YBR120C/YNR045W/YLR203C
GO:0006754	ATP biosynthetic process	Short CLS	0	13	-0.769107	-2.07498	0.00335882	#N/A	YBL099W/YDR377W/YDL185W/YDR298C/YPL271W/YPR020W/YML081C-A/YLR295C/YKL016C/YPL078C/YOR065W
GO:0033615	mitochondrial proton-transporting ATP synthase complex assembly	Short CLS	0	10	-0.767265	-1.95904	0.0207539	#N/A	YNL315C/YJL180C/YMR098C/YER154W/YIR024C/YML081C-A/YLR295C/YLR393W
GO:0043461	proton-transporting ATP synthase complex assembly	Short CLS	0	10	-0.767265	-1.95904	0.0207539	#N/A	YNL315C/YJL180C/YMR098C/YER154W/YIR024C/YML081C-A/YLR295C/YLR393W
GO:0070127	tRNA aminoacylation for mitochondrial protein translation	Short CLS	0	11	-0.755364	-1.97124	0.0156693	#N/A	YCR024C/YDR268W/YPL097W/YPR047W/YHR091C/YOL033W/YPL104W/YPL040C/YNL073W/YKL194C
GO:0034727	piecemeal microautophagy of the nucleus	Short CLS	0	39	-0.752854	-2.70708	2.542e-08	#N/A	YKR003W/YLR423C/YGR223C/YNL223W/YDL019C/YFR021W/YBL078C/YPR049C/YCR068W/YNL242W/YEL013W/YLR396C/YDR022C/YPL100W/YGL180W/YHR171W/YPR185W/YML001W/YOR106W/YPL120W/YGL212W/YMR159C/YDL149W/YNR007C/YBR217W/YBR128C/YPL149W/YLL042C
GO:0006743	ubiquinone metabolic process	Short CLS	0	12	-0.733994	-1.9708	0.0133901	#N/A	YLR290C/YLR201C/YML110C/YOR125C/YOL096C/YBR003W/YOL008W/YNR041C/YDR204W
GO:0042181	ketone biosynthetic process	Short CLS	0	12	-0.733994	-1.9708	0.0133901	#N/A	YLR290C/YLR201C/YML110C/YOR125C/YOL096C/YBR003W/YOL008W/YNR041C/YDR204W
GO:1901661	quinone metabolic process	Short CLS	0	12	-0.733994	-1.9708	0.0133901	#N/A	YLR290C/YLR201C/YML110C/YOR125C/YOL096C/YBR003W/YOL008W/YNR041C/YDR204W
GO:1901663	quinone biosynthetic process	Short CLS	0	12	-0.733994	-1.9708	0.0133901	#N/A	YLR290C/YLR201C/YML110C/YOR125C/YOL096C/YBR003W/YOL008W/YNR041C/YDR204W
GO:0017004	cytochrome complex assembly	Short CLS	0	36	-0.72757	-2.55306	1.14025e-07	#N/A	YLL009C/YGR062C/YER153C/YLR077W/YKL137W/YDR375C/YNR018W/YLL018C-A/YER154W/YKL208W/YDR231C/YOR037W/YMR257C/YLR067C/YDL069C/YLR038C/YML030W/YER058W/YDR493W/YIL157C/YBR120C/YGR183C/YDR529C/YKL087C/YLR203C/YGR112W/YBR037C
GO:0034497	protein localization to phagophore assembly site	Short CLS	0	16	-0.714633	-2.02639	0.00861148	#N/A	YDR108W/YBR164C/YLR431C/YLR423C/YGR223C/YFR021W/YBL078C/YPR049C/YEL013W/YPL100W/YPR185W/YJL178C/YDL149W
GO:0019646	aerobic electron transport chain	Short CLS	0	25	-0.709658	-2.30411	0.00012687	#N/A	YJL166W/YFR033C/YHR001W-A/YDL067C/YML120C/YMR256C/YPR191W/YEL024W/YNL052W/YOR065W/YGR183C/YDR529C/YHR051W
GO:0042773	ATP synthesis coupled electron transport	Short CLS	0	25	-0.69885	-2.26901	0.000249994	#N/A	YJL166W/YFR033C/YHR001W-A/YDL067C/YML120C/YMR256C/YPR191W/YEL024W/YNL052W/YOR065W/YGR183C/YDR529C/YHR051W
GO:0042775	mitochondrial ATP synthesis coupled electron transport	Short CLS	0	25	-0.69885	-2.26901	0.000249994	#N/A	YJL166W/YFR033C/YHR001W-A/YDL067C/YML120C/YMR256C/YPR191W/YEL024W/YNL052W/YOR065W/YGR183C/YDR529C/YHR051W
GO:0062014	negative regulation of small molecule metabolic process	Short CLS	0	16	-0.695466	-1.97204	0.0143383	#N/A	YIL097W/YMR135C/YBR105C/YDR255C/YEL012W/YBR058C
GO:0008535	respiratory chain complex IV assembly	Short CLS	0	24	-0.694932	-2.23696	0.000279889	#N/A	YLL009C/YGR062C/YER153C/YKL137W/YNR018W/YLL018C-A/YER154W/YDR231C/YMR257C/YLR067C/YLR038C/YML030W/YER058W/YIL157C/YLR203C/YGR112W/YBR037C
GO:0033617	mitochondrial cytochrome c oxidase assembly	Short CLS	0	24	-0.694932	-2.23696	0.000279889	#N/A	YLL009C/YGR062C/YER153C/YKL137W/YNR018W/YLL018C-A/YER154W/YDR231C/YMR257C/YLR067C/YLR038C/YML030W/YER058W/YIL157C/YLR203C/YGR112W/YBR037C
GO:0016237	lysosomal microautophagy	Short CLS	0	50	-0.681706	-2.59405	2.78618e-08	#N/A	YNR006W/YKR003W/YLR423C/YGR223C/YNL223W/YDL019C/YBR077C/YFR021W/YBL078C/YPR049C/YCR068W/YNL242W/YEL013W/YLR396C/YDR022C/YPL100W/YGL180W/YHR171W/YPR185W/YML001W/YOR106W/YPL120W/YGL212W/YMR159C/YDL149W/YPL154C/YNR007C/YBR217W/YBR128C/YPL149W/YLL042C
GO:0009145	purine nucleoside triphosphate biosynthetic process	Short CLS	0	16	-0.680934	-1.93083	0.0232175	#N/A	YDR377W/YDL185W/YDR298C/YPL271W/YPR020W/YML081C-A/YLR295C/YKL016C/YPL078C/YOR065W
GO:0009206	purine ribonucleoside triphosphate biosynthetic process	Short CLS	0	16	-0.680934	-1.93083	0.0232175	#N/A	YDR377W/YDL185W/YDR298C/YPL271W/YPR020W/YML081C-A/YLR295C/YKL016C/YPL078C/YOR065W
GO:0070071	proton-transporting two-sector ATPase complex assembly	Short CLS	0	16	-0.652589	-1.85045	0.041492	#N/A	YNL315C/YKL119C/YHR060W/YJL180C/YGR105W/YDR350C/YMR098C/YER154W/YIR024C/YML081C-A/YLR295C/YLR393W
GO:0000045	autophagosome assembly	Short CLS	0	34	-0.637001	-2.22086	0.000295329	#N/A	YBR164C/YLR431C/YLR423C/YGR223C/YLR240W/YPL250C/YFR021W/YBL078C/YPR049C/YNL242W/YEL013W/YEL062W/YHL023C/YPL100W/YGL180W/YHR171W/YPR185W/YPL120W/YJL178C/YDL149W/YNR007C/YBR217W/YPL149W
GO:0019319	hexose biosynthetic process	Short CLS	0	26	-0.636556	-2.07546	0.00209318	#N/A	YGL115W/YIL097W/YMR135C/YML028W/YKR097W/YBR105C/YDR255C/YDR477W/YEL012W/YBR058C
GO:0009205	purine ribonucleoside triphosphate metabolic process	Short CLS	0	19	-0.626251	-1.88243	0.022681	#N/A	YDR226W/YBL099W/YDR377W/YDL185W/YDR298C/YPL271W/YPR020W/YML081C-A/YLR295C/YKL016C/YPL078C/YOR065W
GO:0009144	purine nucleoside triphosphate metabolic process	Short CLS	0	20	-0.617576	-1.89873	0.0259037	#N/A	YDR226W/YBL099W/YDR377W/YDL185W/YDR298C/YPL271W/YPR020W/YML081C-A/YLR295C/YKL016C/YPL078C/YOR065W
GO:0061726	mitochondrion disassembly	Short CLS	0	45	-0.61511	-2.2921	5.91318e-05	#N/A	YLL007C/YLR423C/YGR223C/YNL223W/YPL250C/YFR021W/YBL078C/YPR049C/YNL242W/YER083C/YDR022C/YPL100W/YGL180W/YHR171W/YPR185W/YGL020C/YMR159C/YKR042W/YDL149W/YNR007C/YBR217W/YPL149W/YLL042C
GO:0051205	protein insertion into membrane	Short CLS	0	25	-0.613365	-1.99146	0.00980065	#N/A	YPL098C/YPR125W/YMR060C/YAL010C/YOR164C/YGR062C/YOL111C/YOR198C/YDR375C/YBR185C/YER154W/YNR040W/YER083C/YDL107W/YGL020C/YDL100C
GO:0009201	ribonucleoside triphosphate biosynthetic process	Short CLS	0	22	-0.605024	-1.91108	0.0308667	#N/A	YDR377W/YDL185W/YDR298C/YPL271W/YPR020W/YML081C-A/YLR295C/YKL016C/YPL078C/YOR065W
GO:1903008	organelle disassembly	Short CLS	0	63	-0.591778	-2.34981	5.51049e-06	#N/A	YLL007C/YLR423C/YGR223C/YNL223W/YDR523C/YJL102W/YCL001W-A/YPL250C/YNL001W/YFR021W/YCL008C/YBL078C/YPR049C/YNL242W/YER083C/YDR022C/YPL100W/YGL180W/YHR171W/YPR185W/YGL020C/YMR159C/YKR042W/YPR173C/YDL149W/YNR007C/YBR217W/YPL149W/YLL042C
GO:0042158	lipoprotein biosynthetic process	Short CLS	0	24	-0.589917	-1.89892	0.0176555	#N/A	YGR223C/YNL223W/YCR044C/YFR021W/YPL100W/YHR171W/YMR159C/YNR007C/YBR217W/YPL149W
GO:0009142	nucleoside triphosphate biosynthetic process	Short CLS	0	23	-0.589229	-1.87602	0.0308667	#N/A	YDR377W/YDL185W/YDR298C/YPL271W/YPR020W/YML081C-A/YLR295C/YKL016C/YPL078C/YOR065W
GO:0045333	cellular respiration	Short CLS	0	90	-0.587119	-2.50854	2.542e-08	#N/A	YHR001W-A/YBR026C/YDL067C/YBL021C/YNR001C/YBL033C/YDR298C/YML120C/YOR142W/YLR139C/YKL085W/YPL159C/YMR256C/YML110C/YER065C/YKL093W/YPR191W/YLL041C/YJL209W/YGL237C/YEL024W/YPL262W/YIL125W/YNL052W/YLR038C/YOL008W/YOR065W/YKL109W/YGR183C/YDR529C/YPL132W/YPL172C/YBL045C/YHR051W/YMR267W
GO:0042157	lipoprotein metabolic process	Short CLS	0	25	-0.570951	-1.85376	0.0308667	#N/A	YGR223C/YNL223W/YCR044C/YFR021W/YPL100W/YHR171W/YMR159C/YNR007C/YBR217W/YPL149W
GO:0051452	intracellular pH reduction	Short CLS	0	24	-0.56776	-1.8276	0.0308667	#N/A	YOR270C/YKL119C/YHR060W/YPR036W/YKL080W/YHR026W/YGR092W/YGL095C/YEL051W/YMR054W/YEL027W/YDR495C/YDR065W/YDL185W/YLR447C/YGR020C/YJR033C/YDR202C
GO:0009199	ribonucleoside triphosphate metabolic process	Short CLS	0	25	-0.555531	-1.80369	0.0457451	#N/A	YDR226W/YBL099W/YDR377W/YDL185W/YDR298C/YPL271W/YPR020W/YML081C-A/YLR295C/YKL016C/YPL078C/YOR065W
GO:0009152	purine ribonucleotide biosynthetic process	Short CLS	0	41	-0.552644	-2.0072	0.00219825	#N/A	YDR399W/YDR226W/YBL099W/YGR061C/YDR377W/YBR221C/YDR408C/YGL234W/YOR128C/YDL185W/YDR298C/YPL271W/YML022W/YPR020W/YML081C-A/YLR295C/YKL016C/YGR193C/YPL078C/YOR065W/YER178W
GO:0016485	protein processing	Short CLS	0	39	-0.539375	-1.93946	0.00701884	#N/A	YDL185W/YJR117W/YFR021W/YER017C/YDR231C/YCR068W/YNL238W/YGR170W/YKL134C/YMR150C/YMR089C/YPL154C/YBL045C/YMR035W
GO:0022900	electron transport chain	Short CLS	0	44	-0.507636	-1.87185	0.0115743	#N/A	YDR513W/YJL166W/YFR033C/YPR004C/YHR001W-A/YDL067C/YML120C/YMR256C/YPR191W/YLL041C/YEL024W/YNL052W/YLR038C/YOR065W/YGR183C/YDR529C/YBL045C/YHR051W
GO:0070585	protein localization to mitochondrion	Short CLS	0	43	-0.500321	-1.83926	0.0183762	#N/A	YPR133W-A/YDR375C/YBR185C/YPR024W/YER154W/YNR040W/YER017C/YKR065C/YNL064C/YKR016W/YDL107W/YKL134C/YMR150C/YBL045C/YMR035W
GO:0072655	establishment of protein localization to mitochondrion	Short CLS	0	43	-0.500321	-1.83926	0.0183762	#N/A	YPR133W-A/YDR375C/YBR185C/YPR024W/YER154W/YNR040W/YER017C/YKR065C/YNL064C/YKR016W/YDL107W/YKL134C/YMR150C/YBL045C/YMR035W
GO:0046390	ribose phosphate biosynthetic process	Short CLS	0	56	-0.450464	-1.7536	0.0308667	#N/A	YDR399W/YDR226W/YBL099W/YGR061C/YHL011C/YDR377W/YBR221C/YDR408C/YGL234W/YOR128C/YDL185W/YDR298C/YPL271W/YML022W/YPR020W/YML081C-A/YLR295C/YKL016C/YGR193C/YPL078C/YOR065W/YER178W
GO:0009150	purine ribonucleotide metabolic process	Short CLS	0	56	-0.449128	-1.7484	0.0308667	#N/A	YDR399W/YDR226W/YBL099W/YIL009W/YGR061C/YDR148C/YDR377W/YBR221C/YDR408C/YGL234W/YOR128C/YDL185W/YNR001C/YDR298C/YPL271W/YOR142W/YML022W/YPR020W/YML081C-A/YLR295C/YKL016C/YGR193C/YPL078C/YOR065W/YER178W
GO:0090150	establishment of protein localization to membrane	Short CLS	0	74	-0.399794	-1.64492	0.0308667	#N/A	YOR212W/YAL010C/YOR164C/YGR062C/YOL111C/YOR198C/YLR309C/YBR164C/YDL142C/YIL090W/YDR375C/YDR372C/YBR185C/YER101C/YBR171W/YLR292C/YHR193C/YER154W/YJR117W/YCL008C/YNR040W/YER083C/YGL124C/YER103W/YPL065W/YDL107W/YGL020C/YDL100C
GO:0038202	TORC1 signaling	Long CLS	0	18	0.617583	1.92616	0.0263801	#N/A	YLL010C/YDR128W/YGR057C/YKL176C/YJR066W/YBL104C/YML121W/YBL088C
GO:0032006	regulation of TOR signaling	Long CLS	0	18	0.625905	1.95211	0.0206064	#N/A	YLL010C/YDR128W/YKR007W/YGR057C/YKL176C/YBL104C/YML121W/YBL088C
GO:0051029	rRNA transport	Long CLS	0	11	0.787642	2.07312	0.00357867	#N/A	YML026C/YLR264W/YMR230W/YOR167C/YDR450W/YNL302C

## Sheet: CCterms
ID	GO.Name	Associated.Phenotype	In_network	GO.size	EnrichmentScore	NES	p.adjust	ClusterName	LeadingEdge.Genes
GO:0005761	mitochondrial ribosome	Short CLS	1	81	-0.73582	-3.09032	3.6e-09	Mt ribosome	YDR494W/YGR084C/YNL122C/YDR337W/YIL093C/YNR022C/YDL202W/YDR197W/YNL005C/YEL050C/YJR113C/YCR071C/YNR037C/YDR116C/YGL129C/YCR046C/YDR237W/YGR165W/YHR147C/YBR282W/YOR158W/YBL090W/YBR122C/YLR439W/YMR193W/YMR158W/YGR220C/YDR347W/YCR003W/YPR100W/YBR268W/YMR024W/YER050C/YDR296W/YGR215W/YKL155C/YDL069C/YGR076C/YOR150W/YNR036C/YMR286W/YBR120C/YDR175C/YPL118W/YKR006C/YPL173W/YKR085C/YKL003C/YPL132W/YNL252C…
GO:0098800	inner mitochondrial membrane protein complex	Short CLS	1	52	-0.735568	-2.86724	3.6e-09	Mt respiratory chain	YJL166W/YFR033C/YFR011C/YDR377W/YHR001W-A/YDL067C/YPR024W/YDR298C/YPL271W/YBR262C/YPR020W/YMR256C/YIR024C/YML081C-A/YPR191W/YER017C/YKR065C/YLL041C/YLR295C/YKL016C/YEL024W/YKR016W/YNL052W/YLR038C/YPL078C/YOR065W/YMR150C/YGR183C/YMR089C/YDR529C/YBL045C/YHR051W/YMR035W
GO:0005762	mitochondrial large ribosomal subunit	Short CLS	1	45	-0.714582	-2.6881	3.6e-09	Mt ribosome	YNL122C/YNR022C/YDL202W/YNL005C/YEL050C/YCR071C/YDR116C/YCR046C/YDR237W/YHR147C/YBR282W/YBR122C/YLR439W/YMR193W/YGR220C/YCR003W/YPR100W/YBR268W/YMR024W/YDR296W/YGR076C/YOR150W/YMR286W/YKR006C/YPL173W/YKR085C/YNL252C/YLR312W-A/YJL063C/YBL038W/YJL096W/YKL170W
GO:0005763	mitochondrial small ribosomal subunit	Short CLS	1	31	-0.766326	-2.63511	7.279e-09	Mt ribosome	YDR494W/YGR084C/YDR337W/YIL093C/YJR113C/YNR037C/YGL129C/YGR165W/YOR158W/YBL090W/YMR158W/YDR347W/YER050C/YGR215W/YKL155C/YNR036C/YDR175C/YPL118W/YKL003C/YNL081C/YDL045W-A/YPL013C/YLR204W
GO:0000407	phagophore assembly site	Short CLS	1	38	-0.723135	-2.62966	9.63779e-09	Phagophore	YLR431C/YLR423C/YGR223C/YLR240W/YPL250C/YFR021W/YBL078C/YPR049C/YNL242W/YEL013W/YDR022C/YPL100W/YGL180W/YHR171W/YPR185W/YPL120W/YJL178C/YGL212W/YMR159C/YDL149W/YNR007C/YBR217W/YBR128C/YPL149W/YLL042C
GO:0070469	respirasome	Short CLS	1	27	-0.741518	-2.42871	8.11116e-07	Mt respiratory chain	YJL166W/YFR033C/YHR001W-A/YNR018W/YDL067C/YMR256C/YPR191W/YLL041C/YEL024W/YNL052W/YLR038C/YML030W/YOR065W/YGR183C/YDR529C/YBL045C/YHR051W
GO:0098803	respiratory chain complex	Short CLS	1	22	-0.763054	-2.3416	1.92253e-06	Mt respiratory chain	YJL166W/YFR033C/YHR001W-A/YDL067C/YMR256C/YPR191W/YLL041C/YEL024W/YNL052W/YLR038C/YOR065W/YGR183C/YDR529C/YBL045C/YHR051W
GO:1990204	oxidoreductase complex	Short CLS	1	39	-0.576928	-2.10366	0.000455101	Mt respiratory chain	YIL066C/YDR506C/YJL166W/YFR033C/YAL044C/YDR148C/YBR221C/YHR001W-A/YDR019C/YPR191W/YLL041C/YIL155C/YEL024W/YIL125W/YGR193C/YOR065W/YER178W/YGR183C/YDR529C/YBL045C
GO:0005753	mitochondrial proton-transporting ATP synthase complex	Short CLS	1	10	-0.776025	-1.92891	0.00545914	Mt respiratory chain	YBL099W/YDR377W/YDR298C/YPL271W/YPR020W/YML081C-A/YLR295C/YKL016C/YPL078C
GO:0005942	phosphatidylinositol 3-kinase complex	Short CLS	1	11	-0.742773	-1.8983	0.00923076	Phagophore	YBR097W/YLR211C/YLR360W/YNL325C/YLR240W/YFR021W/YLR386W/YFR019W/YPL120W/YBR128C
GO:0016471	vacuolar proton-transporting V-type ATPase complex	Short CLS	1	13	-0.687365	-1.84541	0.0125847	Vacuole	YBR127C/YOR270C/YPR036W/YKL080W/YHR026W/YEL051W/YMR054W/YEL027W/YDL185W/YLR447C/YGR020C
GO:0005934	cellular bud tip	Long CLS	1	78	0.358455	1.56736	0.0429523	Cellular bud tip	YLR110C/YBL060W/YKR100C/YDL135C/YOL112W/YLR342W/YNL293W/YOR301W/YNR049C/YBL047C/YDL127W/YNR031C/YDR129C/YCR030C/YNL304W/YJL128C/YKL007W/YML109W/YLR114C/YNL271C/YGR238C/YGR221C/YOR094W/YPR171W/YPR028W/YLR187W/YOR188W/YDR348C/YAL029C/YKL130C/YPL158C
GO:0022625	cytosolic large ribosomal subunit	Long CLS	1	62	0.37769	1.5815	0.0309583	Cytosolic ribosome	YGR148C/YLL045C/YJR094W-A/YDL191W/YBL087C/YLR406C/YDR500C/YBR031W/YFR032C-A/YPL079W/YOR234C/YDL082W/YLR448W/YNL067W
GO:0000118	histone deacetylase complex	Long CLS	1	45	0.437436	1.69069	0.0191175	Chromatin remodeling	YAL011W/YLR085C/YPR179C/YMR176W/YDR485C/YBR231C/YOR064C/YML041C/YMR075W/YDR155C/YGL131C/YDR334W/YER088C/YOR279C/YNL021W/YIL112W/YOL068C
GO:0097346	INO80-type complex	Long CLS	1	19	0.55736	1.73137	0.0331312	Chromatin remodeling	YAL011W/YLR085C/YFL013C/YDR485C/YBR231C/YML041C/YDR334W/YLR052W
GO:0022627	cytosolic small ribosomal subunit	Long CLS	1	54	0.461039	1.83968	0.00211852	Cytosolic ribosome	YML026C/YKR057W/YLR264W/YMR230W/YBR048W/YOR167C/YLR388W/YDR450W/YLR441C/YJL191W/YNL096C/YNL302C/YHR203C/YBR181C/YDR447C
GO:0031298	replication fork protection complex	Long CLS	1	13	0.667974	1.8459	0.0145565	Replication fork	YCL061C/YOL006C/YMR048W/YBL003C/YNL273W/YBR009C
GO:0043596	nuclear replication fork	Long CLS	1	21	0.598134	1.92282	0.00474397	Replication fork	YCL061C/YOL006C/YMR048W/YBL003C/YOR080W/YKL017C/YNL273W/YBR009C/YMR078C
GO:0030684	preribosome	Long CLS	1	59	0.502335	2.06975	0.000166518	Cytosolic ribosome	YLR221C/YDL191W/YGL078C/YBR048W/YOL041C/YDR500C/YDL213C/YDR083W/YLR441C/YJL191W/YNL096C/YHR203C/YBR181C/YDR101C/YBL028C/YGR081C/YKR060W/YMR143W/YCR031C/YLR185W/YLR003C
GO:0000313	organellar ribosome	Short CLS	0	81	-0.73582	-3.09032	3.6e-09	#N/A	YDR494W/YGR084C/YNL122C/YDR337W/YIL093C/YNR022C/YDL202W/YDR197W/YNL005C/YEL050C/YJR113C/YCR071C/YNR037C/YDR116C/YGL129C/YCR046C/YDR237W/YGR165W/YHR147C/YBR282W/YOR158W/YBL090W/YBR122C/YLR439W/YMR193W/YMR158W/YGR220C/YDR347W/YCR003W/YPR100W/YBR268W/YMR024W/YER050C/YDR296W/YGR215W/YKL155C/YDL069C/YGR076C/YOR150W/YNR036C/YMR286W/YBR120C/YDR175C/YPL118W/YKR006C/YPL173W/YKR085C/YKL003C/YPL132W/YNL252C…
GO:0000315	organellar large ribosomal subunit	Short CLS	0	45	-0.714582	-2.6881	3.6e-09	#N/A	YNL122C/YNR022C/YDL202W/YNL005C/YEL050C/YCR071C/YDR116C/YCR046C/YDR237W/YHR147C/YBR282W/YBR122C/YLR439W/YMR193W/YGR220C/YCR003W/YPR100W/YBR268W/YMR024W/YDR296W/YGR076C/YOR150W/YMR286W/YKR006C/YPL173W/YKR085C/YNL252C/YLR312W-A/YJL063C/YBL038W/YJL096W/YKL170W
GO:0000314	organellar small ribosomal subunit	Short CLS	0	31	-0.766326	-2.63511	7.279e-09	#N/A	YDR494W/YGR084C/YDR337W/YIL093C/YJR113C/YNR037C/YGL129C/YGR165W/YOR158W/YBL090W/YMR158W/YDR347W/YER050C/YGR215W/YKL155C/YNR036C/YDR175C/YPL118W/YKL003C/YNL081C/YDL045W-A/YPL013C/YLR204W
GO:0019898	extrinsic component of membrane	Short CLS	0	83	-0.620705	-2.61343	3.6e-09	#N/A	YLR360W/YGL095C/YFL016C/YKL137W/YLR431C/YDR219C/YKR003W/YGR223C/YDR197W/YDR372C/YNL325C/YLR240W/YMR067C/YOR211C/YOL109W/YFR021W/YLR386W/YGR222W/YNL297C/YBL078C/YML110C/YLR193C/YOR125C/YOL096C/YPR049C/YNL242W/YOR037W/YJL209W/YFR019W/YJR033C/YLR067C/YPL100W/YDL107W/YMR293C/YDL069C/YBR105C/YPR185W/YER058W/YPL120W/YKR042W/YPL005W/YHR168W/YDR204W/YLR203C/YBR128C
GO:0031314	extrinsic component of mitochondrial inner membrane	Short CLS	0	25	-0.770018	-2.4695	3.25285e-07	#N/A	YFL016C/YKL137W/YDR197W/YOR211C/YGR222W/YML110C/YLR193C/YOR125C/YOL096C/YOR037W/YJL209W/YLR067C/YDL107W/YMR293C/YDL069C/YER058W/YKR042W/YDR204W/YLR203C
GO:0005746	mitochondrial respirasome	Short CLS	0	24	-0.771831	-2.44582	6.31714e-07	#N/A	YJL166W/YFR033C/YHR001W-A/YNR018W/YDL067C/YMR256C/YPR191W/YLL041C/YEL024W/YNL052W/YLR038C/YML030W/YOR065W/YGR183C/YDR529C/YBL045C/YHR051W
GO:0031312	extrinsic component of organelle membrane	Short CLS	0	33	-0.697051	-2.44229	1.77795e-06	#N/A	YFL016C/YKL137W/YDR219C/YDR197W/YOR211C/YGR222W/YML110C/YLR193C/YOR125C/YOL096C/YOR037W/YJL209W/YLR067C/YDL107W/YMR293C/YDL069C/YER058W/YKR042W/YDR204W/YLR203C
GO:0034045	phagophore assembly site membrane	Short CLS	0	24	-0.769406	-2.43814	7.7658e-07	#N/A	YLR431C/YLR423C/YGR223C/YPL250C/YFR021W/YPR049C/YNL242W/YPL100W/YGL180W/YPL120W/YJL178C/YMR159C/YDL149W/YBR217W/YBR128C/YPL149W/YLL042C
GO:0070069	cytochrome complex	Short CLS	0	16	-0.836132	-2.36884	2.5033e-06	#N/A	YJL166W/YFR033C/YHR001W-A/YDL067C/YMR256C/YPR191W/YEL024W/YNL052W/YLR038C/YOR065W/YGR183C/YDR529C/YBL045C/YHR051W
GO:0016469	proton-transporting two-sector ATPase complex	Short CLS	0	23	-0.692589	-2.17456	0.000312182	#N/A	YOR270C/YPR036W/YKL080W/YHR026W/YBL099W/YEL051W/YDR377W/YMR054W/YEL027W/YDL185W/YLR447C/YGR020C/YDR298C/YPL271W/YPR020W/YML081C-A/YLR295C/YKL016C/YPL078C
GO:0033177	proton-transporting two-sector ATPase complex proton-transporting domain	Short CLS	0	13	-0.783503	-2.10351	0.000312182	#N/A	YDR377W/YMR054W/YEL027W/YLR447C/YDR298C/YPR020W/YML081C-A/YLR295C/YKL016C/YPL078C
GO:0045259	proton-transporting ATP synthase complex	Short CLS	0	10	-0.776025	-1.92891	0.00545914	#N/A	YBL099W/YDR377W/YDR298C/YPL271W/YPR020W/YML081C-A/YLR295C/YKL016C/YPL078C
GO:1902495	transmembrane transporter complex	Short CLS	0	14	-0.69307	-1.92227	0.00660204	#N/A	YDR506C/YJL166W/YFR033C/YHR001W-A/YPR191W/YEL024W/YOR065W/YGR183C/YDR529C/YBL045C
GO:0044232	organelle membrane contact site	Short CLS	0	42	-0.521228	-1.91919	0.00451514	#N/A	YLR423C/YFR011C/YLR240W/YKL064W/YBR262C/YBL078C/YEL013W/YKR016W/YGL180W/YPR185W/YML001W/YPL120W/YMR159C/YBR128C/YPL149W
GO:0035032	phosphatidylinositol 3-kinase complex class III	Short CLS	0	11	-0.742773	-1.8983	0.00923076	#N/A	YBR097W/YLR211C/YLR360W/YNL325C/YLR240W/YFR021W/YLR386W/YFR019W/YPL120W/YBR128C
GO:0033176	proton-transporting V-type ATPase complex	Short CLS	0	13	-0.687365	-1.84541	0.0125847	#N/A	YBR127C/YOR270C/YPR036W/YKL080W/YHR026W/YEL051W/YMR054W/YEL027W/YDL185W/YLR447C/YGR020C
GO:0061695	transferase complex transferring phosphorus-containing groups	Short CLS	0	85	-0.427116	-1.80857	0.00211852	#N/A	YLR423C/YHL011C/YNL325C/YPL256C/YLR240W/YER059W/YML112W/YGL115W/YPL129W/YER027C/YGL215W/YGL244W/YFR021W/YLR386W/YGL019W/YPR049C/YOL001W/YOR061W/YFR019W/YPL031C/YDR022C/YFL036W/YGL180W/YPR185W/YOR330C/YPL120W/YDR477W/YBR128C/YMR228W
GO:0031970	organelle envelope lumen	Short CLS	0	57	-0.434726	-1.7187	0.0205827	#N/A	YPR067W/YIL160C/YJL180C/YMR244C-A/YDR226W/YIR037W/YLL009C/YKL137W/YFR033C/YGL115W/YER027C/YLL018C-A/YOR211C/YBL033C/YLR193C/YOL143C/YIL155C/YER057C/YLR038C/YDR477W/YPL132W/YKL087C/YMR228W
GO:0015935	small ribosomal subunit	Short CLS	0	83	-0.379166	-1.59645	0.0208923	#N/A	YJL136C/YJR113C/YNR037C/YGL129C/YGR165W/YOR158W/YBL090W/YAL035W/YOR369C/YMR158W/YDR347W/YHR021C/YER050C/YGR215W/YKL155C/YNR036C/YGL020C/YDR175C/YPL118W/YKL003C/YNL081C/YDL045W-A/YPL013C/YLR204W
GO:0030687	preribosome large subunit precursor	Long CLS	0	24	0.561616	1.86516	0.0147242	#N/A	YLR221C/YDL191W/YGL078C/YDR500C/YDR101C/YBL028C/YLR185W/YNL224C/YFR001W/YDL136W/YAL059W/YDR471W/YER002W
GO:0005657	replication fork	Long CLS	0	25	0.62003	2.07641	0.0018745	#N/A	YCL061C/YOL006C/YBR170C/YMR048W/YBL003C/YOR080W/YKL017C/YDR076W/YNL273W/YBR009C/YMR078C
