# Supplementary material for: The core genetic drivers of chronological aging in yeast are universal regulators of longevity
Source: Microb Cell. 2025 Oct 31;12:274–89. doi: 10.15698/mic2025.10.861 (PMC12632094; doi:10.15698/mic2025.10.861)
Supplement: Supplementary file 6 [file mic-12-274-s06.xlsx]

## Sheet: readme
Experimental measurements of the relative CLS of 322 gene deletions
The core genetic drivers of chronological aging in yeast are universal regulators of longevity
Erika Cruz-Bonilla, Sergio E. Campos, Soledad Funes, Cei Abreu-Goodger, & Alexander DeLuna
Relative lifespan was measured by competitive CLS assay for 330 selected genes. Data was succesfully obtained for 322 gene deletion strains
Columns
Gene	Common name of gene deleted
ORF	Systematic identifier for knockout mutant
LongevityCLS_rank	Rank assigned to gene according to PROMETHEE II
L,Single	Relative lifespan of single knockout mutant

## Sheet: RelativeLifespan
Gene	ORF	CLS_Longevity_rank	L_Single
SNX41	YDR425W	1	0.9736
CYB5	YNL111C	2	1.00369
CCW12	YLR110C	4	1.03914
MTC5	YDR128W	6	1.0135
PIN4	YBL051C	7	0.913176
SWC3	YAL011W	8	1.05374
RSA3	YLR221C	12	1.00873
RPS18B	YML026C	14	1.05054
LSM12	YHR121W	16	1.02236
ENT2	YLR206W	18	0.996781
SIW14	YNL032W	19	0.940248
THP2	YHR167W	21	1.02712
CSM2	YIL132C	23	0.96875
GIS3	YLR094C	24	1.02518
RPL43B	YJR094W-A	31	1.00615
YPR170C	YPR170C	32	1.01447
RPS21A	YKR057W	34	1.01543
ARP6	YLR085C	35	1.06888
OCA1	YNL099C	37	0.936569
RPS28B	YLR264W	38	0.974097
UNG1	YML021C	41	0.991894
TRP1	YDR007W	46	1.00868
DAP2	YHR028C	48	0.977654
RPS10B	YMR230W	50	1.01612
YIL092W	YIL092W	56	0.957728
CRR1	YLR213C	57	1.00199
RDI1	YDL135C	60	1.00607
RGS2	YOR107W	64	1.00242
SHU1	YHL006C	65	1.00045
LST4	YKL176C	67	1.06891
DAS1	YJL149W	68	0.969361
FAR7	YFR008W	70	0.995539
TOR1	YJR066W	74	1.01026
SEA4	YBL104C	86	1.01462
SET4	YJL105W	90	1.02214
DAL81	YIR023W	93	0.973107
FAR10	YLR238W	109	0.999024
RRP8	YDR083W	117	1.00484
PEX7	YDR142C	121	1.01205
FAR11	YNL127W	129	0.9643
PEX15	YOL044W	139	1.06446
VTA1	YLR181C	141	0.992554
RPS29A	YLR388W	143	1.04757
PAN3	YKL025C	146	1.01676
RPS18A	YDR450W	157	0.99667
PPH22	YDL188C	159	1.03398
RPS1A	YLR441C	160	0.985247
PMT3	YOR321W	162	1.01026
GLN3	YER040W	170	0.996168
YJL150W	YJL150W	174	1.00544
TOS8	YGL096W	180	1.0041
EPT1	YHR123W	181	0.977108
WTM2	YOR229W	197	1.00444
PEX21	YGR239C	221	1.01677
RPS6B	YBR181C	223	0.991263
CWP2	YKL096W-A	224	1.0158
ARX1	YDR101C	228	0.99627
RPS17B	YDR447C	243	0.977265
MNT4	YNR059W	251	0.959328
PBP4	YDL053C	266	1.01341
YLR374C	YLR374C	269	0.946465
PCL1	YNL289W	295	0.980499
CUP9	YPL177C	299	0.966095
HOP1	YIL072W	316	0.998067
SWC5	YBR231C	322	1.02932
RPL6B	YLR448W	335	1.01094
YPL247C	YPL247C	336	1.03837
YIL152W	YIL152W	341	1.00078
ICS2	YBR157C	365	1.00814
ISW2	YOR304W	370	1.0304
TEC1	YBR083W	387	0.972927
PEX10	YDR265W	399	1.0336
DBR1	YKL149C	426	1.03269
FIS1	YIL065C	430	0.934383
SWM2	YNR004W	444	1.03409
SWR1	YDR334W	468	1.06198
BUL2	YML111W	493	1.01194
TSL1	YML100W	499	0.952771
SGF11	YPL047W	558	0.904838
YGR205W	YGR205W	574	0.975195
KKQ8	YKL168C	630	1.00662
YAK1	YJL141C	650	1.00429
RPS14A	YCR031C	654	0.938247
YPT11	YNL304W	663	0.990577
NPR1	YNL183C	673	0.992893
YJL206C	YJL206C	691	1.00456
HST1	YOL068C	693	1.02621
RPS29B	YDL061C	707	1.00701
MUD2	YKL074C	729	1.01675
YMR057C	YMR057C	752	1.01312
YDL026W	YDL026W	833	1.00035
SHR5	YOL110W	834	0.934526
FPK1	YNR047W	850	0.97549
PUT3	YKL015W	982	1.01834
PMT2	YAL023C	1008	0.957169
FKH2	YNL068C	1032	1.03382
UBP8	YMR223W	1044	0.876555
DIG2	YDR480W	1129	0.995985
MEC3	YLR288C	1166	1.00604
YDR269C	YDR269C	1171	0.973231
NCL1	YBL024W	1196	0.946815
SMF3	YLR034C	1223	0.92667
PEX19	YDL065C	1304	1.04916
HDA2	YDR295C	1690	1.00488
BMH1	YER177W	1718	0.97604
MSB2	YGR014W	1731	1.00655
SOK2	YMR016C	1785	0.962392
YGL109W	YGL109W	1841	1.01357
GAT1	YFL021W	1872	0.985866
TRX3	YCR083W	1960	1.00814
IRC8	YJL051W	1989	1.00473
PAU2	YEL049W	2116	1.00786
UME6	YDR207C	2137	0.923239
GIS1	YDR096W	2250	0.993178
VID22	YLR373C	2519	1.01545
NAP1	YKR048C	2566	0.982461
SSF1	YHR066W	2679	1.01475
ERV41	YML067C	2752	1.00758
RPL40A	YIL148W	2767	0.985384
YOR223W	YOR223W	2775	1.00554
HTZ1	YOL012C	2778	1.06754
YLR422W	YLR422W	2872	1.02279
DLT1	YMR126C	2920	0.975881
PTC6	YCR079W	2944	1.03719
MET6	YER091C	2963	1.02526
NNK1	YKL171W	2984	1.00658
YKL053W	YKL053W	3019	1.02354
YKR047W	YKR047W	3226	0.958093
SYH1	YPL105C	3245	1.02017
LSC2	YGR244C	3250	0.924329
KIN3	YAR018C	3254	1.01419
ERV29	YGR284C	3283	0.955679
RPE1	YJL121C	3288	0.976825
MHP1	YJL042W	3298	0.98531
ADE17	YMR120C	3315	0.986073
BUD14	YAR014C	3317	0.998031
VAC7	YNL054W	3327	0.998843
HO	YDL227C	3625	0.999975
VPS17	YOR132W	3639	0.880849
UME1	YPL139C	3654	0.983024
YMR135W-A	YMR135W-A	3664	1.02025
MRP49	YKL167C	3712	0.947742
IZH4	YOL101C	3717	0.934494
ARP1	YHR129C	3718	0.96579
SER3	YER081W	3722	1.01433
SIC1	YLR079W	3731	0.94362
EGT2	YNL327W	3735	0.989035
YJR011C	YJR011C	3760	0.987442
REX2	YLR059C	3761	0.996885
GLC3	YEL011W	3783	0.877175
YFR017C	YFR017C	3789	0.980612
TOK1	YJL093C	3818	0.972346
YBL096C	YBL096C	3836	1.01348
SHM2	YLR058C	3837	0.995857
YBR174C	YBR174C	3849	0.937137
ACH1	YBL015W	3858	0.958487
ATP23	YNR020C	3880	0.935768
YPR050C	YPR050C	3901	0.967348
APL6	YGR261C	3920	0.951188
VTS1	YOR359W	3962	1.07695
SNO4	YMR322C	3973	1.00888
MPD2	YOL088C	3986	1.00144
OPI1	YHL020C	3997	0.976801
YDR149C	YDR149C	4018	0.926234
PEX5	YDR244W	4029	1.04957
YDR008C	YDR008C	4050	0.956876
PIG2	YIL045W	4052	0.936511
YOR062C	YOR062C	4053	1.02155
SWD1	YAR003W	4087	1.03167
UBA3	YPR066W	4095	0.920863
CRD1	YDL142C	4107	0.880258
PNC1	YGL037C	4123	1.00338
ELF1	YKL160W	4146	1.0139
TOS1	YBR162C	4157	0.979847
TRM7	YBR061C	4187	0.975932
MBA1	YBR185C	4204	0.969392
PEX2	YJL210W	4220	1.05234
YER084W	YER084W	4246	0.964039
DSE2	YHR143W	4249	0.941473
MAK31	YCR020C-A	4257	0.997271
UBX4	YMR067C	4268	0.960278
DUS3	YLR401C	4269	1.01288
SPP1	YPL138C	4279	1.00654
SUN4	YNL066W	4280	0.972501
MXR2	YCL033C	4288	0.880601
GAL83	YER027C	4305	0.982713
AIM11	YER093C-A	4306	0.987149
MRPL1	YDR116C	4323	0.923404
HAP3	YBL021C	4334	0.924199
RAS2	YNL098C	4339	0.825984
RXT2	YBR095C	4344	0.982183
RCN1	YKL159C	4365	1.01619
STF1	YDL130W-A	4372	0.964109
LSC1	YOR142W	4385	0.955044
ICY2	YPL250C	4395	0.952338
MDH1	YKL085W	4412	0.995019
PET20	YPL159C	4413	0.98051
VHS2	YIL135C	4417	1.03189
RPL42A	YNL162W	4420	0.962413
YPL225W	YPL225W	4429	0.992348
VAC14	YLR386W	4432	1.00853
YIR024C	YIR024C	4433	1.00775
NIP100	YPL174C	4446	0.917875
RRM3	YHR031C	4457	0.97106
YCK1	YHR135C	4472	0.993158
YPL182C	YPL182C	4487	1.0314
YDL012C	YDL012C	4488	0.985121
JNM1	YMR294W	4503	0.981119
SNA2	YDR525W-A	4513	0.994729
KIN1	YDR122W	4515	0.955297
SDH2	YLL041C	4519	0.939421
GAL80	YML051W	4521	0.951366
APP1	YNL094W	4523	0.98097
DEP1	YAL013W	4529	0.964283
BRE2	YLR015W	4532	0.967651
AIM39	YOL053W	4540	0.995853
PCK1	YKR097W	4542	1.01277
GIM5	YML094W	4546	1.00656
HAP2	YGL237C	4550	0.91832
OXR1	YPL196W	4554	0.939466
UBR1	YGR184C	4556	0.991137
ATP10	YLR393W	4563	0.930008
MAK3	YPR051W	4566	0.938617
MTO1	YGL236C	4571	0.942421
RAV1	YJR033C	4572	0.993735
MAF1	YDR005C	4574	0.997299
PET111	YMR257C	4577	0.911367
MRPL51	YPR100W	4580	0.998695
PHO85	YPL031C	4583	1.02362
KEX2	YNL238W	4585	1.00346
FCJ1	YKR016W	4593	0.992612
QRI7	YDL104C	4597	1.00172
CIS1	YDR022C	4599	0.990661
VPS28	YPL065W	4604	0.784292
COX5A	YNL052W	4605	0.975988
PIM1	YBL022C	4606	0.964511
ATG21	YPL100W	4607	1.00761
YPR096C	YPR096C	4608	0.914709
MRPL3	YMR024W	4609	0.886336
MSS2	YDL107W	4610	0.903218
RPL34B	YIL052C	4611	1.00543
RPO41	YFL036W	4616	0.943855
KNS1	YLL019C	4618	0.976016
ADD66	YKL206C	4622	1.03195
DSK2	YMR276W	4626	1.00045
GLC8	YMR311C	4629	0.908777
CBS1	YDL069C	4632	0.991416
RAV2	YDR202C	4647	0.993541
YHL005C	YHL005C	4652	1.01667
AIM31	YML030W	4657	0.955708
COG6	YNL041C	4658	0.984673
YCR076C	YCR076C	4670	0.8273
UFD4	YKL010C	4672	0.981508
CHS7	YHR142W	4675	0.940644
ATP4	YPL078C	4677	0.98252
MAK32	YCR019W	4678	0.879994
NEM1	YHR004C	4680	0.978736
HAP4	YKL109W	4683	0.948348
VPS30	YPL120W	4685	0.86728
ATG27	YJL178C	4686	0.970704
RMD5	YDR255C	4687	1.02455
MSN5	YDR335W	4688	0.931263
YKL134C	YKL134C	4692	0.952523
YGL235W	YGL235W	4693	0.961167
GET3	YDL100C	4695	1.01112
RSM24	YDR175C	4699	0.881138
RAD10	YML095C	4700	1.00684
ATG16	YMR159C	4702	1.00336
IMP1	YMR150C	4703	0.935567
CHS5	YLR330W	4708	0.832967
UTH1	YKR042W	4709	0.979717
PRE9	YGR135W	4710	0.975692
QCR9	YGR183C	4711	0.9055
RAD6	YGL058W	4713	0.914461
PET494	YNR045W	4716	0.930871
YDR048C	YDR048C	4719	0.976759
CCM1	YGR150C	4720	0.948046
QCR7	YDR529C	4723	1.01069
MSK1	YNL073W	4724	0.907399
CBP2	YHL038C	4725	0.856873
MRP17	YKL003C	4726	0.934105
POC4	YPL144W	4727	0.99811
COX11	YPL132W	4729	0.914594
MRS2	YOR334W	4730	0.972723
GEP3	YOR205C	4731	1.0167
MTG2	YHR168W	4732	0.995211
RRG8	YPR116W	4733	0.927021
UBC8	YEL012W	4734	0.998144
COQ2	YNR041C	4736	0.91673
NAM2	YLR382C	4738	0.990955
PEP4	YPL154C	4740	0.981035
SWS2	YNL081C	4741	0.932196
RIM15	YFL033C	4742	0.827166
COX10	YPL172C	4743	0.830848
COQ4	YDR204W	4744	0.865481
MRPL15	YLR312W-A	4745	0.883366
CYT2	YKL087C	4746	0.94639
EMI1	YDR512C	4747	1.00507
UFO1	YML088W	4749	0.936524
MRP10	YDL045W-A	4750	1.00398
SHY1	YGR112W	4753	0.93232
ATG3	YNR007C	4754	1.01525
MRPL8	YJL063C	4756	1.02284
ISU2	YOR226C	4757	0.982808
ECM29	YHL030W	4758	0.99139
ATG14	YBR128C	4761	1.00367
QRI5	YLR204W	4762	0.926289
COX6	YHR051W	4763	0.875466
ATG5	YPL149W	4764	1.01597
IMP2	YMR035W	4765	0.90977
UBP14	YBR058C	4766	0.983639
MTF1	YMR228W	4768	0.907168
MRPL16	YBL038W	4769	1.01554
SCO1	YBR037C	4770	0.943828
PET130	YJL023C	4771	1.00121
MSM1	YGR171C	4772	0.813198
ATG10	YLL042C	4773	0.952654
DOA1	YKL213C	4774	0.691099
PPA2	YMR267W	4775	0.878914
MSS116	YDR194C	4776	0.932974
MRPL49	YJL096W	4777	0.877697
PET112	YBL080C	4778	0.87903
AQR1	YNL065W	13	#N/A
YPR130C	YPR130C	226	#N/A
EDE1	YBL047C	535	#N/A
IRC14	YOR135C	497	#N/A
SSD1	YDR293C	2416	#N/A
CKA1	YIL035C	3334	#N/A
YOR277C	YOR277C	3426	#N/A
DOC1	YGL240W	4549	#N/A
VPS33	YLR396C	4582	#N/A
VPS16	YPL045W	4596	#N/A
MAP1	YLR244C	4602	#N/A
IRA2	YOL081W	4617	#N/A
SNF1	YDR477W	4696	#N/A
MRPS16	YPL013C	4752	#N/A
