# Supplementary material for: The core genetic drivers of chronological aging in yeast are universal regulators of longevity
Source: Microb Cell. 2025 Oct 31;12:274–89. doi: 10.15698/mic2025.10.861 (PMC12632094; doi:10.15698/mic2025.10.861)
Supplement: Supplementary file 7 [file mic-12-274-s07.xlsx]

## Sheet: readme
Transcriptional factors regulating leading edge genes of CLS functional clusters
The core genetic drivers of chronological aging in yeast are universal regulators of longevity
Erika Cruz-Bonilla, Sergio E. Campos, Soledad Funes, Cei Abreu-Goodger, & Alexander DeLuna
List of transcriptional factors that regulate the set of leading edge genes of enriched BP GO terms, according to TFRank analysis
Columns:
Transcription.Factor	Common name of transcriptional factor
Percentage.LeadingEdge	Percentage of genes within query list (leading edge genes) that TF regulates
Percentage.Scerevisiae	Percentage of genes within all yeast genes that TF regulates
p.value	Enrichment of the TF regulon in leading ede genes, when compared to the genome
Target.LeadingEdge	Leading edge genes regulated by this TF

## Sheet: TFs
Transcription.Factor	Percentage.LeadingEdge	Percentage.Scerevisiae	p.value	Target.LeadingEdge
Rpn4	0.9536	0.0563	0	SIF2,VID24,CBP6,VMA2,ATG14,EXO5,ARL1,RPS6B,MBA1,RPS9B,ATG12,PDB1,MIC12,BSD2,VAC17,GID7,STP22,RIM1,SNT1,PER1,ATG15,LRG1,VMA1,YDL177C,ATG9,CRD1,PMT1,CBS1,COX9,RPN4,OSH2,ATG31,RRG1,DOA4,TRS85,KIN1,MTC5,MSS116,CBS2,RAV2,COQ4,ADK1,COX20,RMD5,MHR1,ATP5,MSN5,ATP22,VPS74,BCS1,ATP17,EFT2,SHE9,HPT1,ADE8,RPS17B,RPS18A,SNF1,MZM1,VPS3,QCR7,NPR2,VMA8,VMA3,RIP1,VAC8,UBC8,AFG3,PET117,PCL6,ICL1,GET2,AIM10,BOI2,SA…
Gcn4	0.9913	0.0558	0	SIF2,VID24,CBP6,VMA2,ATG14,EXO5,ARL1,RPS6B,MBA1,RPS9B,ATG12,PDB1,MIC12,BSD2,VAC17,GID7,STP22,RIM1,SNT1,PER1,ATG15,LRG1,NOP6,VMA1,YDL177C,ATG9,CRD1,MSS2,QRI7,PMT1,CBS1,COX9,RPN4,OSH2,ATG31,RRG1,DOA4,PPH3,VPS41,TRS85,KIN1,MTC5,KGD2,MSS116,CBS2,RAV2,COQ4,ADK1,COX20,RMD5,MHR1,ATP5,MSN5,ATP22,VPS74,BCS1,ATP17,EFT2,SHE9,HPT1,ADE8,RPS17B,RPS18A,SNF1,MZM1,VPS3,QCR7,NPR2,VMA8,VMA3,RIP1,VAC8,UBC8,AFG3,PET1…
Met28	0.8203	0.0596	7e-15	SIF2,VID24,CBP6,VMA2,EXO5,ARL1,RPS6B,MBA1,RPS9B,MIC12,BSD2,VAC17,GID7,STP22,SNT1,PER1,ATG15,NOP6,YDL177C,ATG9,CRD1,PMT1,CBS1,COX9,RPN4,OSH2,DOA4,PPH3,VPS41,TRS85,KIN1,MTC5,KGD2,MSS116,RAV2,COQ4,COX20,RMD5,MHR1,ATP5,MSN5,ATP22,VPS74,BCS1,ATP17,SHE9,HPT1,ADE8,RPS17B,RPS18A,SNF1,MZM1,VPS3,QCR7,NPR2,VMA8,VMA3,RIP1,UBC8,AFG3,PET117,PCL6,ICL1,GET2,AIM10,SAK1,UBP3,PET122,OXA1,PDA1,RPO41,MDJ1,MIC19,ATG18…
Cbf1	0.8725	0.0574	8e-15	SIF2,VID24,CBP6,ARL1,RPS6B,MBA1,RPS9B,ATG12,PDB1,MIC12,BSD2,GID7,STP22,RIM1,SNT1,PER1,ATG15,NOP6,YDL177C,ATG9,CRD1,MSS2,QRI7,PMT1,CBS1,COX9,RPN4,OSH2,ATG31,DOA4,PPH3,VPS41,TRS85,KIN1,KGD2,MSS116,CBS2,RAV2,COQ4,ADK1,COX20,RMD5,MHR1,MSN5,ATP22,VPS74,BCS1,ATP17,EFT2,SHE9,HPT1,ADE8,RPS17B,RPS18A,SNF1,VPS3,QCR7,NPR2,VMA8,VMA3,RIP1,VAC8,UBC8,AFG3,PET117,PCL6,ICL1,GET2,AIM10,BOI2,SAK1,UBP3,OXA1,PDA1,RPO…
Pdr3	0.9449	0.0541	1.5e-14	SIF2,VID24,CBP6,VMA2,ATG14,EXO5,ARL1,RPS6B,MBA1,RPS9B,ATG12,PDB1,MIC12,BSD2,VAC17,GID7,STP22,RIM1,SNT1,PER1,ATG15,LRG1,VMA1,CRD1,MSS2,PMT1,CBS1,COX9,RPN4,OSH2,ATG31,RRG1,DOA4,PPH3,VPS41,TRS85,KIN1,MTC5,MSS116,CBS2,RAV2,COQ4,ADK1,COX20,RMD5,MHR1,ATP5,MSN5,ATP22,VPS74,BCS1,ATP17,EFT2,SHE9,HPT1,ADE8,RPS17B,RPS18A,SNF1,MZM1,VPS3,QCR7,NPR2,VMA8,VMA3,RIP1,VAC8,UBC8,AFG3,PET117,PCL6,ICL1,GET2,AIM10,BOI2…
Pdr1	0.8725	0.0572	1.6e-14	SIF2,VID24,CBP6,VMA2,ATG14,EXO5,ARL1,RPS6B,MBA1,RPS9B,ATG12,PDB1,MIC12,BSD2,VAC17,GID7,STP22,RIM1,SNT1,PER1,ATG15,LRG1,VMA1,ATG9,CRD1,PMT1,RPN4,OSH2,ATG31,KIN1,MSS116,CBS2,RAV2,COQ4,ADK1,COX20,RMD5,MHR1,ATP5,MSN5,ATP22,VPS74,BCS1,ATP17,EFT2,SHE9,HPT1,ADE8,RPS17B,RPS18A,SNF1,MZM1,VPS3,NPR2,VMA8,VMA3,RIP1,VAC8,UBC8,AFG3,PET117,PCL6,ICL1,GET2,AIM10,BOI2,SAK1,UBP3,PET122,OXA1,PDA1,RPO41,MDJ1,MIC19,AT…
Yap1	0.9449	0.0539	2.9e-14	SIF2,VID24,CBP6,VMA2,ATG14,EXO5,ARL1,RPS6B,MBA1,RPS9B,ATG12,PDB1,MIC12,BSD2,VAC17,GID7,STP22,RIM1,SNT1,PER1,ATG15,LRG1,NOP6,VMA1,YDL177C,ATG9,CRD1,MSS2,PMT1,COX9,RPN4,OSH2,ATG31,RRG1,DOA4,VPS41,TRS85,KIN1,MTC5,MSS116,CBS2,RAV2,COQ4,ADK1,COX20,RMD5,MHR1,ATP5,MSN5,ATP22,VPS74,BCS1,ATP17,EFT2,SHE9,HPT1,ADE8,RPS17B,RPS18A,SNF1,MZM1,VPS3,QCR7,NPR2,VMA8,VMA3,RIP1,VAC8,UBC8,AFG3,PET117,PCL6,ICL1,GET2,AI…
Met31	0.8174	0.0552	4.47164e-09	SIF2,CBP6,VMA2,ARL1,RPS6B,ATG12,PDB1,MIC12,BSD2,VAC17,GID7,STP22,RIM1,SNT1,PER1,ATG15,LRG1,NOP6,YDL177C,ATG9,CRD1,MSS2,QRI7,PMT1,COX9,RPN4,OSH2,ATG31,RRG1,DOA4,PPH3,VPS41,TRS85,KIN1,MTC5,MSS116,CBS2,RAV2,COQ4,ADK1,COX20,RMD5,MHR1,ATP5,MSN5,ATP22,VPS74,BCS1,SHE9,HPT1,ADE8,RPS17B,SNF1,MZM1,VPS3,QCR7,NPR2,VMA8,VMA3,VAC8,UBC8,AFG3,PET117,ICL1,GET2,UBP3,PET122,OXA1,PDA1,RPO41,MDJ1,MIC19,ATG18,QCR6,RTF…
Gat1	0.458	0.0646	9.66525e-08	VID24,CBP6,VMA2,EXO5,ARL1,RPS6B,MBA1,RPS9B,GID7,STP22,RIM1,ATG15,LRG1,NOP6,ATG9,COX9,OSH2,RRG1,DOA4,PPH3,VPS41,KIN1,KGD2,CBS2,COQ4,COX20,ATP5,ATP17,RPS17B,SNF1,MZM1,VPS3,NPR2,UBC8,PET117,GET2,AIM10,MDJ1,RTF1,VAM7,ATG1,SNF4,VPS45,GET1,VMA7,ADE6,SLX9,SHY1,VPS62,CCM1,QCR9,PDX1,TRX2,PET54,GPA1,MSR1,COA1,KGD1,FYV10,PIG2,RPS14B,ATG27,QCR8,PET130,RAV1,AIM24,STE24,MST1,VPH2,MBR1,MDH1,VPS24,IXR1,ATP7,CCE1…
Met32	0.8087	0.054	2.46561e-07	VMA2,ATG14,EXO5,ARL1,MBA1,RPS9B,PDB1,MIC12,BSD2,VAC17,GID7,STP22,SNT1,ATG15,LRG1,NOP6,VMA1,YDL177C,ATG9,CRD1,MSS2,QRI7,PMT1,CBS1,COX9,RPN4,OSH2,ATG31,RRG1,DOA4,PPH3,VPS41,TRS85,MTC5,MSS116,CBS2,RAV2,COQ4,ADK1,COX20,RMD5,MHR1,ATP5,MSN5,ATP22,BCS1,EFT2,SHE9,ADE8,RPS17B,RPS18A,SNF1,MZM1,VPS3,QCR7,NPR2,VMA8,VMA3,RIP1,PET117,ICL1,GET2,BOI2,SAK1,UBP3,PET122,OXA1,PDA1,RPO41,MDJ1,ATG18,QCR6,RTF1,MTO1,ADE…
Hap3	0.1101	0.0992	2.20279e-06	RPS6B,ATG12,ATG9,COX9,KGD2,ATP5,VPS74,BCS1,ATP17,EFT2,VPS3,QCR7,RIP1,QCR6,QCR9,QCR10,COX6,KGD1,MEF2,MDH1,ATP7,SDH2,COX12,ATP14,VPS33,NDI1,ATP18,YAP1,COX7,COX5A,CIT1,CYT1,ATP15,ATP20,QCR2,ATP1,COR1,ALY2
Fyv5	0.0087	0.75	4.50116e-06	ATG14,ATG9,ATG8
Snf1	0.0841	0.1055	9.12715e-06	KIN1,SNF1,OXA1,RPO41,MDJ1,QCR6,SNF4,VMA7,TIM13,COX6,MDH1,COX12,COQ11,VPS38,VMA6,GTR1,COQ5,YPT7,SPO20,ABF2,COX7,RAS2,COX5A,RCF2,COQ2,CYT1,SNX3,PHO85,ETR1
Hap2	0.313	0.0663	1.09477e-05	ARL1,MBA1,RPS9B,ATG12,MIC12,RIM1,PMT1,COX9,KIN1,KGD2,MSS116,ATP5,MSN5,VPS74,ATP17,EFT2,RPS17B,RPS18A,VPS3,QCR7,VMA3,RIP1,VAC8,GET2,OXA1,QCR6,ADE57,VMA7,ADE6,TIM13,QCR9,TRX2,APL6,QCR10,COX6,COA1,KGD1,ATG27,QCR8,VPH2,IXR1,ATP7,RPS21A,PAM17,SDH2,COX17,COX12,PET309,XYL2,COQ9,VPS34,RPS28B,SEC22,COQ11,ATP14,VPS38,VPS33,FPR4,NDI1,COQ5,ATP18,TSA1,RPS18B,APT1,YPT7,IMP2,STV1,ABF2,IMP1,RPS10B,COX7,DSS1,YME2…
YPR015C	0.0986	0.0914	4.17648e-05	LRG1,TRS85,KGD2,ADK1,ATP5,QCR7,DBF2,PBP1,COX6,MSR1,KGD1,MEF2,MBR1,MDH1,ATP7,ATG10,SDH2,COX12,ATP14,ATP18,ABF2,COX7,POR1,COX5A,CIT1,CYT1,VAM3,LSC1,SNC2,ATP15,FUM1,ATP20,ATG11,COR1
Hms1	0.2348	0.0685	5.81103e-05	MBA1,PDB1,MIC12,STP22,RIM1,YDL177C,MTC5,ADK1,MHR1,BCS1,RPS17B,RPS18A,VPS3,RIP1,ICL1,OXA1,PDA1,MDJ1,MIC19,MON1,TIM13,TRX2,QCR10,COX6,MSR1,QCR8,STE24,MST1,CMC1,MDH1,IXR1,UTH1,RPS21A,PCK1,SDH2,PSR1,COX17,COX12,PET309,XYL2,MSS51,RPS28B,ATP14,MID2,FBP1,VPS33,ATG23,NDI1,ATP18,RCF1,RPS18B,RPS10B,COX7,RPS19B,TOM7,YDJ1,POR1,COX5A,HHF2,ATG3,MDM38,PHO80,CYT1,SNC2,SNX3,ATP15,FUM1,ATG41,ATG5,COX11,VPS16,PHO85…
Hap5	0.1159	0.084	7.03471e-05	ATG12,COX9,PPH3,KGD2,ATP5,VPS74,BCS1,ATP17,EFT2,VPS3,QCR7,RIP1,OXA1,MDJ1,QCR6,ADE57,QCR9,QCR10,COX6,KGD1,QCR8,CTK1,OCT1,IXR1,ATP7,PSR1,COX12,ATP14,NDI1,RPS10B,COX7,COX5A,CIT1,CYT1,ATP15,ATP20,QCR2,MDM10,ATP1,COR1
Sfp1	0.5507	0.0561	9.47271e-05	SIF2,VID24,VMA2,EXO5,ARL1,RPS6B,MBA1,RPS9B,ATG12,STP22,PER1,ATG15,LRG1,NOP6,VMA1,PMT1,CBS1,COX9,RPN4,PPH3,TRS85,KGD2,CBS2,RAV2,ADK1,MHR1,ATP5,ATP17,EFT2,SHE9,HPT1,RPS17B,RPS18A,QCR7,VMA3,RIP1,PCL6,ICL1,PET122,OXA1,MIC19,QCR6,MTO1,ADE57,MON1,SNF4,VPS45,GET1,VMA7,ADE6,COX18,DBF2,SHY1,VPS62,QCR9,GOS1,QCR10,GPA1,VMA16,COX6,VMA22,MSR1,VTH1,COA1,SEC28,PIG2,CBP1,RPS14B,ATG27,QCR8,RPB4,MEF2,PET130,RAV1,S…
Sok2	0.4145	0.0593	0.000107267	VID24,ATG14,MBA1,RPS9B,ATG12,MIC12,SNT1,ATG15,YDL177C,ATG9,CRD1,COX9,RPN4,DOA4,KIN1,KGD2,RAV2,COQ4,ADK1,COX20,RMD5,MHR1,ATP5,BCS1,ATP17,EFT2,HPT1,RPS17B,QCR7,NPR2,VMA8,RIP1,UBC8,AFG3,ICL1,AIM10,SAK1,PET122,OXA1,RPO41,MDJ1,MIC19,ATG18,QCR6,VAM7,ATG1,MON1,SLX9,SHY1,TIM13,QCR9,PET54,GOS1,QCR10,GPA1,COX6,MSR1,ATG7,SKN7,VTH1,KGD1,FYV10,PIG2,MRS1,CBP1,QCR8,MEF2,PET130,RAV1,TOR1,AIM24,MBR1,MDH1,IXR1,ATP…
Rph1	0.3536	0.0613	0.000111527	VID24,CBP6,ATG14,RPS6B,MBA1,RPS9B,VAC17,GID7,ATG15,LRG1,ATG9,PMT1,CBS1,COX9,ATG31,DOA4,KIN1,KGD2,MSS116,CBS2,COQ4,ADK1,RMD5,ATP5,ATP17,EFT2,RPS17B,RPS18A,MZM1,QCR7,RIP1,VAC8,UBC8,PET117,ICL1,AIM10,PET122,OXA1,QCR6,MTO1,ADE57,ATG1,COX18,SLX9,SHY1,CCM1,QCR9,TRX2,PET54,APL6,CBP2,QCR10,COX6,IGO2,ATG7,MRS1,QCR8,MEF2,STE24,MST1,MDH1,ATP7,OSH6,MEH1,VPS51,GCN3,UTH1,UTP30,PAM17,SDH2,BPT1,COX17,COX12,SLS1,…
Sut1	0.1855	0.0705	0.000168609	MBA1,PDB1,MIC12,SNT1,QRI7,COX9,RPN4,KGD2,COX20,ATP5,ATP17,MZM1,QCR7,RIP1,MDJ1,MIC19,SHY1,TIM13,QCR9,QCR10,COX6,MSR1,KGD1,QCR8,MEF2,MST1,CMC1,MDH1,ATP7,MIC60,UTH1,PAM17,PCK1,SDH2,COX19,COX17,COX12,MSS51,SEC22,ATP14,MID2,VPS38,FBP1,NDI1,YAP1,IMP2,GID8,COX7,MSK1,POR1,COX5A,MDM38,CYT1,SNX3,ATP15,HHO1,MSD1,ATP4,SUV3,ATP20,TOM5,QCR2,COR1,SCO1
Gcr1	0.3072	0.0625	0.000179651	VID24,VMA2,RPS6B,RPS9B,PDB1,GID7,RIM1,VMA1,QRI7,PMT1,COX9,MTC5,ATP5,VPS74,ATP17,EFT2,HPT1,ADE8,RPS17B,RPS18A,QCR7,VMA8,RIP1,UBC8,GET2,UBP3,PET122,OXA1,PDA1,MDJ1,ATG18,QCR6,RTF1,ADE57,ATG1,GET1,PBP1,TIM13,QCR9,PDX1,HSV2,GOS1,QCR10,VMA16,SLT2,COX6,VMA22,IGO2,COA1,RPS14B,ATG27,QCR8,RPB4,STE24,MDH1,IXR1,ATP7,GCN3,UTH1,RPS21A,PAM17,PCK1,SDH2,COX17,COX12,MSS51,RPS28B,FBP1,RPS1A,VMA6,FPR4,NDI1,ATP18,TSA…
Cst6	0.487	0.0567	0.000221721	SIF2,VID24,CBP6,VMA2,ARL1,RPS6B,MBA1,RPS9B,PDB1,MIC12,GID7,RIM1,PER1,NOP6,VMA1,YDL177C,PMT1,CBS1,OSH2,MSS116,ADK1,COX20,RMD5,ATP5,ATP22,VPS74,BCS1,EFT2,SHE9,HPT1,ADE8,RPS18A,MZM1,VPS3,VMA8,VMA3,VAC8,UBC8,PET117,PCL6,ICL1,GET2,AIM10,OXA1,MDJ1,MIC19,QCR6,RTF1,MTO1,ADE57,VAM7,ATG1,SGF73,GET1,VMA7,ADE6,DBF2,PBP1,TIM13,PDX1,APL6,GOS1,QCR10,RRM3,VMA22,MSR1,IGO2,ATG7,SKN7,COA1,SEC28,RPS14B,ATG27,QCR8,RP…
Rtg3	0.229	0.066	0.000261049	VID24,EXO5,ARL1,RPS6B,MBA1,RPS9B,PDB1,BSD2,ATG9,COX9,DOA4,RAV2,EFT2,RPS17B,VMA8,ICL1,SAK1,PDA1,QCR6,MTO1,ADE57,VAM7,SGF73,VMA7,QCR9,TRX2,GOS1,SLT2,COX6,VMA22,ATG7,SEC28,PIG2,MRS1,QCR8,PET130,VPH2,ATP7,CCE1,UTH1,SDH2,BPT1,COX12,RPS1A,FPR4,COQ5,ATP18,APT1,ABF2,GID8,ATG16,MTF1,RPS10B,COX7,RPS19B,IGO1,RAS2,RPS7B,YDJ1,POR1,COX5A,HHF2,DOM34,CIT1,MRX15,PHO80,PEP12,LSC1,RPS28A,SNC2,SNX3,ATP15,FUM1,PEP4,A…
Tye7	0.2667	0.0638	0.000265276	VMA2,ARL1,RPS6B,MIC12,VAC17,STP22,RIM1,MTC5,COX20,ATP17,EFT2,HPT1,ADE8,RPS17B,RPS18A,MZM1,QCR7,VMA8,VMA3,RIP1,PET117,BOI2,OXA1,PDA1,MDJ1,MIC19,ADE57,ATG1,SNF4,VMA7,COX18,SHY1,TIM13,TRX2,HSV2,CBP2,IGO2,KGD1,QCR8,RPB4,APS3,STE24,CMC1,VPH2,VMA5,IXR1,ATP7,MEH1,UTH1,RPS21A,BPT1,PSR1,COX17,COX12,PET309,GEP5,RPS28B,ATP14,MID2,RPS1A,ATP18,RCF1,RPS18B,ABF2,IMP1,RPS10B,COA6,COX7,PPA2,RPS19B,RAS2,RPS7B,TOM7…
Swi6	0.1101	0.079	0.0003764	RPS6B,RPS9B,VAC17,RIM1,VMA8,VMA3,UBC8,PCL6,GET2,AIM10,SAK1,PDA1,QCR6,VMA7,QCR9,SLT2,COX6,MSR1,TOR1,ATP7,SLS1,MSS51,COQ11,VMA6,COG8,ABF2,RPS7B,POR1,COQ2,HMI1,PEP12,APL5,HHO1,ATP4,VPS28,YME1,ATP1,HHF1
Ino4	0.3246	0.0605	0.000406705	VID24,RPS6B,MBA1,ATG12,SNT1,CRD1,MSS2,QRI7,CBS1,RRG1,MSS116,CBS2,MHR1,ATP5,BCS1,EFT2,SHE9,RPS18A,VPS3,UBC8,AFG3,ICL1,PET122,OXA1,RPO41,MDJ1,MIC19,QCR6,RTF1,MDM34,ATG1,MON1,SNF4,VPS45,COX18,SHY1,CCM1,MSM1,PBP1,TIM13,PET54,HSV2,CBP2,GOS1,NPR3,MSR1,ATG7,FYV10,MRS1,CBP1,ATG27,RPB4,BCK1,PET130,MST1,VPH2,CCE1,OSH6,DID2,PAM17,BPT1,SLS1,MSS51,ATP14,FBP1,NAM2,VMA6,GTR1,CAC2,TSA1,YAP1,SPO20,STV1,SAM37,ABF2…
Nrg2	0.0609	0.0968	0.000418559	LRG1,ATP5,ATP17,RIP1,PET117,MDJ1,MIC19,RRM3,COX6,UTH1,SLS1,NDI1,ATP18,IMP2,GID8,COX7,COX5A,ATP15,ATP4,ATP20,QCR2
Hap4	0.2116	0.0659	0.000471264	ATG12,VAC17,CRD1,QRI7,COX9,KGD2,CBS2,ADK1,ATP5,VPS74,ATP17,HPT1,ADE8,VPS3,QCR7,RIP1,ICL1,OXA1,RPO41,QCR6,TIM13,QCR9,QCR10,COX6,MSR1,KGD1,CBP1,QCR8,MEF2,MDH1,VMA5,ATP7,MEH1,UTH1,PCK1,SDH2,COX17,COX12,ATP14,MID2,VPS38,MDM30,FBP1,VMA6,NDI1,ATP18,TSA1,STV1,MTF1,COX7,PET111,TOM7,YDJ1,POR1,COX5A,HHF2,CIT1,HMI1,MDM38,CYT1,LSC1,ATP15,FUM1,APL5,HHO1,ATP4,SUV3,ATP20,YLH47,TOM5,QCR2,ATP1,COR1
Gis1	0.1449	0.0708	0.000765179	ATG14,MIC12,ATG9,QRI7,COX9,ATP5,ATP17,QCR7,RIP1,PET117,ICL1,MDJ1,ATG1,PDX1,TRX2,QCR10,COX6,MSR1,ATG7,KGD1,QCR8,MEF2,MBR1,MDH1,ATP7,UTH1,PCK1,ATG10,SDH2,COX19,COX17,COX12,XYL2,SLS1,ATP14,FBP1,NDI1,TSA1,GID8,COX7,PET111,COX5A,CYT1,ATP15,PEP4,ATG21,ATP20,ATG13,ATG8,COR1
Gat4	0.0928	0.0788	0.00103033	ARL1,MBA1,COX9,RPN4,KGD2,ATP5,QCR7,RIP1,TRX2,COX6,MSR1,KGD1,ATG27,QCR8,MEF2,MST1,CMC1,PCK1,SDH2,COX12,XYL2,ATP14,NDI1,PET111,COX5A,CYT1,VPH1,SNC2,COX11,ATP20,YME1,COR1
Mot3	0.171	0.0665	0.00134519	RPS6B,MBA1,MIC12,BSD2,QRI7,COX9,RRG1,KGD2,MSS116,MHR1,ATP5,ATP17,HPT1,MZM1,QCR7,RIP1,PET117,GET2,BOI2,SAK1,VPS45,VMA7,QCR9,QCR10,COX6,MSR1,MRS1,QCR8,MEF2,CMC1,ATP7,OSH6,MEH1,VPS51,UTH1,SDH2,COX17,LMO1,COX12,SEC22,ATP14,NDI1,ATP18,IMP2,COX7,COX5A,CIT1,MRX15,CYT1,VPH1,SNC2,ATP15,FUM1,COX11,MGR2,VPS16,ATP20,ATP1,COR1
Pho4	0.2174	0.0626	0.0018515	SIF2,VID24,ATG14,ARL1,RPS6B,RPS9B,VAC17,GID7,QRI7,VPS74,ATP17,SHE9,RPS17B,RPS18A,VMA8,VMA3,UBC8,AFG3,SAK1,PET122,OXA1,QCR6,VMA7,SLX9,CBP2,GOS1,NPR3,GPA1,VMA16,VMA22,MSR1,IGO2,SKN7,VTH1,SEC28,MEF2,LST4,CTK1,MDH1,ATP7,RPS21A,SDH2,COX19,COX12,PET309,COQ9,MSS51,RPS28B,SEC22,ATP14,NAM2,RPS1A,VMA6,GTR1,VPS9,YPT7,ABF2,IMP1,PPA2,RPS19B,RAS2,RPS7B,POR1,COX5A,HHF2,RCF2,ULS1,FUM1,ATG41,PET20,COX11,PHO85,PIM…
Bas1	0.4783	0.0547	0.00195228	VID24,RPS6B,RPS9B,ATG12,MIC12,BSD2,VAC17,GID7,STP22,ATG15,LRG1,NOP6,ATG9,QRI7,PMT1,COX9,RPN4,ATG31,RRG1,KIN1,MTC5,KGD2,COQ4,COX20,RMD5,ATP5,ATP22,VPS74,ATP17,HPT1,ADE8,RPS17B,RPS18A,VPS3,QCR7,NPR2,VMA8,RIP1,UBC8,ICL1,OXA1,MDJ1,MIC19,ATG18,QCR6,RTF1,MTO1,ADE57,MDM34,VAM7,ATG1,VPS45,SGF73,VMA7,ADE6,COX18,SHY1,VPS62,QCR9,APL6,QCR10,SLT2,RRM3,COX6,VTH1,KGD1,FYV10,SEC28,PIG2,MRS1,RPS14B,ATG27,QCR8,MEF…
Rox1	0.1971	0.0624	0.00323659	VID24,RPS6B,RPS9B,VMA1,COX9,KGD2,MSS116,VPS74,EFT2,SNF1,VMA8,RIP1,UBC8,PET122,OXA1,MDJ1,MTO1,ADE57,ATG1,DBF2,GPA1,SLT2,MSR1,KGD1,MRS1,RPS14B,MDH1,IXR1,UTH1,UTP30,PCK1,SDH2,COX12,FMP25,SLS1,MSS51,MID2,VMA6,GTR1,NDI1,CAC2,COG8,TSA1,SPO20,GID8,IMP1,COA6,PET111,RAS2,PHO23,YDJ1,POR1,HHF2,CIT1,RCF2,COQ3,CYT1,EFT1,MGM1,ATP15,FUM1,ATG41,HHO1,VPS16,ATG8,COQ1,HHF1,SCO1
Dig1	0.0667	0.0804	0.00328817	ARL1,ATG12,VMA7,DBF2,GOS1,GPA1,SEC28,VPH2,ATP7,COX12,SEC22,COQ11,ATP14,VPS38,RPS1A,CTK3,ABF2,RPS7B,HHF2,CYC2,SNC2,HHO1,HHF1
Ino2	0.3478	0.0561	0.00474839	VMA2,RPS6B,MBA1,RPS9B,MIC12,SNT1,PER1,NOP6,YDL177C,CRD1,OSH2,VPS41,KIN1,COX20,ATP5,VPS74,EFT2,SHE9,RPS18A,MZM1,VAC8,AFG3,ICL1,GET2,AIM10,PET122,OXA1,PDA1,MDJ1,MIC19,QCR6,RTF1,MON1,SNF4,VPS45,DBF2,QCR9,PET54,CBP2,QCR10,VMA16,MSR1,RPS14B,RPB4,BCK1,RAV1,DOA1,CTK1,MDH1,VMA5,IXR1,OSH6,MEH1,UTH1,PAM17,PCK1,COX17,LMO1,SLS1,VPS34,COQ11,ATP14,MID2,FBP1,NAM2,VMA6,GTR1,NDI1,VPS9,ATP18,TSA1,YAP1,SPO20,STV1,Y…
Nrg1	0.1072	0.0693	0.00478168	VMA2,LRG1,OSH2,ATP5,ATP17,NPR2,VMA8,RIP1,PET117,MDJ1,MIC19,VAM7,RRM3,COX6,FYV10,UTH1,PCK1,SLS1,GTR1,NDI1,ATP18,YAP1,SPO20,IMP2,GID8,COX7,IGO1,PHO23,RPS7B,COX5A,RCF2,SFL1,ATP15,ATP4,ISM1,ATP20,QCR2
Rgm1	0.1159	0.0679	0.00501888	MBA1,PPH3,KIN1,MTC5,ATP22,RIP1,OXA1,MIC19,DBF2,QCR9,QCR10,SLT2,MSR1,COA1,SEC28,TOR1,LST4,PCK1,SDH2,SLS1,ATP14,FBP1,VMA6,NDI1,ATP18,RPS18B,COX7,POR1,COX5A,HHF2,CIT1,CYT1,ULS1,ATP15,PEP4,ATP4,TEL1,SCO1,RPS11B,ALY2
Fhl1	0.3275	0.0565	0.00511662	VID24,RPS6B,RPS9B,GID7,ATG15,LRG1,VMA1,CRD1,PMT1,ATG31,RRG1,PPH3,MSS116,COQ4,ADK1,COX20,EFT2,HPT1,RPS17B,RPS18A,QCR7,RIP1,UBC8,AFG3,PET117,UBP3,PET122,OXA1,MDJ1,QCR6,MTO1,MON1,VMA7,SHY1,CCM1,QCR9,HSV2,CBP2,QCR10,SLT2,COX6,MSR1,FYV10,PIG2,CBP1,RPS14B,ATG27,QCR8,BCK1,APS3,PET130,MST1,MBR1,MDH1,IXR1,ATP7,VPS51,UTH1,RPS21A,PCK1,COX19,LMO1,COX12,PET309,XYL2,FMP25,GEP5,SLS1,RPS28B,ATG17,RPS1A,VMA6,NDI1…
Sut2	0.0464	0.086	0.0054724	KIN1,MDJ1,QCR6,GOS1,COX6,MDH1,MSS51,GTR1,ABF2,RAS2,COX5A,CIT1,CYT1,ATP4,PHO85,ETR1
Rtg1	0.0754	0.0743	0.00595903	VID24,MBA1,YDL177C,QCR7,RPO41,MDJ1,ATG18,SHY1,APL6,COX6,COA1,MDH1,PCK1,SDH2,COQ5,YTA12,GID8,MTF1,PET111,YDJ1,DOM34,CIT1,CYT1,LSC1,PEP4,COR1
Rdr1	0.0551	0.0805	0.00631366	KIN1,VMA8,SEC28,CMC1,VPH2,GTR1,YAP1,SPO20,ABF2,SSO2,RAS2,RPS7B,VPS27,RCF2,PET494,CYC2,SNX3,VPS28,ETR1
Gal4	0.2145	0.0598	0.00639815	VID24,VMA2,ARL1,RPS9B,PDB1,MIC12,RIM1,ATG9,EFT2,RPS17B,RPS18A,MZM1,QCR7,GET2,OXA1,PDA1,MIC19,ADE57,VMA7,SHY1,TIM13,TRX2,MSR1,KGD1,ATG27,QCR8,RPB4,STE24,LST4,CMC1,MBR1,MDH1,VMA5,UTH1,RPS21A,UTP30,PSR1,COX17,COX12,FMP25,SLS1,MSS51,RPS28B,MID2,NDI1,ATP18,RCF1,RPS18B,ABF2,RPS10B,COX7,RPS19B,MSK1,TOM7,POR1,HHF2,COQ2,MDM38,PHO80,CYT1,SFL1,VPH1,SNC2,MIP1,SNX3,ATP15,FUM1,PEP4,PHO85,ATP20,YME1,VMA13,MDM10…
Ppr1	0.0464	0.0829	0.0078677	RPO41,SLT2,PET130,VPH2,CDC73,GTR1,CTK3,YAP1,SPO20,GID8,SSO2,VPS27,RCF2,SNX3,ISM1,ATG11
Tec1	0.5739	0.0518	0.0081936	SIF2,VID24,CBP6,ATG14,EXO5,VAC17,STP22,SNT1,ATG15,LRG1,ATG9,MSS2,QRI7,CBS1,OSH2,ATG31,RRG1,DOA4,VPS41,TRS85,KIN1,KGD2,CBS2,COQ4,ADK1,COX20,RMD5,ATP5,BCS1,ATP17,EFT2,SHE9,RPS17B,VPS3,NPR2,RIP1,VAC8,UBC8,PET117,PCL6,ICL1,AIM10,UBP3,PET122,RPO41,MDJ1,ATG18,MTO1,VAM7,ATG1,MON1,SGF73,LST7,COX18,DBF2,SHY1,VPS62,CCM1,MSM1,QCR9,PET54,HSV2,APL6,CBP2,GOS1,NPR3,QCR10,GPA1,SLT2,RRM3,VMA22,MSR1,ATG7,VTH1,FYV1…
Cup9	0.2	0.0598	0.00830045	ARL1,RPS6B,PDB1,MIC12,VAC17,RIM1,ATG9,ATP17,EFT2,HPT1,RPS17B,RPS18A,VPS3,GET2,OXA1,PDA1,MIC19,ADE57,VMA7,TIM13,TRX2,VMA16,KGD1,ATG27,QCR8,RPB4,STE24,CMC1,VPH2,MBR1,VMA5,IXR1,UTH1,RPS21A,PSR1,COX17,COX12,RPS28B,MID2,CTK3,ATP18,RCF1,RPS18B,IMP2,ABF2,GID8,RPS10B,COX7,PET111,RPS19B,MON2,IGO1,TOM7,POR1,HHF2,DOM34,COQ2,CYT1,VPH1,SNC2,MIP1,SNX3,ATP15,FUM1,PHO85,ATP20,YME1,MDM10,HHF1
Ifh1	0.1043	0.0673	0.00840763	RPS6B,RPS9B,PMT1,ATG31,MSS116,ADK1,EFT2,RPS17B,RPS18A,PET117,PET122,QCR6,MTO1,MON1,CCM1,NPR3,RPS14B,ATG27,MEF2,MST1,RPS21A,FMP25,RPS28B,RPS1A,VMA6,RPS18B,RPS10B,RPS19B,RAS2,PHO23,RPS7B,EFT1,RPS28A,ATG41,COX11,RPS11B
Rds2	0.1101	0.0663	0.00888896	VID24,MIC12,RIM1,RPN4,KGD2,RPS17B,UBC8,OXA1,MDJ1,QCR6,TRX2,SLT2,COX6,STE24,IXR1,DID2,UTH1,RPS21A,PCK1,PSR1,MID2,FBP1,NDI1,ATP18,RPS18B,GID8,RPS10B,TOM7,POR1,HHF2,CIT1,CYT1,SNX3,ATP20,LOA1,MDM10,COR1,HHF1
